# Supplementary material for: A non-canonical RNAi pathway controls virulence and genome stability in Mucorales
Source: PLoS Genet. 2020 Jul 13;16(7):e1008611. doi: 10.1371/journal.pgen.1008611 (PMC7377519; doi:10.1371/journal.pgen.1008611)
Supplement: S1 Data — (XLSX) [file pgen.1008611.s001.xlsx]

## Sheet: S1 Dataset
geneID	r3b2C-WTC_logFC	r3b2C-WTC_adj.P.Val	rdrp1C-WTC_logFC	rdrp1C-WTC_adj.P.Val	r3b2M-WTM_logFC	r3b2M-WTM_adj.P.Val	rdrp1M-WTM_logFC	rdrp1M-WTM_adj.P.Val	RDRP1Ma	RDRP1Mb	RDRP1Ca	RDRP1Cb	R3B2Ma	R3B2Mb	R3B2Ca	R3B2Cb	R7BMa	R7BMb	R7BCa	R7BCb	KOGclass	KOGdef	GOs	EC	KEGG_ko	KEGG_Pathway	KEGG_Module	KEGG_Reaction	KEGG_rclass	BRITE	KEGG_TC	CAZy	BiGG_Reaction
9772	-0.249838	0.129368	-0.0985739	0.523686	-0.143455	0.513467	-0.125211	0.638078	6.28995	6.37787	6.52153	6.51102	6.24975	6.38349	6.4892	6.24176	6.49823	6.41977	6.66177	6.56853	Intracellular trafficking, secretion, and vesicular transport	Domain of unknown function (DUF1981)	GO:0000045,GO:0000137,GO:0003674,GO:0005085,GO:0005086,GO:0005488,GO:0005515,GO:0005575,GO:0005622,GO:0005623,GO:0005634,GO:0005635,GO:0005737,GO:0005768,GO:0005770,GO:0005794,GO:0005795,GO:0005798,GO:0005802,GO:0005829,GO:0005938,GO:0006810,GO:0006886,GO:0006888,GO:0006891,GO:0006914,GO:0006996,GO:0007033,GO:0008104,GO:0008150,GO:0008152,GO:0009056,GO:0009987,GO:0012505,GO:0015031,GO:0015833,GO:…		ko:K18442	ko04144,map04144				ko00000,ko00001,ko04131
9808	1.60032	5.81208e-05	1.60632	3.83799e-05	0.900802	0.037551	0.64675	0.0729608	4.59371	4.83495	4.4367	4.5796	4.95732	4.99419	4.60399	4.3847	4.13212	4.00854	2.74083	3.05568	Replication, recombination and repair	DNA polymerase	GO:0000002,GO:0000228,GO:0000731,GO:0003674,GO:0003676,GO:0003677,GO:0003824,GO:0003887,GO:0005488,GO:0005575,GO:0005622,GO:0005623,GO:0005634,GO:0005657,GO:0005694,GO:0005737,GO:0005739,GO:0006139,GO:0006259,GO:0006281,GO:0006301,GO:0006725,GO:0006807,GO:0006950,GO:0006974,GO:0006996,GO:0007005,GO:0008150,GO:0008152,GO:0009058,GO:0009059,GO:0009987,GO:0016035,GO:0016043,GO:0016740,GO:0016772,GO:…	2.7.7.7	ko:K02350	ko01100,ko01524,ko03460,map01100,map01524,map03460	M00293			ko00000,ko00001,ko00002,ko01000,ko03400
10111	0.720661	0.0102365	1.12838	0.000642853	0.300541	0.339834	0.240982	0.520143	6.8795	7.27009	7.65877	7.58242	7.15743	7.11075	7.29511	7.12756	6.63582	7.02956	6.65768	6.33009	Posttranslational modification, protein turnover, chaperones	ubiquitin--protein ligase	GO:0000278,GO:0000447,GO:0000448,GO:0000460,GO:0000462,GO:0000463,GO:0000466,GO:0000469,GO:0000470,GO:0000472,GO:0000478,GO:0000479,GO:0000480,GO:0000966,GO:0000967,GO:0003674,GO:0003824,GO:0004842,GO:0005575,GO:0005622,GO:0005623,GO:0005634,GO:0005730,GO:0005737,GO:0006139,GO:0006364,GO:0006396,GO:0006464,GO:0006725,GO:0006807,GO:0006810,GO:0006913,GO:0006996,GO:0006997,GO:0007049,GO:0008150,GO:…	2.3.2.26	ko:K10592	ko04120,map04120				ko00000,ko00001,ko01000,ko04121
10840	0.204568	0.189596	0.320173	0.0464861	0.00229044	0.992763	0.0745871	0.800658	6.02906	6.12043	6.56999	6.50764	5.94854	6.05955	6.40095	6.44527	6.09206	5.90865	6.26688	6.17077	Amino acid transport and metabolism	Mortierella verticillata NRRL 6337	GO:0000322,GO:0000323,GO:0000324,GO:0000329,GO:0003333,GO:0003674,GO:0005215,GO:0005290,GO:0005302,GO:0005342,GO:0005575,GO:0005622,GO:0005623,GO:0005737,GO:0005773,GO:0005774,GO:0006810,GO:0006811,GO:0006812,GO:0006820,GO:0006855,GO:0006865,GO:0006868,GO:0007034,GO:0008150,GO:0008324,GO:0008509,GO:0008514,GO:0015075,GO:0015171,GO:0015173,GO:0015174,GO:0015175,GO:0015179,GO:0015181,GO:0015186,GO:…		ko:K14209	ko04138,map04138				ko00000,ko00001,ko02000,ko04131	2.A.18.8
10946	-0.249868	0.185445	-0.372114	0.0553535	0.0788385	0.828825	0.0465022	0.943108	4.52258	4.55414	4.56795	4.57313	4.5712	4.5721	4.81219	4.56348	4.67746	4.29064	5.00147	4.88354	Chromatin structure and dynamics	SNF2 family N-terminal domain
10987	-0.395474	0.031391	-0.609737	0.00295423	-0.0564251	0.837212	-0.0343062	0.943108	5.91861	5.93143	5.76518	5.9214	5.88854	5.91834	6.1307	5.98732	6.08154	5.83798	6.42968	6.47732	Inorganic ion transport and metabolism	Tetratricopeptide repeat	GO:0000082,GO:0000083,GO:0000278,GO:0000414,GO:0000416,GO:0000428,GO:0000785,GO:0000988,GO:0000989,GO:0000993,GO:0001015,GO:0001076,GO:0001098,GO:0001099,GO:0001932,GO:0001934,GO:0003674,GO:0003676,GO:0003677,GO:0005488,GO:0005515,GO:0005575,GO:0005622,GO:0005623,GO:0005634,GO:0005654,GO:0005694,GO:0006139,GO:0006282,GO:0006351,GO:0006353,GO:0006354,GO:0006355,GO:0006356,GO:0006357,GO:0006360,GO:…		ko:K15176					ko00000,ko03021
11140	0.0781057	0.761985	0.146867	0.546595	-0.101867	0.860562	-0.139065	0.83392	3.1503	3.28872	3.59228	3.3529	3.4519	3.04263	3.40914	3.41111	3.69482	2.98808	3.23003	3.43238	RNA processing and modification	Beta-Casp domain
11289	-0.118254	0.482176	0.870898	0.000456438	-0.857688	0.0260033	-0.635641	0.0408856	6.75424	6.89659	6.98281	6.97575	6.55005	6.65679	6.05079	5.93109	7.45456	7.46674	6.2476	5.97039	Amino acid transport and metabolism	Transmembrane amino acid transporter protein
11639	-2.76013	9.31941e-05	-3.49236	2.2995e-05	-0.619659	0.268712	-0.771548	0.19832	5.49895	5.13512	3.90884	4.28722	5.42259	5.50947	4.84601	4.79879	6.47831	5.69379	7.1908	7.9705	Energy production and conversion	Malic enzyme, NAD binding domain
11770	0.495844	0.0605759	1.29485	0.00034065	-0.418983	0.217744	-0.470082	0.215056	7.04456	6.99503	8.01942	7.98766	6.97906	7.16177	7.25791	7.14901	7.79361	7.18298	6.86822	6.55193	Signal transduction mechanisms	Serine/Threonine protein kinases, catalytic domain	GO:0000166,GO:0003674,GO:0003824,GO:0004672,GO:0004674,GO:0004683,GO:0005488,GO:0005515,GO:0005516,GO:0005524,GO:0005575,GO:0005622,GO:0005623,GO:0005634,GO:0005730,GO:0005737,GO:0006464,GO:0006468,GO:0006793,GO:0006796,GO:0006807,GO:0006950,GO:0006970,GO:0006979,GO:0007154,GO:0007165,GO:0007231,GO:0007346,GO:0008144,GO:0008150,GO:0008152,GO:0009628,GO:0009987,GO:0010389,GO:0010515,GO:0010564,GO:…		ko:K08286					ko00000,ko01000
11833	6.16378	0.000938113	6.58533	0.000451516	1.4169	0.207175	1.13182	0.315644	6.07595	5.85606	6.24619	6.05043	6.12009	6.38886	5.8017	5.65312	3.6528	6.09879	0.453768	-1.29684	Function Unknown	integral membrane protein	GO:0005575,GO:0005622,GO:0005623,GO:0005737,GO:0008150,GO:0008361,GO:0009987,GO:0016020,GO:0016021,GO:0016043,GO:0031224,GO:0032535,GO:0044424,GO:0044425,GO:0044464,GO:0065007,GO:0065008,GO:0071840,GO:0090066
12081	-0.681517	0.0437514	-1.4706	0.00141644	-0.510855	0.577416	0.156082	0.916622	2.13676	1.98105	2.31524	3.29117	1.53252	1.2216	3.43899	3.71952	2.00983	1.76569	4.44702	4.04386	Secondary metabolites biosynthesis, transport and catabolism	FAD binding domain		1.14.14.1,1.6.2.4	ko:K14338	ko00071,ko00380,ko00627,ko01120,map00071,map00380,map00627,map01120		R03629,R04121,R05259	RC00046,RC01311	ko00000,ko00001,ko00199,ko01000
12145	2.44115	0.0447679	2.85216	0.0188031	1.07605	0.572705	1.49792	0.459835	-0.783808	-2.36472	-0.391716	-0.137069	-1.40608	-2.68529	-1.58584	0.34221	-4.01254	-2.1412	-4.02736	-2.22973	Function Unknown	Polysaccharide deacetylase
12399	-0.512492	0.034677	-0.817014	0.00282725	-0.494105	0.160386	-0.29733	0.366548	5.51475	5.54817	5.40499	5.65658	5.22328	5.45937	5.85803	5.81442	6.04681	5.61146	6.23591	6.45964	Translation, ribosomal structure and biogenesis	Initiation factor 2 subunit family	GO:0002181,GO:0002183,GO:0003674,GO:0003676,GO:0003723,GO:0003743,GO:0005085,GO:0005488,GO:0005515,GO:0005575,GO:0005622,GO:0005623,GO:0005737,GO:0005829,GO:0005851,GO:0006412,GO:0006413,GO:0006417,GO:0006446,GO:0006518,GO:0006807,GO:0008135,GO:0008150,GO:0008152,GO:0009058,GO:0009059,GO:0009889,GO:0009987,GO:0010467,GO:0010468,GO:0010556,GO:0010608,GO:0019222,GO:0019538,GO:0019899,GO:0030234,GO:…		ko:K03680	ko03013,map03013				ko00000,ko00001,ko03012
12464	-0.168101	0.325534	0.03787	0.823616	0.251942	0.330858	0.0925016	0.78718	4.68961	4.89266	4.65268	4.63034	4.86071	5.06291	4.42166	4.45164	4.60585	4.80911	4.68345	4.52395	Function Unknown	Type I phosphodiesterase / nucleotide pyrophosphatase	GO:0003674,GO:0003824,GO:0004518,GO:0004527,GO:0004528,GO:0004551,GO:0005575,GO:0005622,GO:0005623,GO:0005737,GO:0005783,GO:0006139,GO:0006725,GO:0006753,GO:0006793,GO:0006796,GO:0006807,GO:0006950,GO:0007154,GO:0008081,GO:0008150,GO:0008152,GO:0009141,GO:0009267,GO:0009605,GO:0009987,GO:0009991,GO:0012505,GO:0016036,GO:0016462,GO:0016787,GO:0016788,GO:0016817,GO:0016818,GO:0017111,GO:0019637,GO:…
12518	-0.514762	0.0519189	-0.606713	0.0251474	-0.444342	0.28498	-0.544343	0.191045	3.48565	3.65764	3.40956	3.22668	3.82914	3.50454	3.54344	3.25328	3.87621	4.39796	4.01156	3.84806	Lipid transport and metabolism	Acid phosphatase homologues	GO:0003674,GO:0003824,GO:0005575,GO:0005622,GO:0005623,GO:0005737,GO:0005783,GO:0005789,GO:0006629,GO:0006643,GO:0006665,GO:0006793,GO:0006796,GO:0006807,GO:0007154,GO:0007165,GO:0008150,GO:0008152,GO:0008610,GO:0009058,GO:0009987,GO:0012505,GO:0016020,GO:0016021,GO:0016311,GO:0016787,GO:0016788,GO:0016791,GO:0019722,GO:0019932,GO:0023052,GO:0030148,GO:0030258,GO:0031224,GO:0031984,GO:0035556,GO:…		ko:K04716,ko:K04717	ko00600,ko04071,map00600,map04071		R06520	RC00017	ko00000,ko00001,ko01000
12667	-0.112621	0.568355	-0.531883	0.0171101	-0.398303	0.201523	-0.227548	0.486252	7.80384	7.51639	6.97769	7.08665	7.28159	7.69084	7.43684	7.46656	7.78391	7.99194	7.60397	7.5241	Nucleotide transport and metabolism	Permease family
12729	-0.290834	0.117142	-0.395634	0.0399117	-0.369177	0.212506	-0.116514	0.70917	5.34253	5.2127	5.08878	5.07696	5.11225	4.92204	5.19698	5.1784	5.22348	5.56616	5.42041	5.53665	Function Unknown
12886	3.16994	0.000514973	3.18765	0.000366154	1.97588	0.0617863	1.39774	0.124375	0.4963	0.805201	0.378802	0.167785	1.25688	1.2216	0.198433	0.34221	-0.105647	-1.40424	-2.4424	-3.36723	Translation, ribosomal structure and biogenesis	Pumilio-like repeats	GO:0000288,GO:0000956,GO:0001301,GO:0001302,GO:0001304,GO:0001308,GO:0003674,GO:0003676,GO:0003723,GO:0003729,GO:0005488,GO:0005575,GO:0005622,GO:0005623,GO:0005737,GO:0006139,GO:0006325,GO:0006355,GO:0006401,GO:0006402,GO:0006417,GO:0006725,GO:0006807,GO:0006996,GO:0007568,GO:0007569,GO:0008104,GO:0008150,GO:0008152,GO:0009056,GO:0009057,GO:0009889,GO:0009890,GO:0009891,GO:0009892,GO:0009893,GO:…
12920	0.380108	0.312951	0.16608	0.661844	0.0770207	0.922612	-0.127182	0.924577	3.25433	2.76456	2.81544	2.91502	2.8916	3.54353	3.45856	2.58683	2.92998	3.32912	2.95373	2.44527	Cell wall/membrane/envelope biogenesis	Chitin synthase
12948	0.71011	0.525252	-0.00832349	0.993723	-0.906837	0.647212	0.121899	0.957803	-2.0062	-1.62776	-2.89422	-1.05461	-2.99104	-2.68529	-0.111907	-2.59639	-2.42757	-1.40424	-1.08876	-2.8818	Cell wall/membrane/envelope biogenesis	Chitin synthase
12966	0.494946	0.0274542	0.392308	0.053569	0.112888	0.741439	0.323993	0.301561	5.09183	4.94816	5.1039	5.2613	4.88547	4.71559	5.33567	5.23439	4.82981	4.5453	4.95658	4.62259	Carbohydrate transport and metabolism	Major Facilitator Superfamily
13035	0.381289	0.115454	0.347224	0.13381	-0.0271	0.940631	0.0210769	0.959953	6.73639	6.40015	6.56043	6.58363	6.47044	6.57446	6.70929	6.50252	6.30374	6.79052	6.33202	6.1186	Cell wall/membrane/envelope biogenesis|Posttranslational modification, protein turnover, chaperones|Signal transduction mechanisms	Sel1-like repeats.	GO:0000003,GO:0000131,GO:0000271,GO:0003006,GO:0003674,GO:0005575,GO:0005622,GO:0005623,GO:0005628,GO:0005933,GO:0005935,GO:0005975,GO:0005976,GO:0006022,GO:0006023,GO:0006030,GO:0006031,GO:0006037,GO:0006038,GO:0006040,GO:0006807,GO:0007049,GO:0008047,GO:0008150,GO:0008152,GO:0009058,GO:0009059,GO:0009272,GO:0009653,GO:0009987,GO:0010383,GO:0016020,GO:0016051,GO:0017144,GO:0019953,GO:0022402,GO:…		ko:K07126					ko00000
13049	1.01836	0.00581804	0.649284	0.0372946	-0.349258	0.449666	-0.386022	0.422662	4.8309	4.33108	5.02663	5.42113	4.77051	4.41275	5.65892	5.52773	4.99589	4.90683	4.86847	4.27807	Intracellular trafficking, secretion, and vesicular transport	Magnesium transporter NIPA
13087	0.30724	0.110126	0.717014	0.00215866	0.204568	0.493265	0.200596	0.524791	4.19674	4.44692	4.1826	4.09288	4.32184	4.34814	3.86262	3.56684	4.12189	4.13802	3.35057	3.49324	Replication, recombination and repair	DNA repair metallo-beta-lactamase	GO:0000228,GO:0000723,GO:0000726,GO:0000781,GO:0000784,GO:0003674,GO:0003676,GO:0003677,GO:0003684,GO:0003824,GO:0004518,GO:0004527,GO:0004529,GO:0004536,GO:0005488,GO:0005575,GO:0005622,GO:0005623,GO:0005634,GO:0005694,GO:0006139,GO:0006259,GO:0006281,GO:0006302,GO:0006303,GO:0006725,GO:0006807,GO:0006950,GO:0006974,GO:0006996,GO:0008150,GO:0008152,GO:0008409,GO:0009987,GO:0016043,GO:0016233,GO:…		ko:K03251,ko:K15340	ko03013,map03013				ko00000,ko00001,ko03012,ko03400
13121	-0.248887	0.154074	-0.0699043	0.674064	0.0609847	0.830944	0.0856595	0.790475	5.68263	5.77312	5.6769	5.58443	5.60515	5.81057	5.50985	5.39419	5.60033	5.68535	5.82387	5.57704	RNA processing and modification	RNA recognition motif			ko:K13201					ko00000,ko03019,ko03041
13159	0.617031	0.0406218	0.878119	0.00666932	-0.524603	0.194251	-0.605189	0.145528	6.3961	6.22149	6.90722	6.77758	6.06153	6.73046	6.68666	6.47597	6.94964	6.88024	6.13377	5.79617	Inorganic ion transport and metabolism	Natural resistance-associated macrophage protein	GO:0000041,GO:0000322,GO:0000323,GO:0000324,GO:0000329,GO:0003674,GO:0005215,GO:0005384,GO:0005575,GO:0005622,GO:0005623,GO:0005737,GO:0005739,GO:0005768,GO:0005770,GO:0005773,GO:0005774,GO:0005783,GO:0005789,GO:0005794,GO:0005802,GO:0005886,GO:0006810,GO:0006811,GO:0006812,GO:0006824,GO:0006825,GO:0006826,GO:0006828,GO:0006873,GO:0006875,GO:0006876,GO:0006877,GO:0006878,GO:0006879,GO:0008150,GO:…		ko:K12346					ko00000,ko02000	2.A.55.1
13406	1.09334	0.00395463	1.31495	0.000996451	-0.663855	0.255385	-0.345849	0.545437	1.96343	1.77823	2.72049	2.21841	1.40127	1.70703	2.34227	2.1585	2.25425	2.15648	1.37636	0.969055	Posttranslational modification, protein turnover, chaperones	Essential subunit of the N-oligosaccharyl transferase (OST) complex which catalyzes the transfer of a high mannose oligosaccharide from a lipid-linked oligosaccharide donor to an asparagine residue within an Asn-X-Ser Thr consensus motif in nascent polypeptide chains	GO:0003674,GO:0003824,GO:0004576,GO:0004579,GO:0005575,GO:0005622,GO:0005623,GO:0005737,GO:0005783,GO:0005789,GO:0006464,GO:0006486,GO:0006487,GO:0006807,GO:0008150,GO:0008152,GO:0008250,GO:0009058,GO:0009059,GO:0009100,GO:0009101,GO:0009987,GO:0012505,GO:0016020,GO:0016740,GO:0016757,GO:0016758,GO:0018193,GO:0018196,GO:0018279,GO:0019538,GO:0031984,GO:0032991,GO:0034645,GO:0036211,GO:0042175,GO:…		ko:K12666	ko00510,ko00513,ko01100,ko04141,map00510,map00513,map01100,map04141	M00072			ko00000,ko00001,ko00002
13521	1.19165	0.000625749	1.77061	4.86797e-05	0.110787	0.762401	0.0951395	0.844692	5.35428	5.48286	5.75803	5.73402	5.61258	5.23953	5.19989	5.1338	5.25191	5.40054	4.22846	3.72235	Signal transduction mechanisms	Mitochondrial branched-chain alpha-ketoacid dehydrogenase kinase	GO:0003674,GO:0003824,GO:0004672,GO:0004740,GO:0005575,GO:0005622,GO:0005623,GO:0005737,GO:0005739,GO:0006464,GO:0006468,GO:0006793,GO:0006796,GO:0006807,GO:0008150,GO:0008152,GO:0009987,GO:0015976,GO:0016301,GO:0016310,GO:0016740,GO:0016772,GO:0016773,GO:0018105,GO:0018193,GO:0018209,GO:0019538,GO:0036211,GO:0043170,GO:0043226,GO:0043227,GO:0043229,GO:0043231,GO:0043412,GO:0044237,GO:0044238,GO:…
13626	-0.227316	0.294648	-0.0666311	0.754344	0.224957	0.442667	0.182973	0.604925	6.56997	6.63434	6.52715	6.56907	6.69371	6.59316	6.45186	6.32347	6.6086	6.23239	6.39995	6.82679	Function Unknown	LETM1-like protein	GO:0005575,GO:0005622,GO:0005623,GO:0005737,GO:0005739,GO:0005740,GO:0005743,GO:0006412,GO:0006518,GO:0006807,GO:0006810,GO:0006811,GO:0006812,GO:0006813,GO:0006873,GO:0006875,GO:0006996,GO:0007005,GO:0007006,GO:0008104,GO:0008150,GO:0008152,GO:0009058,GO:0009059,GO:0009987,GO:0010467,GO:0015672,GO:0016020,GO:0016043,GO:0019538,GO:0019725,GO:0019866,GO:0030001,GO:0030003,GO:0031090,GO:0031966,GO:…		ko:K17800	ko04139,map04139				ko00000,ko00001,ko02000,ko03029	2.A.97.1
13818	-0.485497	0.126305	-1.04517	0.00970042	-0.401763	0.651425	-0.294776	0.798849	0.315728	-0.249247	1.19325	1.44789	0.178882	-0.363358	1.93074	1.79593	0.631319	-0.0257261	2.61168	2.11174	Signal transduction mechanisms	Lipopolysaccharide kinase (Kdo/WaaP) family
13897	-1.27671	0.00303982	-1.71616	0.000691274	-0.961441	0.211124	-0.984777	0.152592	1.69424	1.83167	1.40346	2.15051	1.86694	1.70703	2.46341	1.84102	3.04275	2.42358	3.40727	3.53243	Function Unknown	Domain in Tre-2, BUB2p, and Cdc16p. Probable Rab-GAPs.
13924	0.128391	0.63976	-0.732926	0.0317146	0.532549	0.457808	-0.0584233	0.953438	0.656765	0.298241	1.30218	1.55683	1.09642	1.01515	2.29952	2.26159	0.0749257	1.02872	2.32432	1.99032	Function Unknown	Domain in Tre-2, BUB2p, and Cdc16p. Probable Rab-GAPs.
13978	0.455283	0.265824	0.0346861	0.936044	-0.253887	0.83096	-0.27854	0.837723	1.36303	1.47658	2.02862	2.31463	1.65281	1.2216	2.80648	2.29438	1.96474	1.40312	2.63085	1.64176	Posttranslational modification, protein turnover, chaperones	Belongs to the peptidase A1 family	GO:0003674,GO:0003824,GO:0004175,GO:0004190,GO:0005575,GO:0005576,GO:0005618,GO:0005623,GO:0005886,GO:0006508,GO:0006807,GO:0008150,GO:0008152,GO:0008233,GO:0009056,GO:0009057,GO:0009277,GO:0009897,GO:0009986,GO:0009987,GO:0016020,GO:0016043,GO:0016787,GO:0019538,GO:0030163,GO:0030312,GO:0031224,GO:0031225,GO:0031226,GO:0031233,GO:0031362,GO:0031505,GO:0043170,GO:0044238,GO:0044425,GO:0044459,GO:…
14085	1.1782	0.157897	2.88045	0.00307805	1.03212	0.317014	-0.712301	0.571921	-3.59116	-3.94969	-2.89422	-2.63957	-1.40608	-2.68529	-4.75576	-4.18135	-2.42757	-3.72617	-5.61232	-5.68916	Carbohydrate transport and metabolism	Cellulase (glycosyl hydrolase family 5)
14092	4.35378	0.00198084	4.35531	0.00154837	2.43202	0.147165	1.83675	0.259616	-0.783808	-1.62776	0.378802	-1.41718	-0.183688	-1.10032	-0.848873	-0.0938887	-2.42757	-3.72617	-5.61232	-4.10419	Carbohydrate transport and metabolism	Glycolipid 2-alpha-mannosyltransferase
14281	4.39897	0.000763267	4.70725	0.000339909	1.163	0.292872	0.944951	0.440928	0.656765	0.137776	0.475017	0.419324	0.709397	0.484639	0.198433	0.066576	-0.842612	-0.266734	-2.80497	-5.68916	Function Unknown	Diaphanous GTPase-binding Domain
14515	-0.0341672	0.841477	0.184686	0.240143	-0.433956	0.132812	-0.239967	0.346192	4.95958	4.9421	4.8495	4.95786	4.82274	4.68104	4.7892	4.57019	5.17976	5.20161	4.80448	4.63164	Posttranslational modification, protein turnover, chaperones	Mortierella verticillata NRRL 6337
14539	-0.603156	0.342248	0.381949	0.511605	0.11095	0.921583	-1.20577	0.284717	-1.26923	-2.36472	-0.572288	-0.317641	-0.669114	-0.363358	-1.05532	-1.85942	-1.20518	-0.0257261	-0.483038	-1.16559	RNA processing and modification	EF-hand domain pair
14679	5.76113	1.26654e-05	5.8559	5.63474e-06	1.07568	0.100686	0.619157	0.291458	2.33957	2.27913	3.14287	3.03286	2.84185	2.67227	3.10842	2.85207	1.41373	2.00175	-2.15289	-3.36723	Cell wall/membrane/envelope biogenesis|Posttranslational modification, protein turnover, chaperones|Signal transduction mechanisms	Sel1-like repeats.
15035	-0.0321688	0.885824	0.459498	0.0438479	-0.108564	0.750738	0.163865	0.636226	5.58126	5.52402	6.25129	6.31172	5.32637	5.2276	5.85803	5.72404	5.27978	5.50025	6.07287	5.57235	Function Unknown	Triacylglycerol lipase		3.1.1.3	ko:K01046	ko00561,ko01100,map00561,map01100	M00098	R02250,R02687	RC00020,RC00037,RC00041,RC00094	ko00000,ko00001,ko00002,ko01000
15303	-0.639826	0.0109835	-0.315166	0.118569	-0.0507047	0.916424	0.0491567	0.943108	2.81823	2.65023	3.02067	2.95538	2.36651	2.92942	2.62794	2.71347	2.58738	2.78163	3.39049	3.22074	Function Unknown	DHHC palmitoyltransferase		2.3.1.225	ko:K20031					ko00000,ko01000,ko04131
15544	0.0719568	0.836778	-0.530503	0.126854	-0.586702	0.306232	-0.662387	0.250658	4.12994	3.92683	4.01668	3.86823	4.08577	4.10913	4.57739	4.51562	4.48332	4.89954	4.00055	4.9538	RNA processing and modification	RNA recognition motif	GO:0003674,GO:0003676,GO:0003723,GO:0005488,GO:0097159,GO:1901363		ko:K19719	ko04151,ko04510,ko04512,ko04974,ko05165,map04151,map04510,map04512,map04974,map05165				ko00000,ko00001,ko00536
15556	-0.183912	0.526276	0.0604229	0.830079	0.096074	0.860042	0.0447369	0.948524	3.75757	3.58169	2.93867	2.97514	3.82914	3.5815	2.93772	2.41856	3.69482	3.53122	3.15917	2.63727	Signal transduction mechanisms	Camk camkl pask protein kinase	GO:0000166,GO:0003674,GO:0003824,GO:0004672,GO:0004674,GO:0005488,GO:0005524,GO:0005575,GO:0005622,GO:0005623,GO:0005737,GO:0005739,GO:0005979,GO:0006109,GO:0006417,GO:0006464,GO:0006468,GO:0006793,GO:0006796,GO:0006807,GO:0008144,GO:0008150,GO:0008152,GO:0009889,GO:0009890,GO:0009892,GO:0009987,GO:0010468,GO:0010556,GO:0010558,GO:0010605,GO:0010608,GO:0010629,GO:0010675,GO:0010677,GO:0010906,GO:…		ko:K08286					ko00000,ko01000
15569	0.0577796	0.69996	0.0886753	0.530402	0.0547032	0.823335	0.120301	0.604925	5.73302	5.57974	5.84613	5.85362	5.5597	5.62305	5.85618	5.78299	5.55542	5.51463	5.79442	5.72817	Signal transduction mechanisms	Stage II sporulation protein E (SpoIIE)	GO:0003674,GO:0003824,GO:0004721,GO:0004722,GO:0005575,GO:0005622,GO:0005623,GO:0005634,GO:0005635,GO:0005737,GO:0005739,GO:0006464,GO:0006470,GO:0006793,GO:0006796,GO:0006807,GO:0008150,GO:0008152,GO:0009889,GO:0009891,GO:0009893,GO:0009987,GO:0010565,GO:0010566,GO:0010795,GO:0012505,GO:0016311,GO:0016787,GO:0016788,GO:0016791,GO:0019222,GO:0019538,GO:0023052,GO:0031323,GO:0031325,GO:0031326,GO:…	3.1.3.16	ko:K17508					ko00000,ko01000,ko01009
15732	1.6795	0.0111056	2.1142	0.0022288	0.603851	0.484958	1.0145	0.264917	0.109277	0.137776	0.378802	0.530355	-0.669114	0.122069	0.102218	-0.0938887	-1.20518	-0.556241	-1.08876	-2.22973	Cell wall/membrane/envelope biogenesis	Mechanosensitive ion channel	GO:0003674,GO:0005215,GO:0005216,GO:0005261,GO:0005262,GO:0005488,GO:0005509,GO:0005575,GO:0005622,GO:0005623,GO:0005737,GO:0005783,GO:0006810,GO:0006811,GO:0006812,GO:0006816,GO:0006873,GO:0006874,GO:0006875,GO:0006884,GO:0008150,GO:0008324,GO:0008361,GO:0008381,GO:0009987,GO:0012505,GO:0015075,GO:0015085,GO:0015267,GO:0015275,GO:0015318,GO:0016020,GO:0016021,GO:0016043,GO:0019725,GO:0022803,GO:…		ko:K22048					ko00000,ko02000	1.A.23.4
15755	1.67717	0.000324954	1.90506	0.000107349	-0.233178	0.610382	-0.0524504	0.943108	4.96726	4.69056	7.09683	6.98309	4.77051	4.49462	6.90735	6.71574	4.64924	5.11618	5.44635	4.82358	Cell wall/membrane/envelope biogenesis	Mechanosensitive ion channel	GO:0003674,GO:0005215,GO:0005216,GO:0005261,GO:0005262,GO:0005488,GO:0005509,GO:0005575,GO:0005622,GO:0005623,GO:0005737,GO:0005783,GO:0006810,GO:0006811,GO:0006812,GO:0006816,GO:0006873,GO:0006874,GO:0006875,GO:0006884,GO:0008150,GO:0008324,GO:0008361,GO:0008381,GO:0009987,GO:0012505,GO:0015075,GO:0015085,GO:0015267,GO:0015275,GO:0015318,GO:0016020,GO:0016021,GO:0016043,GO:0019725,GO:0022803,GO:…		ko:K22048					ko00000,ko02000	1.A.23.4
15957	-0.778081	0.00935005	-1.2059	0.000752258	-0.234207	0.610044	-0.126196	0.834742	4.03089	3.92683	4.13185	4.2951	3.75042	4.00121	4.67678	4.59673	4.46724	3.69169	5.40657	5.42654	Inorganic ion transport and metabolism	Cation efflux family
15972	0.0761854	0.813353	0.111687	0.716457	0.11606	0.882986	-0.0706598	0.944138	1.45323	1.25977	1.8246	1.92522	1.65281	1.40218	1.90245	1.74939	1.11675	1.76569	2.03873	1.49075	Signal transduction mechanisms	Guanine nucleotide exchange factor for Ras-like GTPases; N-terminal motif	GO:0000075,GO:0000278,GO:0001100,GO:0003674,GO:0005085,GO:0005088,GO:0005488,GO:0005515,GO:0005575,GO:0005623,GO:0005933,GO:0006810,GO:0007049,GO:0007088,GO:0007093,GO:0007096,GO:0007346,GO:0008104,GO:0008150,GO:0009987,GO:0010564,GO:0010639,GO:0010948,GO:0010965,GO:0016192,GO:0017016,GO:0019899,GO:0022402,GO:0030071,GO:0031267,GO:0031577,GO:0031578,GO:0033036,GO:0033043,GO:0033044,GO:0033045,GO:…		ko:K06681	ko04111,map04111				ko00000,ko00001
16042	0.457681	0.0381389	0.427793	0.0438479	0.68709	0.092017	0.385724	0.269596	3.92454	4.04467	3.79228	3.57637	4.33987	4.23358	3.59738	3.8685	3.43867	3.78953	3.30952	3.21473	Function Unknown	Repeated motif present between transmembrane helices in cystinosin, yeast ERS1p, mannose-P-dolichol utilization defect 1, and other hypothetical proteins.			ko:K09660					ko00000,ko01003
16084	0.15288	0.533079	0.382441	0.110782	0.550481	0.217744	0.420052	0.353276	3.39752	3.78502	3.48082	3.58925	3.60887	3.88457	3.3157	3.28625	3.48731	2.84369	3.07768	3.22074	Lipid transport and metabolism	Cytidylyltransferase-like	GO:0003674,GO:0003824,GO:0004105,GO:0005575,GO:0005622,GO:0005623,GO:0005634,GO:0005635,GO:0005737,GO:0005794,GO:0006629,GO:0006644,GO:0006650,GO:0006656,GO:0006657,GO:0006793,GO:0006796,GO:0006807,GO:0008150,GO:0008152,GO:0008610,GO:0008654,GO:0009058,GO:0009987,GO:0012505,GO:0016740,GO:0016772,GO:0016779,GO:0019637,GO:0031967,GO:0031975,GO:0043226,GO:0043227,GO:0043229,GO:0043231,GO:0044237,GO:…	2.7.7.15	ko:K00968	ko00440,ko00564,ko01100,ko05231,map00440,map00564,map01100,map05231	M00090	R01890,R02590	RC00002	ko00000,ko00001,ko00002,ko01000
16135	2.00272	0.0985273	2.88045	0.0209783	1.02914	0.496121	0.0911199	0.962697	-2.0062	-3.94969	-2.89422	-2.63957	-2.99104	-1.10032	-3.1708	-4.18135	-4.01254	-2.1412	-5.61232	-5.68916	Function Unknown	Gtpase activating protein
16163	-0.643878	0.030442	-0.972498	0.00476011	-0.2265	0.729385	-0.139306	0.876382	2.43121	2.07268	2.50951	2.34532	2.21841	2.0696	2.89529	2.58683	2.70171	2.00175	3.5551	3.25629	Function Unknown	Belongs to the DHHC palmitoyltransferase family	GO:0002178,GO:0003674,GO:0003824,GO:0005575,GO:0005622,GO:0005623,GO:0005737,GO:0005783,GO:0005789,GO:0006464,GO:0006497,GO:0006605,GO:0006612,GO:0006807,GO:0006810,GO:0006886,GO:0008104,GO:0008150,GO:0008152,GO:0009058,GO:0009059,GO:0009987,GO:0012505,GO:0015031,GO:0015833,GO:0016020,GO:0016021,GO:0016409,GO:0016417,GO:0016740,GO:0016746,GO:0016747,GO:0018345,GO:0019538,GO:0019706,GO:0019707,GO:…	2.3.1.225	ko:K16675,ko:K20030	ko04391,map04391				ko00000,ko00001,ko01000,ko04131
16210	1.04308	0.0139074	0.266335	0.492938	-0.767161	0.396958	0.240176	0.852931	0.4963	0.908294	1.19325	1.44789	0.468389	-1.10032	2.06442	2.12243	0.74235	0.180725	1.2825	0.818638	Cell cycle control, cell division, chromosome partitioning	Serine/Threonine protein kinases, catalytic domain	GO:0000003,GO:0000075,GO:0000086,GO:0000131,GO:0000144,GO:0000165,GO:0000166,GO:0000187,GO:0000278,GO:0000280,GO:0000399,GO:0000921,GO:0001403,GO:0001558,GO:0001817,GO:0001932,GO:0001934,GO:0002218,GO:0002221,GO:0002224,GO:0002237,GO:0002253,GO:0002376,GO:0002682,GO:0002684,GO:0002757,GO:0002758,GO:0002764,GO:0003674,GO:0003824,GO:0004672,GO:0004674,GO:0004683,GO:0004712,GO:0005488,GO:0005515,GO:…	2.7.11.1	ko:K02515,ko:K06668,ko:K18679,ko:K18680	ko04011,ko04111,map04011,map04111				ko00000,ko00001,ko01000,ko01001,ko04812
16228	-1.56265	0.00142398	-1.07226	0.00579607	-0.840753	0.240716	-0.899363	0.219772	1.16372	0.442631	1.40346	1.75275	0.468389	1.2216	1.17497	0.947931	1.54205	1.82842	2.81813	2.46566	Signal transduction mechanisms	Serine/Threonine protein kinases, catalytic domain	GO:0000003,GO:0000166,GO:0003006,GO:0003674,GO:0003824,GO:0004672,GO:0004674,GO:0005488,GO:0005524,GO:0005575,GO:0005622,GO:0005623,GO:0005634,GO:0005737,GO:0006464,GO:0006468,GO:0006793,GO:0006796,GO:0006807,GO:0007049,GO:0007154,GO:0007165,GO:0008144,GO:0008150,GO:0008152,GO:0009653,GO:0009987,GO:0010468,GO:0010564,GO:0016301,GO:0016310,GO:0016740,GO:0016772,GO:0016773,GO:0017076,GO:0019222,GO:…	2.7.11.1	ko:K12765	ko04113,map04113				ko00000,ko00001,ko01000,ko01001
16468	1.68484	0.00687615	1.73009	0.00493341	0.0413455	0.967069	0.0950857	0.943108	2.74869	3.38123	3.55974	3.41209	2.98624	3.09607	3.07079	3.91141	2.32731	3.75765	1.91906	1.60546	Cell cycle control, cell division, chromosome partitioning|Transcription|Signal transduction mechanisms	Plays a complex role in regulating the basal catalytic activity of the alpha subunit	GO:0001932,GO:0001933,GO:0003674,GO:0004857,GO:0004860,GO:0005575,GO:0005622,GO:0005623,GO:0005634,GO:0005730,GO:0005956,GO:0006355,GO:0006356,GO:0006359,GO:0006464,GO:0006468,GO:0006469,GO:0006793,GO:0006796,GO:0006807,GO:0006950,GO:0006974,GO:0007154,GO:0007165,GO:0008150,GO:0008152,GO:0009889,GO:0009892,GO:0009987,GO:0010468,GO:0010556,GO:0010563,GO:0010605,GO:0016310,GO:0018105,GO:0018107,GO:…		ko:K03115	ko03008,ko04064,ko04137,ko04139,ko04310,ko04520,ko04712,ko05162,ko05168,ko05169,map03008,map04064,map04137,map04139,map04310,map04520,map04712,map05162,map05168,map05169				ko00000,ko00001,ko03009
16520	1.13406	0.0695897	1.79124	0.00651768	1.11924	0.217744	-1.42426	0.172105	-1.26923	-2.36472	0.565215	0.167785	1.25688	0.122069	-0.111907	-0.480912	-0.553106	-0.266734	-1.22	-1.60169	Posttranslational modification, protein turnover, chaperones	Forkhead associated domain	GO:0000075,GO:0000132,GO:0000226,GO:0000278,GO:0000281,GO:0000399,GO:0000910,GO:0000921,GO:0001100,GO:0003674,GO:0003824,GO:0004842,GO:0005488,GO:0005575,GO:0005622,GO:0005623,GO:0005634,GO:0005737,GO:0005815,GO:0005816,GO:0005856,GO:0005933,GO:0005934,GO:0005935,GO:0005938,GO:0006464,GO:0006807,GO:0006996,GO:0007010,GO:0007017,GO:0007049,GO:0007088,GO:0007093,GO:0007094,GO:0007096,GO:0007105,GO:…		ko:K08994					ko00000,ko02000	1.A.46.2
16569	-0.210201	0.379875	-0.042089	0.86092	-0.00124451	0.997711	0.039118	0.95279	3.39752	3.06154	3.17187	2.89441	2.8916	3.50454	2.80648	2.9582	3.31838	3.0153	3.06364	3.10201	Signal transduction mechanisms|Cytoskeleton	Zinc-binding domain present in Lin-11, Isl-1, Mec-3.	GO:0000910,GO:0003674,GO:0005092,GO:0005094,GO:0005575,GO:0005622,GO:0005623,GO:0005737,GO:0005826,GO:0005856,GO:0005938,GO:0006996,GO:0007010,GO:0007049,GO:0007346,GO:0008150,GO:0009987,GO:0010564,GO:0010638,GO:0010973,GO:0015629,GO:0016043,GO:0022402,GO:0030029,GO:0030036,GO:0030234,GO:0030695,GO:0030863,GO:0030864,GO:0030865,GO:0030866,GO:0031032,GO:0031097,GO:0031566,GO:0031991,GO:0032153,GO:…		ko:K05760	ko04062,ko04370,ko04510,ko04670,ko04810,ko05100,ko05165,ko05203,ko05205,map04062,map04370,map04510,map04670,map04810,map05100,map05165,map05203,map05205				ko00000,ko00001
16644	-1.17497	0.0140566	-0.686432	0.0739151	-0.871142	0.302695	-0.326817	0.752879	0.932399	0.137776	1.01267	1.33006	-0.183688	0.122069	0.670502	0.676629	1.41373	0.180725	1.90338	1.79466	Nucleotide transport and metabolism	Rac GTPase binding		2.7.11.1	ko:K04409,ko:K13412,ko:K19833	ko04010,ko04011,ko04012,ko04014,ko04024,ko04062,ko04360,ko04392,ko04510,ko04626,ko04650,ko04660,ko04666,ko04810,ko05120,ko05145,ko05205,ko05211,map04010,map04011,map04012,map04014,map04024,map04062,map04360,map04392,map04510,map04626,map04650,map04660,map04666,map04810,map05120,map05145,map05205,map05211				ko00000,ko00001,ko01000,ko01001,ko03036,ko04131
16755	3.8068	1.74702e-05	4.14212	7.18092e-06	1.65053	0.0602427	0.947023	0.194591	3.37462	3.06154	5.6945	5.47764	3.90378	3.91463	5.28726	5.21311	1.9182	2.64887	1.99501	0.910756	Lipid transport and metabolism	Cupin-like domain			ko:K19219					ko00000,ko03036
16780	0.0418976	0.844128	0.413041	0.0494583	-0.157013	0.681843	-0.189423	0.629027	4.20974	3.85121	4.85398	5.08608	4.24736	3.82251	4.58631	4.60981	4.11158	4.31275	4.64389	4.46693	Transcription	catalytic domain of ctd-like phosphatases	GO:0000003,GO:0003006,GO:0003674,GO:0003824,GO:0004721,GO:0005575,GO:0005622,GO:0005623,GO:0005737,GO:0005739,GO:0005811,GO:0006464,GO:0006470,GO:0006793,GO:0006796,GO:0006807,GO:0006996,GO:0006997,GO:0006998,GO:0007049,GO:0008150,GO:0008152,GO:0008287,GO:0009653,GO:0009889,GO:0009890,GO:0009891,GO:0009892,GO:0009893,GO:0009987,GO:0010256,GO:0010562,GO:0010563,GO:0010866,GO:0010867,GO:0010921,GO:…	3.1.3.16	ko:K17617					ko00000,ko01000,ko01009
16954	0.166981	0.505466	-0.411842	0.0981511	0.146446	0.681843	0.310007	0.417411	6.16873	6.21396	5.87066	5.82123	6.15106	5.89591	6.11074	6.73677	5.96331	5.79935	6.13125	6.38264	Posttranslational modification, protein turnover, chaperones|Intracellular trafficking, secretion, and vesicular transport	60Kd inner membrane protein	GO:0000002,GO:0003674,GO:0005215,GO:0005216,GO:0005488,GO:0005575,GO:0005622,GO:0005623,GO:0005737,GO:0005739,GO:0005740,GO:0005743,GO:0006605,GO:0006626,GO:0006810,GO:0006811,GO:0006839,GO:0006886,GO:0006996,GO:0007005,GO:0007006,GO:0007007,GO:0008104,GO:0008150,GO:0008535,GO:0008565,GO:0009987,GO:0015031,GO:0015075,GO:0015267,GO:0015318,GO:0015833,GO:0016020,GO:0016021,GO:0016043,GO:0017004,GO:…		ko:K03217	ko02024,ko03060,ko03070,map02024,map03060,map03070	M00335			ko00000,ko00001,ko00002,ko02044,ko03029	2.A.9
17059	0.0126383	0.964713	-0.0117653	0.963194	-0.0848017	0.876421	-0.0907117	0.910474	3.12308	3.16925	2.95545	2.64583	3.07505	3.24545	2.57515	3.16738	3.30035	3.16865	2.69602	2.94384	Intracellular trafficking, secretion, and vesicular transport	Integral membrane protein S linking to the trans Golgi network			ko:K20318					ko00000,ko04131
17074	0.0874125	0.73058	0.0366144	0.885278	0.742169	0.10727	0.272145	0.535604	4.08832	4.20513	3.61358	3.53702	4.63101	4.60933	3.75599	3.4697	4.22108	3.493	3.52467	3.5564	Intracellular trafficking, secretion, and vesicular transport	EXS family	GO:0000322,GO:0000323,GO:0000324,GO:0000329,GO:0005575,GO:0005622,GO:0005623,GO:0005737,GO:0005739,GO:0005773,GO:0005774,GO:0005886,GO:0007154,GO:0007165,GO:0008150,GO:0009966,GO:0009987,GO:0010646,GO:0016020,GO:0016021,GO:0023051,GO:0023052,GO:0031090,GO:0031224,GO:0043226,GO:0043227,GO:0043229,GO:0043231,GO:0044422,GO:0044424,GO:0044425,GO:0044437,GO:0044444,GO:0044446,GO:0044464,GO:0048583,GO:…
17091	-0.383644	0.223232	-0.535197	0.0989774	-0.840819	0.325083	-0.74601	0.377259	1.61829	1.1796	2.73999	3.08835	1.53252	1.01515	3.24986	2.80733	2.55732	1.63139	3.64271	3.23862	Signal transduction mechanisms	arm repeat-containing protein			ko:K15424					ko00000,ko01009,ko03400
17136	-1.86533	0.00014424	-2.20951	6.24926e-05	-1.52176	0.0472741	-0.878484	0.122667	1.16372	0.805201	0.378802	0.819862	0.178882	0.484639	0.798826	1.10405	1.71538	2.00175	2.80131	2.79062	Lipid transport and metabolism	Emopamil binding protein
17200	-0.157758	0.708263	-0.596441	0.148556	0.062741	0.934205	-0.263049	0.754372	4.42565	4.21522	4.37569	4.64275	4.30358	5.02207	4.95332	4.93499	5.13467	3.96732	4.83373	5.37086	Function Unknown	Domain of unknown function (DUF2431)	GO:0000154,GO:0001510,GO:0003674,GO:0003824,GO:0005575,GO:0005622,GO:0005623,GO:0005634,GO:0005730,GO:0005737,GO:0006139,GO:0006364,GO:0006396,GO:0006725,GO:0006807,GO:0008150,GO:0008152,GO:0008168,GO:0008170,GO:0008173,GO:0008649,GO:0008757,GO:0009451,GO:0009987,GO:0010467,GO:0016070,GO:0016072,GO:0016436,GO:0016740,GO:0016741,GO:0022613,GO:0031167,GO:0031974,GO:0031981,GO:0032259,GO:0034470,GO:…	2.1.1.313	ko:K19307					ko00000,ko01000,ko03009
17218	-0.369581	0.0843173	-0.401996	0.0607717	-0.231376	0.546138	-0.3699	0.334712	2.55858	2.84473	2.61885	2.51693	2.8916	2.80657	2.67887	2.50515	3.16737	2.98808	3.07067	2.8769	Signal transduction mechanisms	Serine/Threonine protein kinases, catalytic domain	GO:0000166,GO:0001558,GO:0003674,GO:0003824,GO:0004672,GO:0004674,GO:0004683,GO:0005488,GO:0005515,GO:0005516,GO:0005524,GO:0005575,GO:0005622,GO:0005623,GO:0005737,GO:0005938,GO:0006464,GO:0006468,GO:0006793,GO:0006796,GO:0006807,GO:0006950,GO:0006996,GO:0007010,GO:0007015,GO:0007154,GO:0007163,GO:0007346,GO:0008144,GO:0008150,GO:0008152,GO:0008154,GO:0008360,GO:0009267,GO:0009605,GO:0009966,GO:…	2.7.11.1,2.7.11.17	ko:K07359,ko:K21157	ko04138,ko04140,ko04152,ko04211,ko04920,ko04921,ko05034,map04138,map04140,map04152,map04211,map04920,map04921,map05034				ko00000,ko00001,ko01000,ko01001
17243	-0.626768	0.126229	-0.477551	0.212106	0.216198	0.800922	-0.0491764	0.956887	3.54839	2.55811	2.85174	3.15917	3.57881	2.92942	2.9516	2.71347	3.45507	2.61368	3.26726	3.67935	Function Unknown	Protein of unknown function (DUF1640)
17317	1.15168	0.00440875	1.57862	0.000456438	0.881415	0.102983	0.138751	0.844441	2.74869	2.8185	3.03652	2.46197	3.4519	3.61849	2.27766	2.41856	2.58738	2.71678	1.44296	0.9402	Function Unknown	PPPDE putative peptidase domain	GO:0003674,GO:0003824,GO:0006464,GO:0006508,GO:0006807,GO:0008150,GO:0008152,GO:0009987,GO:0016579,GO:0016787,GO:0016926,GO:0018193,GO:0018205,GO:0019538,GO:0036211,GO:0043170,GO:0043412,GO:0044237,GO:0044238,GO:0044260,GO:0044267,GO:0070646,GO:0070647,GO:0071704,GO:0101005,GO:0140096,GO:1901564
17406	1.20461	0.395198	2.6766	0.0520443	1.02834	0.584443	-1.0251	0.670466	-3.59116	-3.94969	-2.89422	-1.41718	-2.99104	-0.363358	-3.1708	-4.18135	-4.01254	-1.40424	-5.61232	-4.10419	Function Unknown	Domain in Tre-2, BUB2p, and Cdc16p. Probable Rab-GAPs.
17522	-1.8072	0.000261509	-2.51014	5.83646e-05	-0.921527	0.217744	-0.828952	0.218285	2.33957	1.6049	1.93021	2.54365	1.40127	2.35911	2.90957	2.93759	2.90633	2.61368	4.8624	4.59509	Nucleotide transport and metabolism	NDK
17593	0.816422	0.22543	0.10626	0.889349	-0.898714	0.545602	0.131164	0.95264	0.932399	0.573875	1.01267	0.29903	0.468389	-1.10032	1.07713	1.79593	0.23539	1.02872	-0.254769	1.36613	Cell wall/membrane/envelope biogenesis|Posttranslational modification, protein turnover, chaperones|Signal transduction mechanisms	Sel1-like repeats.
17700	0.353263	0.276223	0.332129	0.296459	-0.123915	0.852069	0.158715	0.822255	2.74869	2.24014	1.93021	1.44789	2.29436	2.0696	1.90245	1.49107	2.25425	2.38236	1.20786	1.53001	Transcription	Myb-like DNA-binding domain
17720	2.30476	0.000119096	2.38052	6.70266e-05	0.367935	0.536549	0.766936	0.182835	3.64724	3.92683	4.39427	4.01864	3.4519	3.33708	3.78727	4.54316	3.02089	3.04202	1.87149	1.79466	Posttranslational modification, protein turnover, chaperones	protein tyrosine phosphatase activity	GO:0000323,GO:0001667,GO:0003008,GO:0003013,GO:0003018,GO:0003674,GO:0003824,GO:0004721,GO:0004725,GO:0004727,GO:0005575,GO:0005576,GO:0005615,GO:0005622,GO:0005623,GO:0005634,GO:0005737,GO:0005739,GO:0005768,GO:0005769,GO:0005773,GO:0005783,GO:0005819,GO:0005829,GO:0005856,GO:0005886,GO:0005929,GO:0006355,GO:0006464,GO:0006470,GO:0006793,GO:0006796,GO:0006807,GO:0006928,GO:0007154,GO:0007165,GO:…	3.1.3.48	ko:K01104,ko:K18041					ko00000,ko01000,ko01009
17780	0.115439	0.729761	0.457853	0.141971	-0.433433	0.466555	0.014948	0.981359	2.1902	2.42535	2.12073	1.92522	2.13824	1.56264	1.75203	1.60001	2.09599	2.54062	1.30654	1.82654	Cell cycle control, cell division, chromosome partitioning|Posttranslational modification, protein turnover, chaperones	Anaphase-promoting complex, subunit 10 (APC10)
17882	-0.326421	0.273022	-0.369607	0.205285	-0.220593	0.711874	-0.06349	0.943108	4.07417	3.71565	4.14653	4.19753	3.69546	3.75766	3.82544	4.661	3.88833	4.00854	4.68115	4.39963	Intracellular trafficking, secretion, and vesicular transport	Yip1 domain	GO:0003674,GO:0005488,GO:0005515,GO:0005575,GO:0005622,GO:0005623,GO:0005737,GO:0005794,GO:0006810,GO:0006886,GO:0008104,GO:0008150,GO:0012505,GO:0015031,GO:0015833,GO:0016020,GO:0016021,GO:0016192,GO:0017016,GO:0017137,GO:0019899,GO:0031224,GO:0031267,GO:0033036,GO:0034613,GO:0042886,GO:0043226,GO:0043227,GO:0043229,GO:0043231,GO:0044424,GO:0044425,GO:0044444,GO:0044464,GO:0045184,GO:0046907,GO:…
18040	-0.393013	0.0942233	-0.304976	0.167499	0.27523	0.52578	0.495057	0.241609	3.20325	3.34493	2.93867	2.80889	3.07505	3.04263	2.77562	2.80733	2.99869	2.54062	3.02067	3.34151	Posttranslational modification, protein turnover, chaperones	DnaJ molecular chaperone homology domain	GO:0000375,GO:0000377,GO:0000390,GO:0000398,GO:0005575,GO:0005622,GO:0005623,GO:0005634,GO:0005681,GO:0005684,GO:0006139,GO:0006396,GO:0006397,GO:0006725,GO:0006807,GO:0008150,GO:0008152,GO:0008380,GO:0009987,GO:0010467,GO:0016043,GO:0016070,GO:0016071,GO:0022411,GO:0032984,GO:0032988,GO:0032991,GO:0034641,GO:0043170,GO:0043226,GO:0043227,GO:0043229,GO:0043231,GO:0043933,GO:0044237,GO:0044238,GO:…		ko:K09537					ko00000,ko03110
18067	-1.97923	0.0153823	-1.43602	0.0438479	0.262837	0.865657	0.865382	0.540651	-0.131731	-1.14233	-0.778739	-0.7651	-1.40608	-1.10032	-1.58584	-1.01143	-2.42757	-0.556241	1.10192	0.241581	Nucleotide transport and metabolism	NDK
18104	-0.451034	0.0480776	-0.151357	0.437664	-0.043482	0.914001	0.0893221	0.862533	4.17039	4.12178	4.01668	4.09288	4.32184	3.65456	3.77171	3.73154	3.95901	4.16258	4.15752	4.25189	Transcription	Sin3 associated polypeptide p18 (SAP18)			ko:K14324	ko03013,ko03015,map03013,map03015	M00430			ko00000,ko00001,ko00002,ko03019,ko03036
18150	3.3922	3.1351e-05	3.65744	1.36391e-05	1.00921	0.0922002	0.525832	0.344917	6.59247	6.26342	7.37296	7.22822	7.05472	6.77209	7.03987	7.03236	6.34391	5.46613	3.97076	3.31927	Signal transduction mechanisms	to Saccharomyces cerevisiae DDP1 (YOR163W)	GO:0000298,GO:0003674,GO:0003824,GO:0004518,GO:0004519,GO:0004521,GO:0004540,GO:0004551,GO:0005575,GO:0005622,GO:0005623,GO:0005634,GO:0005737,GO:0005975,GO:0006066,GO:0006082,GO:0006139,GO:0006163,GO:0006195,GO:0006725,GO:0006753,GO:0006793,GO:0006796,GO:0006797,GO:0006798,GO:0006807,GO:0008150,GO:0008152,GO:0008486,GO:0009056,GO:0009058,GO:0009117,GO:0009123,GO:0009125,GO:0009126,GO:0009128,GO:…	3.6.1.52	ko:K07766					ko00000,ko01000
18272	-0.634746	0.0349346	-0.27836	0.267208	0.0362661	0.940782	0.107314	0.865376	4.23539	4.43833	3.86512	3.82532	4.16883	4.39153	3.55258	3.41111	3.87621	4.63578	4.10364	4.14531	Signal transduction mechanisms	GTPase-activator protein for Rho-like GTPases
18304	-0.0148871	0.938036	-0.081386	0.636963	0.191934	0.476344	0.146444	0.646296	8.94824	8.94986	8.71481	8.6848	8.87198	9.12167	8.67194	8.87105	8.80505	8.80009	8.60147	8.95926	Translation, ribosomal structure and biogenesis	Mortierella verticillata NRRL 6337 ubiquitin-60S ribosomal protein L40 (129 aa)	GO:0000027,GO:0000054,GO:0000055,GO:0002181,GO:0003674,GO:0003735,GO:0005198,GO:0005575,GO:0005622,GO:0005623,GO:0005634,GO:0005737,GO:0005739,GO:0005829,GO:0005840,GO:0006403,GO:0006405,GO:0006412,GO:0006464,GO:0006518,GO:0006611,GO:0006807,GO:0006810,GO:0006886,GO:0006913,GO:0006996,GO:0008104,GO:0008150,GO:0008152,GO:0009058,GO:0009059,GO:0009987,GO:0010467,GO:0015031,GO:0015833,GO:0015931,GO:…		ko:K02927	ko03010,map03010	M00177,M00179			br01610,ko00000,ko00001,ko00002,ko03011
18645	-0.619989	0.165018	-1.42947	0.0103645	0.858517	0.28119	0.445681	0.638934	-0.131731	-0.042796	-0.778739	-1.05461	0.178882	0.484639	-0.111907	-0.0938887	-1.20518	0.180725	0.616497	0.419368	Transcription	helix loop helix domain
18646	1.1782	0.247031	2.42674	0.0237203	1.03105	0.448148	0.0983163	0.957654	-3.59116	-3.94969	-4.47918	-1.9026	-2.99104	-2.68529	-4.75576	-4.18135	-4.01254	-3.72617	-5.61232	-5.68916	Function Unknown	FAM72 protein
18649	1.02809	0.00158932	0.40148	0.115444	0.000793968	0.998339	-0.365348	0.4362	1.69424	1.93296	1.67057	1.88399	2.29436	2.0696	2.50162	2.26159	2.09599	2.2962	1.30654	1.42978	Transcription	helix loop helix domain
18658	5.77908	0.000171716	6.38609	6.26589e-05	0.0674493	0.969434	-0.275623	0.943108	-0.783808	-1.14233	3.67564	3.60202	-0.183688	-1.10032	3.1926	2.82988	-1.69061	0.361297	-1.36439	-4.10419	Transcription	helix loop helix domain
18719	-0.473187	0.0352097	-0.880192	0.00144215	-0.667737	0.17456	-0.347677	0.402331	3.39752	3.14835	4.07157	4.35667	2.68138	3.24545	4.67678	4.54997	3.74901	3.45374	5.06628	5.11255	Transcription	Homeodomain
18911	0.543935	0.112917	0.665535	0.0520522	0.170492	0.840553	0.932589	0.174098	1.76639	1.47658	1.4981	1.65811	0.915848	0.774146	1.51102	1.37324	1.11675	0.180725	1.10192	0.720234
19065	-0.953651	0.0252593	-2.89326	0.000181702	-0.835038	0.317952	0.090397	0.943108	0.315728	-0.249247	-1.30925	-1.41718	-1.40608	-0.363358	0.858947	0.210966	-0.105647	-0.0257261	1.39891	1.65957	Transcription	Homeodomain
19069	-0.226518	0.531889	-0.179535	0.611445	-0.494061	0.429338	-0.335156	0.62361	1.26682	0.69417	0.565215	0.633449	1.09642	0.484639	0.45369	0.676629	1.19692	1.40312	0.577503	0.969055	Lipid transport and metabolism	Acyl CoA binding protein
19072	2.05885	0.0746799	2.45252	0.0347073	1.03057	0.425485	-2.21931	0.182737	-3.59116	-3.94969	-2.89422	-1.9026	-0.669114	-0.363358	-1.58584	-4.18135	-1.69061	-1.40424	-4.02736	-5.68916	Transcription	Homeodomain			ko:K09323,ko:K12411					ko00000,ko03000
19073	1.1782	0.0699847	1.29888	0.0438479	1.03105	0.217744	0.0983163	0.943108	-3.59116	-3.94969	-4.47918	-4.22453	-2.99104	-2.68529	-4.75576	-4.18135	-4.01254	-3.72617	-5.61232	-5.68916	RNA processing and modification	zinc ion binding			ko:K09378,ko:K09380	ko04550,map04550				ko00000,ko00001,ko03000
19096	-1.9931	0.000154052	-2.87996	3.93012e-05	-1.37018	0.0671943	-1.17619	0.0572483	2.13676	2.3171	1.30218	1.06087	1.76384	2.35911	2.01242	2.1585	3.62409	3.16865	3.86544	4.27229	Function Unknown	C2H2-type zinc finger	GO:0000003,GO:0000271,GO:0000278,GO:0000281,GO:0000282,GO:0000902,GO:0000910,GO:0000976,GO:0000981,GO:0000982,GO:0000987,GO:0001067,GO:0001077,GO:0001228,GO:0002028,GO:0002831,GO:0002833,GO:0003674,GO:0003676,GO:0003677,GO:0003690,GO:0003700,GO:0005488,GO:0005575,GO:0005622,GO:0005623,GO:0005634,GO:0005737,GO:0005975,GO:0005976,GO:0006022,GO:0006023,GO:0006030,GO:0006031,GO:0006037,GO:0006038,GO:…		ko:K21543					ko00000,ko03000
19122	-0.729806	0.370007	-0.758686	0.336597	-0.772033	0.604812	0.0101156	0.995205	-0.131731	-2.36472	-1.30925	-1.41718	-2.99104	-1.10032	-1.29633	-1.374	-1.20518	-1.40424	-1.08876	-0.134568	Transcription	Homeobox KN domain	GO:0000122,GO:0000228,GO:0000785,GO:0000790,GO:0000976,GO:0000977,GO:0000978,GO:0000987,GO:0001012,GO:0001067,GO:0001085,GO:0001103,GO:0003674,GO:0003676,GO:0003677,GO:0003682,GO:0003690,GO:0005488,GO:0005515,GO:0005575,GO:0005622,GO:0005623,GO:0005634,GO:0005694,GO:0006355,GO:0006357,GO:0008134,GO:0008150,GO:0009889,GO:0009890,GO:0009892,GO:0010468,GO:0010556,GO:0010558,GO:0010605,GO:0010629,GO:…		ko:K21543					ko00000,ko03000
19138	-0.55958	0.353445	-1.26342	0.0516071	1.03105	0.272057	0.0983163	0.952071	-3.59116	-3.94969	-4.47918	-4.22453	-2.99104	-2.68529	-3.1708	-4.18135	-4.01254	-3.72617	-2.80497	-3.36723	Secondary metabolites biosynthesis, transport and catabolism	Multicopper oxidase		1.10.3.3	ko:K00423	ko00053,ko01100,map00053,map01100		R00068	RC00092	ko00000,ko00001,ko01000
19201	2.84513	0.101568	2.0687	0.2163	0.484682	0.852622	0.190009	0.953438	-3.59116	-1.14233	-4.47918	-2.63957	-1.40608	-2.68529	-1.58584	-4.18135	-4.01254	-0.918811	-5.61232	-5.68916	Function Unknown	Zinc finger, C2H2 type
19202	-0.223345	0.700248	0.0463288	0.933718	-0.0690953	0.942488	-0.433757	0.666165	-0.783808	-0.042796	-0.391716	-1.41718	-0.183688	0.122069	-1.29633	-1.01143	-0.105647	0.180725	-0.567927	-1.29684	Function Unknown	zinc finger
19243	0.500982	0.220457	0.750718	0.0645705	0.225107	0.771917	0.221374	0.800848	2.51736	2.62017	2.341	2.18486	2.43522	2.74098	2.46341	1.43336	2.25425	2.46366	1.83889	1.20566	Transcription	FORKHEAD
19268	-0.421108	0.412603	-1.39251	0.0163495	-0.265455	0.756519	-0.639438	0.447503	4.79685	4.68331	4.8495	5.19963	4.84816	5.40747	5.8617	6.12357	6.16364	4.56385	6.26841	6.56085	RNA processing and modification	RNA recognition motif. (a.k.a. RRM, RBD, or RNP domain)
19273	-0.1543	0.731855	-0.879146	0.0734639	-0.407663	0.707213	-0.391991	0.737727	2.88457	2.58947	3.00464	3.42652	2.68138	2.74098	3.8917	3.97347	3.87621	2.25111	3.70735	4.45932	RNA processing and modification	RNA recognition motif	GO:0003674,GO:0003676,GO:0003723,GO:0005488,GO:0005575,GO:0008150,GO:0019843,GO:0022613,GO:0030684,GO:0030686,GO:0032991,GO:0042254,GO:0042274,GO:0044085,GO:0071840,GO:0097159,GO:1901363,GO:1990904		ko:K14789					ko00000,ko03009
19302	0.754174	0.0264617	0.853229	0.0124511	0.0424278	0.958401	0.318619	0.676518	2.71262	2.35409	3.34737	3.84693	2.21841	2.26891	3.65786	3.26986	1.87011	2.57761	2.92295	2.54446	Transcription	high mobility group
19343	-0.168365	0.453896	-0.143193	0.51429	-0.719244	0.135576	-0.704064	0.102858	2.13676	2.27913	2.12073	2.18486	2.13824	2.26891	2.27766	1.92717	2.83295	3.0153	2.21423	2.37154	Function Unknown	lipid binding	GO:0005575,GO:0005622,GO:0005623,GO:0005737,GO:0005768,GO:0006950,GO:0006970,GO:0006972,GO:0006979,GO:0008150,GO:0009266,GO:0009408,GO:0009628,GO:0012505,GO:0030139,GO:0031410,GO:0031982,GO:0043226,GO:0043227,GO:0043229,GO:0044352,GO:0044354,GO:0044424,GO:0044444,GO:0044464,GO:0045335,GO:0050896,GO:0097708
19365	0.933906	0.0972484	0.540177	0.327382	-0.687747	0.485012	0.186501	0.919576	0.656765	0.137776	0.378802	-0.137069	-1.40608	0.484639	0.670502	0.34221	-0.105647	0.521762	-0.483038	-0.331605	Signal transduction mechanisms	Translation initiation factor IF-2, N-terminal region	GO:0000166,GO:0000285,GO:0000322,GO:0000323,GO:0000324,GO:0000329,GO:0000749,GO:0000750,GO:0003674,GO:0003824,GO:0005488,GO:0005524,GO:0005543,GO:0005575,GO:0005622,GO:0005623,GO:0005737,GO:0005739,GO:0005768,GO:0005773,GO:0005774,GO:0005942,GO:0006464,GO:0006629,GO:0006644,GO:0006650,GO:0006793,GO:0006796,GO:0006807,GO:0006810,GO:0007154,GO:0007165,GO:0007186,GO:0008144,GO:0008150,GO:0008152,GO:…	2.7.1.150	ko:K00921	ko00562,ko04070,ko04145,ko04810,map00562,map04070,map04145,map04810		R05802,R10951	RC00002,RC00078	ko00000,ko00001,ko01000,ko04131
19465	0.816786	0.00135706	0.906328	0.000544301	0.591256	0.0853875	0.587558	0.0754359	11.2976	11.4084	11.4463	11.4163	11.4999	11.2098	11.2155	11.484	10.5701	10.9743	10.5846	10.467	Translation, ribosomal structure and biogenesis	Mortierella verticillata NRRL 6337 ubiquitin-60S ribosomal protein L40 (129 aa)	GO:0000027,GO:0000054,GO:0000055,GO:0002181,GO:0003674,GO:0003735,GO:0005198,GO:0005575,GO:0005622,GO:0005623,GO:0005634,GO:0005737,GO:0005739,GO:0005829,GO:0005840,GO:0006403,GO:0006405,GO:0006412,GO:0006464,GO:0006518,GO:0006611,GO:0006807,GO:0006810,GO:0006886,GO:0006913,GO:0006996,GO:0008104,GO:0008150,GO:0008152,GO:0009058,GO:0009059,GO:0009987,GO:0010467,GO:0015031,GO:0015833,GO:0015931,GO:…		ko:K02927	ko03010,map03010	M00177,M00179			br01610,ko00000,ko00001,ko00002,ko03011
19483	2.74988	0.00113718	1.29888	0.0463277	1.03105	0.223843	1.6773	0.0812922	-2.0062	-2.36472	-4.47918	-4.22453	-2.99104	-2.68529	-3.1708	-2.59639	-4.01254	-3.72617	-5.61232	-5.68916
19603	-0.465942	0.258232	-1.10009	0.0260216	0.432349	0.565508	-0.384843	0.676458	0.109277	-0.490255	-0.778739	-0.137069	0.468389	0.774146	0.37352	-0.0938887	0.37978	-0.0257261	0.410046	0.850002	Chromatin structure and dynamics|Transcription	Bromodomain associated	GO:0000003,GO:0000123,GO:0000124,GO:0000228,GO:0000746,GO:0000747,GO:0000785,GO:0000790,GO:0003674,GO:0005198,GO:0005575,GO:0005622,GO:0005623,GO:0005634,GO:0005654,GO:0005694,GO:0005737,GO:0005739,GO:0006325,GO:0006338,GO:0006355,GO:0006357,GO:0006464,GO:0006473,GO:0006475,GO:0006807,GO:0006996,GO:0008150,GO:0008152,GO:0009889,GO:0009987,GO:0010468,GO:0010556,GO:0016043,GO:0016569,GO:0016570,GO:…		ko:K11359					ko00000,ko03021,ko03036
19663	0.972774	0.00233972	0.789432	0.00698836	0.508235	0.260993	0.626306	0.165029	2.55858	2.65023	2.26229	2.31463	2.68138	2.26891	2.32105	2.66414	1.9182	2.05519	1.56759	1.42978	Posttranslational modification, protein turnover, chaperones	Anaphase-promoting complex subunit 11 RING-H2 finger	GO:0000209,GO:0003674,GO:0003824,GO:0004842,GO:0005488,GO:0005575,GO:0005622,GO:0005623,GO:0005737,GO:0005783,GO:0005789,GO:0006464,GO:0006508,GO:0006511,GO:0006807,GO:0008150,GO:0008152,GO:0008270,GO:0009056,GO:0009057,GO:0009987,GO:0010498,GO:0012505,GO:0016020,GO:0016567,GO:0016740,GO:0019538,GO:0019787,GO:0019941,GO:0030163,GO:0031984,GO:0032446,GO:0036211,GO:0042175,GO:0043161,GO:0043167,GO:…
19876	-0.536283	0.0292115	-0.942274	0.00136179	-0.0469784	0.898364	-0.172813	0.632511	5.13335	4.98989	4.85398	4.92267	5.22328	5.14126	5.34095	5.24701	5.50119	4.94979	5.76652	5.89346	Transcription|Replication, recombination and repair	DNA-dependent RNA polymerase catalyzes the transcription of DNA into RNA using the four ribonucleoside triphosphates as substrates	GO:0000002,GO:0000428,GO:0000959,GO:0001018,GO:0001067,GO:0003674,GO:0003676,GO:0003677,GO:0003824,GO:0003896,GO:0003899,GO:0005488,GO:0005575,GO:0005622,GO:0005623,GO:0005737,GO:0005739,GO:0005759,GO:0006139,GO:0006259,GO:0006260,GO:0006261,GO:0006269,GO:0006351,GO:0006390,GO:0006725,GO:0006807,GO:0006996,GO:0007005,GO:0008150,GO:0008152,GO:0009058,GO:0009059,GO:0009295,GO:0009987,GO:0010467,GO:…	2.7.7.6	ko:K10908					ko00000,ko01000,ko03029
19942	1.94041	0.000283161	3.04631	1.42578e-05	0.2385	0.620115	0.0179812	0.975811	8.07284	7.75724	9.7944	9.70796	8.07841	8.18739	8.80946	8.46588	8.06328	7.7204	7.14902	6.26831	Inorganic ion transport and metabolism	This magnesium-dependent enzyme catalyzes the hydrolysis of ATP coupled with the transport of calcium	GO:0000166,GO:0000322,GO:0000323,GO:0000324,GO:0000329,GO:0003674,GO:0003824,GO:0005215,GO:0005388,GO:0005488,GO:0005509,GO:0005524,GO:0005575,GO:0005622,GO:0005623,GO:0005737,GO:0005773,GO:0005774,GO:0005886,GO:0005887,GO:0006810,GO:0006811,GO:0006812,GO:0006816,GO:0006873,GO:0006874,GO:0006875,GO:0008144,GO:0008150,GO:0008324,GO:0009987,GO:0015075,GO:0015085,GO:0015318,GO:0015399,GO:0015405,GO:…	3.6.3.8	ko:K01537					ko00000,ko01000	3.A.3.2
20301	3.02275	0.000390931	3.27837	0.000161934	0.753278	0.284303	0.371964	0.646116	3.60851	3.86409	4.02465	3.95039	4.39266	3.82251	3.8917	3.53975	3.18714	3.58672	1.58735	-0.134568	Inorganic ion transport and metabolism	Voltage gated chloride channel			ko:K05012					ko00000,ko04040	2.A.49.1.1,2.A.49.1.2,2.A.49.1.3,2.A.49.2.2,2.A.49.2.3,2.A.49.2.8
20313	-0.329365	0.309555	-0.558052	0.0876363	0.345047	0.435234	0.543824	0.275318	6.62437	6.50255	6.22039	6.37445	5.9891	6.75558	6.58576	6.46701	5.70685	6.33047	6.99663	6.71678	Posttranslational modification, protein turnover, chaperones	Proprotein convertase P-domain	GO:0000139,GO:0000322,GO:0000323,GO:0000324,GO:0003674,GO:0003824,GO:0004175,GO:0004252,GO:0004857,GO:0004866,GO:0004867,GO:0005488,GO:0005515,GO:0005575,GO:0005622,GO:0005623,GO:0005737,GO:0005773,GO:0005794,GO:0005802,GO:0006508,GO:0006807,GO:0007323,GO:0008150,GO:0008152,GO:0008233,GO:0008236,GO:0009892,GO:0009986,GO:0010466,GO:0010467,GO:0010605,GO:0010951,GO:0012505,GO:0016020,GO:0016485,GO:…	3.4.21.61	ko:K01341					ko00000,ko01000,ko01002,ko03110
20383	2.63012	0.000477439	3.05933	0.000120485	0.816687	0.256521	0.583405	0.445214	2.78388	2.58947	3.37257	2.91502	2.62367	3.24545	2.96534	2.41856	2.32731	1.82842	0.616497	-0.403755	Lipid transport and metabolism	Domain of unknown function (DUF3336)	GO:0000003,GO:0003674,GO:0003824,GO:0004620,GO:0004623,GO:0004771,GO:0004806,GO:0005575,GO:0005622,GO:0005623,GO:0005811,GO:0006629,GO:0006638,GO:0006639,GO:0006641,GO:0006642,GO:0006644,GO:0006793,GO:0006796,GO:0007114,GO:0008150,GO:0008152,GO:0009056,GO:0009987,GO:0016042,GO:0016298,GO:0016740,GO:0016746,GO:0016747,GO:0016787,GO:0016788,GO:0019433,GO:0019637,GO:0019954,GO:0032505,GO:0042171,GO:…	2.3.1.51,3.1.1.13,3.1.1.3,3.1.1.4	ko:K14674	ko00100,ko00561,ko00564,ko00565,ko00590,ko00591,ko00592,ko01100,ko01110,map00100,map00561,map00564,map00565,map00590,map00591,map00592,map01100,map01110	M00089,M00098	R01315,R01317,R01462,R02053,R02241,R02250,R02687,R07064,R07379,R07387,R07859	RC00004,RC00020,RC00037,RC00041,RC00055,RC00094,RC00523	ko00000,ko00001,ko00002,ko01000
20417	-0.741021	0.138131	-2.33365	0.00251259	-0.411077	0.697478	-0.790919	0.478248	0.4963	-1.14233	-1.30925	-0.7651	-0.669114	0.774146	0.529639	0.573536	0.511025	0.361297	1.23317	1.34427	Function Unknown	Late exocytosis, associated with Golgi transport	GO:0005575,GO:0005623,GO:0005886,GO:0005887,GO:0006810,GO:0006892,GO:0006893,GO:0008150,GO:0016020,GO:0016021,GO:0016192,GO:0031224,GO:0031226,GO:0044425,GO:0044459,GO:0044464,GO:0048193,GO:0051179,GO:0051234,GO:0071944,GO:0098876		ko:K21989					ko00000,ko02000
20451	1.02796	0.00135579	1.21217	0.000370201	0.0553784	0.889702	0.101144	0.83525	5.04183	5.09744	5.32656	5.35855	5.00331	5.04942	5.40032	4.91405	5.00148	4.93561	4.32579	3.93472	Lipid transport and metabolism	Pfam:KH_3	GO:0003674,GO:0003676,GO:0003723,GO:0003729,GO:0005488,GO:0005575,GO:0005622,GO:0005623,GO:0005737,GO:0044424,GO:0044464,GO:0097159,GO:1901363
20487	-0.677921	0.0186527	-1.02975	0.00175987	-0.245178	0.500612	-0.259097	0.511341	5.31272	4.90518	4.83597	4.72091	5.05881	5.1789	5.33037	4.92978	5.56678	5.14728	5.78161	5.83685	Lipid transport and metabolism	K homology RNA-binding domain	GO:0003674,GO:0003676,GO:0003723,GO:0003729,GO:0005488,GO:0005575,GO:0005622,GO:0005623,GO:0005737,GO:0044424,GO:0044464,GO:0097159,GO:1901363
20654	0.186707	0.505691	-0.291354	0.279497	-0.0116312	0.978582	0.0677175	0.943108	6.0724	6.10424	6.30136	6.47157	5.94265	6.07959	6.72351	7.00909	6.38514	5.6597	6.52435	6.82974	Function Unknown	50S ribosome-binding GTPase	GO:0000003,GO:0000027,GO:0000054,GO:0000166,GO:0000746,GO:0000747,GO:0001882,GO:0001883,GO:0003006,GO:0003674,GO:0003676,GO:0003723,GO:0003729,GO:0003824,GO:0003924,GO:0005488,GO:0005525,GO:0005575,GO:0005622,GO:0005623,GO:0005737,GO:0005829,GO:0005840,GO:0005937,GO:0006403,GO:0006405,GO:0006611,GO:0006810,GO:0006886,GO:0006913,GO:0006996,GO:0007049,GO:0008104,GO:0008150,GO:0009653,GO:0009987,GO:…		ko:K14539	ko03008,map03008				ko00000,ko00001,ko01000,ko03009
20892	0.290082	0.143511	-0.300816	0.13928	-0.0822389	0.840141	-0.24329	0.498914	3.94022	3.85121	3.61358	3.52366	4.14851	3.94407	4.32372	3.97347	4.24956	4.00854	3.96322	3.78049	Function Unknown	Anaphase-promoting complex, cyclosome, subunit 3	GO:0000122,GO:0000228,GO:0000785,GO:0000790,GO:0000988,GO:0000989,GO:0001076,GO:0001190,GO:0001191,GO:0003674,GO:0005488,GO:0005515,GO:0005575,GO:0005622,GO:0005623,GO:0005634,GO:0005654,GO:0005694,GO:0005737,GO:0006139,GO:0006323,GO:0006325,GO:0006333,GO:0006338,GO:0006342,GO:0006351,GO:0006355,GO:0006357,GO:0006366,GO:0006725,GO:0006807,GO:0006996,GO:0008150,GO:0008152,GO:0009058,GO:0009059,GO:…		ko:K06665	ko04011,ko04111,map04011,map04111				ko00000,ko00001,ko03021
21116	3.08991	1.26654e-05	3.06024	6.61312e-06	1.55201	0.0191058	1.25785	0.0211296	7.48097	7.58316	7.76072	7.49699	7.83153	7.82152	7.68069	7.63923	6.03867	6.50626	4.8624	4.27807	Function Unknown	Major Facilitator Superfamily
21223	-0.22859	0.211214	-0.448372	0.024568	-0.285238	0.262518	-0.241011	0.386919	5.85799	5.76628	6.02365	6.08039	5.69896	5.84219	6.22794	6.3155	6.21748	5.89038	6.39646	6.60345	RNA processing and modification	RNA recognition motif	GO:0000243,GO:0000245,GO:0000348,GO:0000375,GO:0000377,GO:0000398,GO:0003674,GO:0003676,GO:0003723,GO:0003727,GO:0003729,GO:0005488,GO:0005575,GO:0005622,GO:0005623,GO:0005634,GO:0005654,GO:0005681,GO:0005684,GO:0006139,GO:0006396,GO:0006397,GO:0006725,GO:0006807,GO:0008150,GO:0008152,GO:0008187,GO:0008380,GO:0009987,GO:0010467,GO:0016043,GO:0016070,GO:0016071,GO:0016604,GO:0016607,GO:0022607,GO:…		ko:K12837	ko03040,map03040				ko00000,ko00001,ko03041
21232	-0.221997	0.236112	0.112764	0.527812	-0.0850016	0.800938	0.226463	0.448736	5.04183	5.10288	5.08878	5.0305	4.9456	4.55312	4.87541	4.56348	4.86091	4.83225	4.96038	4.93381	Function Unknown	positive regulation of histone H3-K79 methylation
21313	-0.391322	0.159379	-0.471904	0.0850872	-0.679896	0.125766	-0.726219	0.0980463	5.70575	5.39239	5.54458	5.46372	5.85131	5.30907	5.70469	5.4679	6.51592	6.03372	6.07986	5.87261	Inorganic ion transport and metabolism	Ammonium Transporter Family
21358	0.226325	0.318706	-0.297632	0.184626	-0.164074	0.684664	-0.101855	0.85295	4.51213	4.31241	4.53484	4.75561	4.33987	4.34814	5.07871	5.25536	4.65635	4.3453	4.70396	5.17735	Translation, ribosomal structure and biogenesis	tRNA pseudouridine synthase	GO:0001522,GO:0003674,GO:0003824,GO:0005575,GO:0005622,GO:0005623,GO:0005634,GO:0005737,GO:0006139,GO:0006396,GO:0006399,GO:0006400,GO:0006725,GO:0006807,GO:0008033,GO:0008150,GO:0008152,GO:0009451,GO:0009982,GO:0009987,GO:0010467,GO:0016070,GO:0016071,GO:0016556,GO:0016853,GO:0016866,GO:0031119,GO:0034470,GO:0034641,GO:0034660,GO:0043170,GO:0043226,GO:0043227,GO:0043229,GO:0043231,GO:0043412,GO:…	5.4.99.45	ko:K01855					ko00000,ko01000,ko03016
21558	2.34917	0.000175454	2.90256	3.5706e-05	0.259265	0.608499	0.263357	0.634876	4.93631	5.01898	5.24363	5.06779	4.90982	5.04942	4.75401	4.43703	4.3926	5.065	2.6777	1.84222	Signal transduction mechanisms	Protein tyrosine kinase
21568	0.218857	0.387249	-0.162202	0.509716	-0.2613	0.514722	-0.0653275	0.943108	4.80544	4.9421	4.88496	4.84425	4.80986	4.53388	5.05641	5.4352	5.23776	4.62698	4.98107	5.07323	Replication, recombination and repair	Cid1 family poly A polymerase	GO:0000003,GO:0000018,GO:0000956,GO:0003674,GO:0003676,GO:0003723,GO:0003729,GO:0003824,GO:0004652,GO:0005488,GO:0005515,GO:0005575,GO:0005622,GO:0005623,GO:0005634,GO:0005730,GO:0005737,GO:0005829,GO:0006139,GO:0006259,GO:0006281,GO:0006284,GO:0006396,GO:0006399,GO:0006400,GO:0006401,GO:0006402,GO:0006725,GO:0006807,GO:0006950,GO:0006974,GO:0007049,GO:0008033,GO:0008150,GO:0008152,GO:0008334,GO:…	2.7.7.19	ko:K03514,ko:K12596	ko03018,map03018	M00393			ko00000,ko00001,ko00002,ko01000,ko03016,ko03019
21697	0.407417	0.139586	0.413603	0.124698	-0.304139	0.604214	0.0166052	0.978958	3.22902	3.14835	3.64494	3.61467	3.1587	2.52417	3.64938	3.59344	3.59479	2.68323	3.15917	3.27374	Translation, ribosomal structure and biogenesis	Anthranilate synthase component I, N terminal region	GO:0003674,GO:0003824,GO:0005575,GO:0005622,GO:0005623,GO:0005737,GO:0006082,GO:0006520,GO:0006575,GO:0006725,GO:0006732,GO:0006760,GO:0006766,GO:0006767,GO:0006807,GO:0008150,GO:0008152,GO:0008153,GO:0008483,GO:0008652,GO:0009058,GO:0009072,GO:0009073,GO:0009108,GO:0009110,GO:0009396,GO:0009987,GO:0016053,GO:0016740,GO:0016769,GO:0017144,GO:0018130,GO:0019438,GO:0019752,GO:0032787,GO:0034641,GO:…	2.6.1.85	ko:K13950	ko00790,map00790		R01716	RC00010,RC01418	ko00000,ko00001,ko01000
21707	3.20957	0.000136923	3.32971	7.27291e-05	0.760044	0.241224	0.816284	0.210477	4.17039	4.13246	4.35687	3.92013	4.35769	3.79045	4.02887	4.02322	3.30035	3.37187	1.56759	0.092203	Function Unknown	Mortierella verticillata NRRL 6337	GO:0000322,GO:0000323,GO:0000324,GO:0003674,GO:0005215,GO:0005575,GO:0005622,GO:0005623,GO:0005737,GO:0005773,GO:0005886,GO:0005887,GO:0005933,GO:0005934,GO:0005937,GO:0006810,GO:0006811,GO:0006812,GO:0006813,GO:0008150,GO:0008324,GO:0009987,GO:0015075,GO:0015077,GO:0015079,GO:0015318,GO:0015672,GO:0016020,GO:0016021,GO:0022857,GO:0022890,GO:0030001,GO:0030427,GO:0031224,GO:0031226,GO:0034220,GO:…
21893	-0.250987	0.434066	-0.389597	0.214558	0.0668059	0.912275	0.191751	0.769312	4.49099	4.68331	4.57339	4.56663	4.40984	4.53388	4.60399	4.82146	4.88531	3.86629	4.79601	5.12382	Posttranslational modification, protein turnover, chaperones	Tubulin-tyrosine ligase family	GO:0000226,GO:0000932,GO:0003674,GO:0003824,GO:0004835,GO:0005575,GO:0005622,GO:0005623,GO:0005737,GO:0006464,GO:0006807,GO:0006996,GO:0007010,GO:0007017,GO:0008150,GO:0008152,GO:0009987,GO:0016043,GO:0016874,GO:0016879,GO:0016881,GO:0018166,GO:0018193,GO:0018212,GO:0018322,GO:0018410,GO:0019538,GO:0032991,GO:0035770,GO:0036211,GO:0036464,GO:0043170,GO:0043226,GO:0043228,GO:0043229,GO:0043232,GO:…
22150	0.423109	0.132392	0.158107	0.556015	0.156093	0.763453	0.267431	0.583649	4.54326	4.56995	4.37569	4.3185	4.80986	4.02896	4.67678	4.54316	4.34061	4.23384	4.47381	3.90517	Replication, recombination and repair	PHD-zinc-finger like domain
22156	-0.710065	0.00377063	-0.609751	0.00671155	-0.582935	0.200332	-0.477323	0.225447	2.33957	2.35409	2.85174	2.8735	2.21841	2.26891	2.74408	2.78443	2.78188	2.87375	3.33896	3.60316	Carbohydrate transport and metabolism	ATP-NAD kinase	GO:0003674,GO:0003824,GO:0003951,GO:0006139,GO:0006725,GO:0006732,GO:0006733,GO:0006739,GO:0006741,GO:0006753,GO:0006793,GO:0006796,GO:0006807,GO:0008150,GO:0008152,GO:0009058,GO:0009108,GO:0009117,GO:0009165,GO:0009987,GO:0016301,GO:0016310,GO:0016740,GO:0016772,GO:0016773,GO:0018130,GO:0019359,GO:0019362,GO:0019363,GO:0019438,GO:0019637,GO:0019674,GO:0034641,GO:0034654,GO:0042736,GO:0044237,GO:…	2.7.1.23	ko:K00858	ko00760,ko01100,map00760,map01100		R00104	RC00002,RC00078	ko00000,ko00001,ko01000
22221	-1.70904	0.00459166	-2.10501	0.00186932	-0.950488	0.289511	-1.03249	0.239242	1.96343	1.25977	0.730274	1.33006	2.05335	1.2216	1.43406	1.37324	2.49526	2.74957	3.52467	2.71598	Intracellular trafficking, secretion, and vesicular transport	TRAM, LAG1 and CLN8 homology domains.	GO:0003674,GO:0003824,GO:0005575,GO:0005622,GO:0005623,GO:0005737,GO:0005783,GO:0005789,GO:0006629,GO:0006643,GO:0006665,GO:0006672,GO:0006807,GO:0006873,GO:0006885,GO:0007035,GO:0008150,GO:0008152,GO:0008610,GO:0009058,GO:0009987,GO:0012505,GO:0016020,GO:0016021,GO:0016410,GO:0016740,GO:0016746,GO:0016747,GO:0019725,GO:0030003,GO:0030004,GO:0030148,GO:0030176,GO:0030641,GO:0031224,GO:0031227,GO:…	2.3.1.24	ko:K04709	ko00600,ko01100,map00600,map01100	M00094,M00099	R06517,R06527	RC00004,RC00064	ko00000,ko00001,ko00002,ko01000
22237	1.09221	0.000551254	1.44921	7.40015e-05	0.339763	0.219629	0.36441	0.230554	6.21135	6.18602	5.27404	5.05856	6.19631	6.15076	4.97386	4.63563	5.8156	5.85315	3.88952	3.54686	Carbohydrate transport and metabolism	Glycolipid 2-alpha-mannosyltransferase
22248	-1.47434	0.000782782	-3.4623	1.61421e-05	-0.446787	0.486285	-3.34031	0.0122998	-3.59116	-3.94969	-1.67182	-1.9026	-0.669114	-1.10032	0.198433	0.210966	-0.312097	-0.556241	1.62608	1.7287	Posttranslational modification, protein turnover, chaperones	Subtilase family
22420	-0.843313	0.00508072	-1.36236	0.00033419	-0.416021	0.296359	-0.384434	0.334787	4.18362	3.99868	3.59228	3.78109	3.77714	4.37	4.0419	4.3847	4.51494	4.41849	4.89646	5.19272	Nucleotide transport and metabolism	Domain of unknown function (DUF4743)	GO:0003674,GO:0003824,GO:0004788,GO:0006139,GO:0006725,GO:0006732,GO:0006766,GO:0006767,GO:0006772,GO:0006790,GO:0006793,GO:0006796,GO:0006807,GO:0008150,GO:0008152,GO:0008655,GO:0009058,GO:0009108,GO:0009110,GO:0009228,GO:0009229,GO:0009987,GO:0016462,GO:0016740,GO:0016772,GO:0016778,GO:0016787,GO:0016817,GO:0016818,GO:0017110,GO:0017144,GO:0018130,GO:0019438,GO:0019637,GO:0034641,GO:0034654,GO:…	2.7.6.2	ko:K00949	ko00730,ko01100,map00730,map01100		R00619	RC00002,RC00017	ko00000,ko00001,ko01000
22487	0.247923	0.241606	0.396809	0.0654526	0.468892	0.181696	0.330063	0.321673	5.02722	5.2127	5.1263	4.90217	5.46428	5.03581	4.96363	4.76409	4.77863	4.80911	4.74193	4.49448	Intracellular trafficking, secretion, and vesicular transport	SNARE domain	GO:0000139,GO:0000149,GO:0003674,GO:0005484,GO:0005488,GO:0005515,GO:0005575,GO:0005622,GO:0005623,GO:0005737,GO:0005794,GO:0005801,GO:0006810,GO:0006886,GO:0006888,GO:0006891,GO:0006906,GO:0006996,GO:0008104,GO:0008150,GO:0009987,GO:0012505,GO:0015031,GO:0015833,GO:0016020,GO:0016021,GO:0016043,GO:0016050,GO:0016192,GO:0022406,GO:0031090,GO:0031201,GO:0031224,GO:0031984,GO:0032991,GO:0033036,GO:…		ko:K08490	ko04130,map04130				ko00000,ko00001,ko04131
22580	-0.342711	0.137728	-0.509476	0.0427389	0.153224	0.747866	-0.0923975	0.900717	2.81823	3.1056	2.93867	2.80889	2.93969	3.54353	2.88086	3.25328	3.06428	3.06825	3.36209	3.41151	Inorganic ion transport and metabolism	regulation of sequestering of zinc ion	GO:0000041,GO:0000139,GO:0003674,GO:0005215,GO:0005385,GO:0005488,GO:0005575,GO:0005622,GO:0005623,GO:0005634,GO:0005730,GO:0005737,GO:0005783,GO:0005789,GO:0005794,GO:0005801,GO:0005886,GO:0005887,GO:0006810,GO:0006811,GO:0006812,GO:0006824,GO:0006829,GO:0006873,GO:0006875,GO:0006882,GO:0008150,GO:0008270,GO:0008324,GO:0009987,GO:0010035,GO:0010038,GO:0010043,GO:0010155,GO:0012505,GO:0012506,GO:…		ko:K08900,ko:K14692					ko00000,ko02000,ko03029	2.A.4.4.3,2.A.4.4.5
22921	-0.268149	0.237004	-0.370536	0.110972	0.0219461	0.96321	-0.0663116	0.943108	2.81823	3.18986	2.90453	2.71798	3.11748	3.09607	3.00579	2.80733	3.14733	3.0153	3.01339	3.35797	Intracellular trafficking, secretion, and vesicular transport	Maintenance of mitochondrial morphology protein 1	GO:0000002,GO:0000723,GO:0003674,GO:0005488,GO:0005575,GO:0005622,GO:0005623,GO:0005737,GO:0005739,GO:0005740,GO:0005741,GO:0005783,GO:0005789,GO:0006139,GO:0006259,GO:0006605,GO:0006626,GO:0006725,GO:0006807,GO:0006810,GO:0006811,GO:0006820,GO:0006839,GO:0006869,GO:0006886,GO:0006996,GO:0007005,GO:0007006,GO:0007008,GO:0008104,GO:0008150,GO:0008152,GO:0008289,GO:0009987,GO:0010876,GO:0012505,GO:…		ko:K17764	ko04139,map04139				ko00000,ko00001,ko03029
22967	1.50631	0.00722449	2.24654	0.000552385	1.35829	0.071475	1.70656	0.0388983	7.19919	7.73023	7.5282	7.44568	7.54909	6.69192	6.84275	6.65075	6.21748	5.29897	5.489	4.99296	Replication, recombination and repair	endonuclease	GO:0000002,GO:0000217,GO:0000404,GO:0003674,GO:0003676,GO:0003677,GO:0003690,GO:0003824,GO:0004518,GO:0004519,GO:0004520,GO:0004536,GO:0005488,GO:0005575,GO:0005622,GO:0005623,GO:0005634,GO:0005737,GO:0005739,GO:0006139,GO:0006259,GO:0006281,GO:0006290,GO:0006298,GO:0006725,GO:0006807,GO:0006950,GO:0006974,GO:0006996,GO:0007005,GO:0008150,GO:0008152,GO:0009314,GO:0009411,GO:0009416,GO:0009628,GO:…		ko:K13281					ko00000,ko01000
23108	0.38967	0.166192	0.378629	0.168776	-0.307655	0.490541	-0.149415	0.783297	3.50687	3.7438	3.03652	2.69433	3.41835	3.54353	2.96534	2.78443	3.95901	3.58672	2.74083	2.25921	Intracellular trafficking, secretion, and vesicular transport	Peroxin 13, N-terminal region	GO:0003674,GO:0005488,GO:0005515,GO:0005575,GO:0005622,GO:0005623,GO:0005737,GO:0005777,GO:0005778,GO:0006605,GO:0006625,GO:0006810,GO:0006886,GO:0006996,GO:0007031,GO:0008104,GO:0008150,GO:0009987,GO:0015031,GO:0015833,GO:0015919,GO:0016020,GO:0016043,GO:0016558,GO:0016560,GO:0017038,GO:0030674,GO:0031090,GO:0031903,GO:0032991,GO:0033036,GO:0033365,GO:0034613,GO:0042579,GO:0042886,GO:0043226,GO:…		ko:K13344	ko04146,map04146				ko00000,ko00001	3.A.20.1
23127	0.574795	0.0639212	0.868668	0.00785258	-0.0553083	0.929517	-0.0220734	0.971048	1.76639	1.77823	2.02862	2.15051	1.65281	1.83828	2.06442	1.43336	1.82035	1.76569	1.30654	1.13102	Transcription	BAH domain	GO:0000118,GO:0000228,GO:0000785,GO:0000790,GO:0003674,GO:0003676,GO:0003677,GO:0003824,GO:0004842,GO:0005488,GO:0005575,GO:0005622,GO:0005623,GO:0005634,GO:0005654,GO:0005694,GO:0005737,GO:0006325,GO:0006338,GO:0006355,GO:0006357,GO:0006464,GO:0006807,GO:0006950,GO:0006979,GO:0006996,GO:0008150,GO:0008152,GO:0009056,GO:0009057,GO:0009889,GO:0009987,GO:0010468,GO:0010556,GO:0016043,GO:0016567,GO:…
23145	0.566081	0.0170169	0.564397	0.0144266	0.345845	0.258992	0.326403	0.306401	4.90469	5.23767	4.72294	4.57313	4.99195	5.21558	4.48979	4.82708	4.71198	4.79347	4.09331	4.07737	Signal transduction mechanisms	Protein tyrosine kinase	GO:0000082,GO:0000166,GO:0000278,GO:0003674,GO:0003824,GO:0004672,GO:0004674,GO:0005488,GO:0005524,GO:0005575,GO:0005622,GO:0005623,GO:0005634,GO:0005737,GO:0005739,GO:0006464,GO:0006468,GO:0006470,GO:0006793,GO:0006796,GO:0006807,GO:0006873,GO:0006875,GO:0007049,GO:0007154,GO:0007165,GO:0008104,GO:0008144,GO:0008150,GO:0008152,GO:0009249,GO:0009987,GO:0010467,GO:0016301,GO:0016310,GO:0016311,GO:…		ko:K00924,ko:K08286					ko00000,ko01000
23252	-0.484134	0.0363405	-0.842071	0.00215334	-0.547736	0.217744	-0.209112	0.623158	3.75757	3.46817	4.27237	4.35667	3.23778	3.29199	4.75796	4.57687	3.56489	4.08762	5.23552	5.07489	Intracellular trafficking, secretion, and vesicular transport	Syntaxin	GO:0000003,GO:0000149,GO:0003006,GO:0003674,GO:0005484,GO:0005488,GO:0005515,GO:0005575,GO:0005622,GO:0005623,GO:0005628,GO:0005737,GO:0005768,GO:0005886,GO:0006810,GO:0006886,GO:0006887,GO:0006892,GO:0006893,GO:0006906,GO:0006996,GO:0007049,GO:0008104,GO:0008150,GO:0009653,GO:0009987,GO:0010927,GO:0012505,GO:0015031,GO:0015833,GO:0016020,GO:0016021,GO:0016043,GO:0016050,GO:0016192,GO:0019953,GO:…		ko:K08486	ko04130,ko04721,map04130,map04721				ko00000,ko00001,ko04131,ko04147
23274	-0.970449	0.00768836	-0.690177	0.0269866	-0.161882	0.819856	-0.359221	0.57792	1.26682	1.33572	1.54319	1.84156	1.09642	1.95857	1.47306	1.3105	1.82035	1.48329	2.49097	2.25921	Signal transduction mechanisms	Protein tyrosine kinase	GO:0000003,GO:0000212,GO:0000226,GO:0000278,GO:0000281,GO:0000910,GO:0000912,GO:0000915,GO:0001932,GO:0001934,GO:0003674,GO:0003824,GO:0004672,GO:0004674,GO:0005575,GO:0005622,GO:0005623,GO:0005737,GO:0005815,GO:0005816,GO:0005829,GO:0005856,GO:0005933,GO:0005935,GO:0006464,GO:0006468,GO:0006793,GO:0006796,GO:0006807,GO:0006950,GO:0006996,GO:0007010,GO:0007017,GO:0007049,GO:0007051,GO:0007088,GO:…	2.7.11.1	ko:K06683	ko04111,ko04113,ko04392,map04111,map04113,map04392				ko00000,ko00001,ko01000
23309	-1.9214	0.00107959	-2.11961	0.00058982	-1.43601	0.106004	-1.03537	0.184736	0.801155	-0.490255	0.0443831	-0.317641	-0.183688	-0.363358	0.198433	-0.0938887	1.03186	1.31823	1.93457	2.04555	Intracellular trafficking, secretion, and vesicular transport	Putative serine esterase (DUF676)
23355	-2.69093	0.00340308	-2.27025	0.00502821	0.175086	0.851989	-0.285165	0.782793	3.3277	3.06154	0.565215	1.33006	3.384	3.94407	0.102218	1.0281	3.99309	2.87375	2.82647	3.5564	Signal transduction mechanisms	HPP family
23450	2.00272	0.0494967	2.0687	0.0372789	0.220429	0.880935	-0.712301	0.636757	-3.59116	-3.94969	-4.47918	-2.63957	-2.99104	-2.68529	-3.1708	-4.18135	-2.42757	-3.72617	-5.61232	-5.68916	Carbohydrate transport and metabolism	Glycosyl hydrolase family 57	GO:0000003,GO:0003006,GO:0003674,GO:0003824,GO:0004099,GO:0005575,GO:0005618,GO:0005619,GO:0005623,GO:0005628,GO:0005631,GO:0007049,GO:0008150,GO:0009272,GO:0009277,GO:0009653,GO:0009987,GO:0010927,GO:0016020,GO:0016043,GO:0016787,GO:0016810,GO:0016811,GO:0019213,GO:0019953,GO:0022402,GO:0022413,GO:0022414,GO:0022607,GO:0030154,GO:0030312,GO:0030435,GO:0030437,GO:0030476,GO:0031160,GO:0031505,GO:…	3.5.1.41	ko:K01452	ko00520,ko01100,map00520,map01100		R02333	RC00166,RC00300	ko00000,ko00001,ko01000
23772	-0.0123087	0.965455	-0.134409	0.584564	-0.207937	0.579197	-0.0324225	0.953438	5.19347	5.57974	4.99453	4.69135	5.1227	5.32034	4.97386	4.96076	5.19448	5.6597	4.84403	5.11578	Function Unknown	Flavodoxin-like fold	GO:0000166,GO:0000785,GO:0000792,GO:0003674,GO:0003824,GO:0003955,GO:0005488,GO:0005575,GO:0005622,GO:0005623,GO:0005694,GO:0005737,GO:0005886,GO:0006325,GO:0006342,GO:0006355,GO:0006996,GO:0008150,GO:0008152,GO:0009889,GO:0009890,GO:0009892,GO:0009987,GO:0010181,GO:0010468,GO:0010556,GO:0010558,GO:0010605,GO:0010629,GO:0016020,GO:0016043,GO:0016458,GO:0016491,GO:0016651,GO:0016655,GO:0019219,GO:…	1.6.5.2	ko:K03809	ko00130,ko01110,map00130,map01110		R02964,R03643,R03816	RC00819	ko00000,ko00001,ko01000
23918	-0.650148	0.0171	-1.29482	0.000376486	-0.379315	0.284583	-0.543213	0.14727	4.75313	4.56207	4.11701	4.33389	4.86071	4.76593	4.70572	5.03539	5.36467	5.01867	5.33678	5.69617	Translation, ribosomal structure and biogenesis	Mitochondrial ribosomal protein L28
23994	-1.44557	0.000355515	-2.1642	2.7758e-05	-0.947542	0.0684887	-0.515467	0.194189	5.25119	4.78841	4.53484	4.95786	4.35769	4.83041	5.46462	5.45708	5.60401	5.44626	6.79149	7.01971	Function Unknown
24017	-0.17311	0.314962	-0.445996	0.0215206	-0.125986	0.622941	0.0163769	0.959953	7.09621	7.11976	7.13231	7.25272	7.01879	6.91277	7.40694	7.5273	7.11739	7.06581	7.46366	7.81007	Energy production and conversion	ETC complex I subunit conserved region	GO:0005575,GO:0005622,GO:0005623,GO:0005737,GO:0005739,GO:0005740,GO:0005743,GO:0005746,GO:0005747,GO:0016020,GO:0019866,GO:0030964,GO:0031090,GO:0031966,GO:0031967,GO:0031975,GO:0032991,GO:0043226,GO:0043227,GO:0043229,GO:0043231,GO:0044422,GO:0044424,GO:0044425,GO:0044429,GO:0044444,GO:0044446,GO:0044455,GO:0044464,GO:0045271,GO:0070469,GO:0098796,GO:0098798,GO:0098800,GO:0098803,GO:1902494,GO:…		ko:K03937	ko00190,ko01100,ko04714,ko04723,ko04932,ko05010,ko05012,ko05016,map00190,map01100,map04714,map04723,map04932,map05010,map05012,map05016	M00143			ko00000,ko00001,ko00002	3.D.1.6
24033	0.108623	0.558606	0.0361893	0.843826	-0.298014	0.333343	-0.432866	0.174098	4.27302	4.07822	4.99046	5.16564	4.20863	4.41275	5.18822	5.11097	4.53049	4.67898	5.191	4.8911	Transcription	zinc finger binding to DNA consensus sequence [AT]GATA[AG]	GO:0000122,GO:0000228,GO:0000785,GO:0000790,GO:0000976,GO:0000977,GO:0000978,GO:0000981,GO:0000982,GO:0000987,GO:0001012,GO:0001067,GO:0001078,GO:0001085,GO:0001227,GO:0001228,GO:0003674,GO:0003676,GO:0003677,GO:0003682,GO:0003690,GO:0003700,GO:0005488,GO:0005506,GO:0005515,GO:0005575,GO:0005622,GO:0005623,GO:0005634,GO:0005667,GO:0005694,GO:0006139,GO:0006351,GO:0006355,GO:0006357,GO:0006366,GO:…
24118	1.15298	0.316561	1.74759	0.119177	0.173337	0.93034	-1.19329	0.564913	-3.59116	-1.62776	-0.778739	-1.05461	0.178882	-2.68529	-1.94841	-1.01143	-2.42757	-0.266734	-2.80497	-2.51923	Signal transduction mechanisms	Kinase associated domain 1	GO:0000075,GO:0000166,GO:0000278,GO:0001100,GO:0003674,GO:0003824,GO:0004672,GO:0004674,GO:0005488,GO:0005524,GO:0005575,GO:0005622,GO:0005623,GO:0005634,GO:0005737,GO:0005815,GO:0005816,GO:0005856,GO:0005933,GO:0005935,GO:0005938,GO:0006464,GO:0006468,GO:0006793,GO:0006796,GO:0006807,GO:0007049,GO:0007088,GO:0007093,GO:0007096,GO:0007154,GO:0007165,GO:0007346,GO:0008104,GO:0008144,GO:0008150,GO:…		ko:K08286					ko00000,ko01000
24208	1.85872	6.97227e-05	1.86262	4.9055e-05	0.40965	0.265275	0.262028	0.503117	3.66623	3.77141	3.69575	3.36793	3.99764	3.7241	3.44881	3.6452	3.31838	3.62256	1.77138	1.58697	Function Unknown	regulator medusa
24225	1.45821	0.0175437	1.42879	0.016945	-0.240488	0.859319	-0.250689	0.892181	1.69424	0.908294	2.43968	2.40482	0.468389	2.17269	2.67887	2.1585	1.19692	1.88854	1.54755	0.46059	Function Unknown	regulator medusa
24267	0.224614	0.217432	0.0635566	0.717949	-0.341306	0.225066	-0.161821	0.586049	4.92059	5.0016	5.45599	5.40665	4.96896	4.5721	5.45977	5.72102	5.109	5.14111	5.3484	5.38699	Intracellular trafficking, secretion, and vesicular transport	Synaptobrevin	GO:0000149,GO:0000922,GO:0003674,GO:0005484,GO:0005488,GO:0005515,GO:0005575,GO:0005622,GO:0005623,GO:0005737,GO:0005768,GO:0005794,GO:0005802,GO:0005819,GO:0005856,GO:0005886,GO:0005933,GO:0005935,GO:0005938,GO:0006810,GO:0006886,GO:0006887,GO:0006892,GO:0006893,GO:0006897,GO:0006906,GO:0006996,GO:0008104,GO:0008150,GO:0009987,GO:0012505,GO:0012506,GO:0015031,GO:0015630,GO:0015833,GO:0016020,GO:…		ko:K08513	ko04130,map04130				ko00000,ko00001,ko04131
24286	0.0465578	0.970662	0.470572	0.666057	0.012613	0.994298	-2.11247	0.232595	-3.59116	-3.94969	-4.47918	-1.9026	-0.669114	-2.68529	-3.1708	-4.18135	-1.20518	-2.1412	-4.02736	-3.36723	Translation, ribosomal structure and biogenesis	Endoribonuclease L-PSP
24305	-0.329811	0.409254	-0.146912	0.70447	0.149401	0.87616	0.547815	0.492253	2.1902	1.98105	1.67057	1.79784	1.65281	1.70703	1.54802	1.54657	1.11675	2.00175	2.27642	1.49075	Function Unknown	PIG-P			ko:K03861	ko00563,ko01100,map00563,map01100		R05916		ko00000,ko00001
24324	1.92194	0.0145654	2.82919	0.00106964	0.312485	0.742531	0.738897	0.405543	1.05269	1.00451	-0.0868615	0.729664	0.709397	0.484639	-0.507836	-0.72192	0.0749257	0.521762	-3.29039	-1.78227	Posttranslational modification, protein turnover, chaperones	chiasma assembly		2.3.2.27	ko:K10639					ko00000,ko01000,ko04121
24330	-0.917591	0.0660453	-1.98488	0.00445934	1.0558	0.292751	1.2434	0.219966	1.45323	1.83167	0.378802	-0.137069	1.53252	1.40218	1.39398	0.947931	-0.312097	1.22803	2.43753	1.81069	Function Unknown	Domain of unknown function (DUF202)
24403	0.219829	0.214498	0.297984	0.0925511	0.174264	0.597007	0.298729	0.351134	3.95573	3.81186	3.74482	3.85762	3.66717	3.85387	3.77171	3.65785	3.70856	3.43371	3.4348	3.56587	Function Unknown	Ras-induced vulval development antagonist
24436	-0.110753	0.509519	-0.393503	0.0296535	0.216248	0.338337	0.162977	0.531009	5.99568	5.93753	5.4648	5.68386	5.9891	6.05281	5.77659	5.93629	5.71708	5.89038	6.00927	5.92785	Translation, ribosomal structure and biogenesis	Ribosomal protein S11	GO:0000028,GO:0000313,GO:0000314,GO:0000462,GO:0003674,GO:0003676,GO:0003723,GO:0003729,GO:0003735,GO:0005198,GO:0005488,GO:0005575,GO:0005622,GO:0005623,GO:0005737,GO:0005739,GO:0005759,GO:0005761,GO:0005763,GO:0005840,GO:0006139,GO:0006364,GO:0006396,GO:0006412,GO:0006518,GO:0006725,GO:0006807,GO:0006996,GO:0008150,GO:0008152,GO:0009058,GO:0009059,GO:0009987,GO:0010467,GO:0015935,GO:0016043,GO:…		ko:K02948	ko03010,map03010	M00178,M00179			br01610,ko00000,ko00001,ko00002,ko03011
24441	-0.469703	0.13371	-0.466371	0.128326	-0.295253	0.628691	-0.156642	0.846192	2.51736	3.06154	2.75923	2.48971	2.73688	2.60012	2.79113	2.41856	2.97615	2.96033	2.81813	3.37424	RNA processing and modification	u2 snrnp component ist3	GO:0000245,GO:0000349,GO:0000375,GO:0000377,GO:0000393,GO:0000398,GO:0003674,GO:0003676,GO:0003723,GO:0005488,GO:0005575,GO:0005622,GO:0005623,GO:0005634,GO:0005681,GO:0005686,GO:0006139,GO:0006396,GO:0006397,GO:0006403,GO:0006405,GO:0006406,GO:0006611,GO:0006725,GO:0006807,GO:0006810,GO:0006886,GO:0006913,GO:0008104,GO:0008150,GO:0008152,GO:0008380,GO:0009987,GO:0010467,GO:0015031,GO:0015833,GO:…		ko:K13107					ko00000,ko03041
24449	-0.422625	0.155966	-0.541949	0.0681722	0.038304	0.936462	0.220234	0.646474	5.64006	5.54817	5.30382	5.48455	5.27105	5.56738	5.5028	5.52428	5.5743	5.16562	5.56821	6.30201	Translation, ribosomal structure and biogenesis	Ribosomal L32p protein family			ko:K02911	ko03010,map03010	M00178			br01610,ko00000,ko00001,ko00002,ko03011,ko03029
24485	1.1782	0.364939	2.42674	0.0588065	1.17028	0.444065	0.23619	0.943108	-2.0062	-2.36472	-4.47918	-1.9026	-1.40608	-1.10032	-4.75576	-4.18135	-1.20518	-3.72617	-5.61232	-5.68916	Function Unknown	Transcription factor	GO:0000003,GO:0000122,GO:0000909,GO:0003006,GO:0003674,GO:0003676,GO:0003677,GO:0003700,GO:0005488,GO:0005575,GO:0005622,GO:0005623,GO:0005634,GO:0006355,GO:0006357,GO:0007275,GO:0008150,GO:0009889,GO:0009890,GO:0009892,GO:0010468,GO:0010556,GO:0010558,GO:0010605,GO:0010629,GO:0019219,GO:0019222,GO:0019953,GO:0022414,GO:0030582,GO:0030584,GO:0031323,GO:0031324,GO:0031326,GO:0031327,GO:0032501,GO:…		ko:K11215	ko04011,map04011				ko00000,ko00001,ko03000
24572	0.00282037	0.990903	-0.028563	0.900855	-0.61822	0.195542	-0.510006	0.216919	2.29148	2.3171	2.28901	2.21841	2.21841	2.17269	2.23292	2.35781	2.61682	3.04202	2.35922	2.21171	Transcription	heat shock factor
24583	-0.144793	0.686828	-0.0178858	0.958362	-0.346989	0.718468	-1.17782	0.232584	1.16372	0.298241	2.70073	3.05159	1.25688	1.83828	2.83669	2.61306	2.52662	1.13182	2.93071	2.83832	Transcription	heat shock factor			ko:K09417					ko00000,ko03000
24641	0.476289	0.0258618	0.291539	0.121079	0.211443	0.475149	0.322926	0.310316	9.7099	9.71421	9.84521	9.79567	9.57858	9.62391	9.78188	10.2524	9.25995	9.52487	9.60961	9.45035	Translation, ribosomal structure and biogenesis	Ribosomal protein S28e	GO:0000028,GO:0002181,GO:0003674,GO:0003676,GO:0003723,GO:0003735,GO:0005198,GO:0005488,GO:0005575,GO:0005622,GO:0005623,GO:0005737,GO:0005829,GO:0005840,GO:0006139,GO:0006364,GO:0006396,GO:0006403,GO:0006405,GO:0006407,GO:0006412,GO:0006518,GO:0006611,GO:0006725,GO:0006807,GO:0006810,GO:0006886,GO:0006913,GO:0006996,GO:0008104,GO:0008150,GO:0008152,GO:0009058,GO:0009059,GO:0009893,GO:0009894,GO:…		ko:K02979	ko03010,map03010	M00177,M00179			br01610,ko00000,ko00001,ko00002,ko03011
24666	-0.883017	0.394411	-0.0052911	0.995372	-1.69762	0.249377	-0.150683	0.943108	-0.131731	-2.36472	-2.89422	-2.63957	-2.99104	-2.68529	-3.1708	-4.18135	-1.69061	-0.556241	-2.15289	-3.36723
24680	1.32133	0.000300537	1.02239	0.00112273	-0.186324	0.726768	-0.151074	0.808053	3.06705	2.52605	3.67564	3.80337	2.73688	2.74098	4.10532	3.95307	3.16737	2.64887	2.79282	2.63727
24689	1.08116	0.0555706	0.633712	0.235508	-0.8332	0.349893	-0.814206	0.365601	1.36303	0.908294	0.947086	0.904751	1.40127	0.774146	1.47306	1.24491	1.9182	1.94626	1.01704	-0.403755	Function Unknown	Zinc finger, C2H2 type
24709	-0.596723	0.0621799	-0.654473	0.0412937	0.0367436	0.956914	-0.1499	0.870079	1.76639	1.47658	1.40346	1.92522	1.65281	1.95857	1.95848	1.37324	1.87011	1.63139	2.34768	2.25921
24712	0.54286	0.0734547	0.318404	0.273875	-0.157443	0.816344	0.466905	0.393141	1.69424	1.98105	1.40346	1.26732	0.915848	1.56264	1.61928	1.49107	1.60217	1.13182	1.01704	1.02509
24713	2.45584	7.50808e-05	2.55757	4.09339e-05	0.312132	0.642143	0.437919	0.542969	0.315728	0.573875	1.99655	2.07925	0.178882	0.484639	2.03865	1.79593	-0.312097	0.361297	-0.483038	-0.559874	Function Unknown	Domain of unknown function (DUF3425)
24739	0.476001	0.246781	0.606928	0.135289	-0.39428	0.647091	-2.09268	0.0604842	-0.783808	-1.62776	1.40346	1.20173	0.468389	0.484639	1.07713	1.3105	1.47932	0.180725	0.830622	0.57763	Transcription	Fungal protein of unknown function (DUF1752)			ko:K09183,ko:K17896	ko04022,ko04218,ko04530,ko04919,map04022,map04218,map04530,map04919				ko00000,ko00001,ko03000
24747	1.02158	0.000468609	0.967886	0.000460762	0.641465	0.099552	0.684885	0.067228	4.3097	4.37674	4.32495	4.34152	4.49277	4.0829	4.32905	4.45164	3.51884	3.82073	3.44025	3.29098	Transcription	zinc finger binding to DNA consensus sequence [AT]GATA[AG]
24748	1.58513	0.000161359	1.85976	4.51611e-05	0.88733	0.0469963	0.572119	0.123091	5.3775	5.40125	5.10766	4.90732	5.69896	5.71132	4.75005	4.71649	4.85474	4.77766	3.47249	2.83048	Transcription	transcription, DNA-templated	GO:0000976,GO:0000977,GO:0000981,GO:0000982,GO:0000988,GO:0000989,GO:0001012,GO:0001067,GO:0001076,GO:0001077,GO:0001079,GO:0001080,GO:0001085,GO:0001228,GO:0003674,GO:0003676,GO:0003677,GO:0003682,GO:0003690,GO:0003700,GO:0005488,GO:0005515,GO:0005575,GO:0005622,GO:0005623,GO:0005634,GO:0005667,GO:0005737,GO:0005829,GO:0006139,GO:0006351,GO:0006355,GO:0006357,GO:0006366,GO:0006725,GO:0006807,GO:…		ko:K09184					ko00000,ko03000
24752	-1.32555	0.117956	-3.16729	0.00518218	-1.31751	0.328283	-1.43572	0.32938	-3.59116	-2.36472	-4.47918	-4.22453	-2.99104	-2.68529	-2.43384	-2.59639	-2.42757	-0.556241	-0.567927	-1.78227	Transcription	zinc finger binding to DNA consensus sequence [AT]GATA[AG]	GO:0000122,GO:0000228,GO:0000785,GO:0000790,GO:0000976,GO:0000977,GO:0000978,GO:0000981,GO:0000982,GO:0000987,GO:0001012,GO:0001067,GO:0001078,GO:0001085,GO:0001227,GO:0001228,GO:0003674,GO:0003676,GO:0003677,GO:0003682,GO:0003690,GO:0003700,GO:0005488,GO:0005506,GO:0005515,GO:0005575,GO:0005622,GO:0005623,GO:0005634,GO:0005667,GO:0005694,GO:0006139,GO:0006351,GO:0006355,GO:0006357,GO:0006366,GO:…
25399	-0.829229	0.00469126	-1.01801	0.0011033	-0.144028	0.664531	-0.0561216	0.943108	6.11101	6.11236	5.80043	5.8669	5.86383	6.1943	5.74309	6.29539	6.14101	6.19419	6.76733	6.93541	Amino acid transport and metabolism|Lipid transport and metabolism	RmlD substrate binding domain		1.1.1.133,2.5.1.6,2.7.7.1,2.7.7.18	ko:K00067,ko:K00789,ko:K06210	ko00270,ko00521,ko00523,ko00760,ko01100,ko01110,ko01130,ko01230,map00270,map00521,map00523,map00760,map01100,map01110,map01130,map01230	M00034,M00035,M00115,M00368,M00609,M00793	R00137,R00177,R02777,R03005,R04771	RC00002,RC00021,RC00182,RC01211	ko00000,ko00001,ko00002,ko01000
25466	-0.613849	0.00807795	-0.841249	0.00110449	-0.600238	0.0850802	-0.369443	0.19832	5.18691	5.16145	5.13369	4.98248	4.87314	5.02207	5.31704	5.25536	5.65812	5.42612	5.73031	6.06865	Chromatin structure and dynamics|Transcription	SWIB/MDM2 domain	GO:0000228,GO:0000785,GO:0000790,GO:0000988,GO:0000990,GO:0000991,GO:0003674,GO:0005575,GO:0005622,GO:0005623,GO:0005634,GO:0005694,GO:0005737,GO:0005829,GO:0006323,GO:0006325,GO:0006333,GO:0006337,GO:0006338,GO:0006355,GO:0006357,GO:0006950,GO:0006996,GO:0007154,GO:0008150,GO:0009267,GO:0009605,GO:0009889,GO:0009891,GO:0009893,GO:0009987,GO:0009991,GO:0010468,GO:0010556,GO:0010557,GO:0010604,GO:…	2.7.11.1	ko:K06276,ko:K11650,ko:K11760,ko:K11775	ko01524,ko03320,ko04011,ko04068,ko04071,ko04140,ko04150,ko04151,ko04152,ko04210,ko04510,ko04660,ko04664,ko04714,ko04722,ko04910,ko04919,ko04931,ko04960,ko05145,ko05160,ko05205,ko05213,ko05215,ko05223,ko05225,ko05231,map01524,map03320,map04011,map04068,map04071,map04140,map04150,map04151,map04152,map04210,map04510,map04660,map04664,map04714,map04722,map04910,map04919,map04931,map04960,map05145,map…				ko00000,ko00001,ko01000,ko01001,ko03021,ko03036,ko04131
25901	0.320552	0.0282593	0.393535	0.00904685	0.279597	0.201407	0.392524	0.0866684	10.4117	10.4919	10.2128	10.3152	10.2936	10.389	10.1066	10.2819	9.97464	10.1504	9.88025	9.85861	Translation, ribosomal structure and biogenesis	Ribosomal protein S26e	GO:0002181,GO:0003674,GO:0003676,GO:0003723,GO:0003729,GO:0003735,GO:0005198,GO:0005488,GO:0005575,GO:0005622,GO:0005623,GO:0005737,GO:0005829,GO:0005840,GO:0006403,GO:0006405,GO:0006407,GO:0006412,GO:0006518,GO:0006611,GO:0006807,GO:0006810,GO:0006886,GO:0006913,GO:0006996,GO:0008104,GO:0008150,GO:0008152,GO:0009058,GO:0009059,GO:0009987,GO:0010467,GO:0015031,GO:0015833,GO:0015931,GO:0015935,GO:…		ko:K02976	ko03010,map03010	M00177,M00179			br01610,ko00000,ko00001,ko00002,ko03011
25943	-0.413098	0.111007	-0.672256	0.0171329	-0.223707	0.525741	-0.375145	0.34378	6.4046	6.14439	6.52574	6.66497	6.40342	6.45171	6.88764	6.82076	6.90558	6.39925	7.03536	7.4968	Translation, ribosomal structure and biogenesis	Arginyl tRNA synthetase N terminal dom	GO:0000959,GO:0002181,GO:0003674,GO:0003824,GO:0004812,GO:0004814,GO:0005575,GO:0005622,GO:0005623,GO:0005737,GO:0005739,GO:0006082,GO:0006139,GO:0006399,GO:0006412,GO:0006418,GO:0006420,GO:0006518,GO:0006520,GO:0006725,GO:0006807,GO:0008150,GO:0008152,GO:0009058,GO:0009059,GO:0009987,GO:0010467,GO:0016070,GO:0016874,GO:0016875,GO:0019538,GO:0019752,GO:0032543,GO:0034641,GO:0034645,GO:0034660,GO:…	6.1.1.19	ko:K01887	ko00970,map00970	M00359,M00360	R03646	RC00055,RC00523	ko00000,ko00001,ko00002,ko01000,ko01007,ko03016,ko03029
26195	-0.28969	0.0699847	-0.0555926	0.704234	0.0113609	0.963135	-0.132439	0.617773	7.35355	7.39516	7.79665	7.65007	7.55874	7.47836	7.53397	7.4439	7.41948	7.5952	7.85948	7.70222	Posttranslational modification, protein turnover, chaperones	Ubiquitin-activating enzyme e1 C-terminal domain	GO:0000166,GO:0000287,GO:0003674,GO:0003824,GO:0004839,GO:0005488,GO:0005524,GO:0005575,GO:0005622,GO:0005623,GO:0005634,GO:0005737,GO:0006464,GO:0006508,GO:0006511,GO:0006807,GO:0006950,GO:0006974,GO:0008144,GO:0008150,GO:0008152,GO:0008641,GO:0009056,GO:0009057,GO:0009987,GO:0016567,GO:0016874,GO:0016877,GO:0017076,GO:0019538,GO:0019941,GO:0030163,GO:0030554,GO:0032446,GO:0032553,GO:0032555,GO:…	6.2.1.45	ko:K03178	ko04120,ko05012,map04120,map05012				ko00000,ko00001,ko01000,ko04121,ko04147
26375	0.907265	0.00263297	0.557177	0.0234702	0.156542	0.642143	0.215709	0.546524	5.33662	5.39239	5.37101	5.28524	5.43102	5.16646	5.42539	5.92325	5.26126	5.03206	4.84813	4.69347	Coenzyme transport and metabolism	Molybdenum Cofactor Synthesis C		4.1.99.22,4.6.1.17	ko:K03637,ko:K03639,ko:K20967	ko00790,ko01100,ko04122,map00790,map01100,map04122		R09394,R11372	RC03420,RC03425	ko00000,ko00001,ko01000
26692	0.173482	0.158343	0.212417	0.081843	0.195797	0.299129	0.0927169	0.685203	9.01686	9.0846	9.30597	9.34354	9.1898	9.11844	9.25817	9.31538	8.89191	9.02976	9.07828	9.14517	Posttranslational modification, protein turnover, chaperones	Insulinase (Peptidase family M16)	GO:0003674,GO:0003824,GO:0004175,GO:0004222,GO:0005488,GO:0005575,GO:0005622,GO:0005623,GO:0005737,GO:0005739,GO:0005740,GO:0005743,GO:0005746,GO:0005750,GO:0005759,GO:0006091,GO:0006119,GO:0006122,GO:0006139,GO:0006163,GO:0006508,GO:0006605,GO:0006626,GO:0006627,GO:0006725,GO:0006753,GO:0006793,GO:0006796,GO:0006807,GO:0006810,GO:0006839,GO:0006886,GO:0006996,GO:0007005,GO:0008104,GO:0008150,GO:…	3.4.24.64	ko:K17732					ko00000,ko01000,ko01002,ko03029
26924	-0.802581	0.00414685	-1.06121	0.000846792	-0.378623	0.217744	-0.244674	0.42454	5.12651	4.80854	3.02067	3.10638	4.63101	5.04942	3.39905	3.21953	5.23776	5.17168	4.14757	4.09711	Amino acid transport and metabolism	Beta-eliminating lyase	GO:0001505,GO:0003674,GO:0003824,GO:0004793,GO:0005575,GO:0005622,GO:0005623,GO:0005737,GO:0005829,GO:0006082,GO:0006520,GO:0006544,GO:0006545,GO:0006566,GO:0006567,GO:0006807,GO:0008150,GO:0008152,GO:0008652,GO:0008732,GO:0009056,GO:0009058,GO:0009063,GO:0009066,GO:0009068,GO:0009069,GO:0009070,GO:0009987,GO:0016053,GO:0016054,GO:0016829,GO:0016830,GO:0016832,GO:0017144,GO:0019752,GO:0042133,GO:…	4.1.2.48	ko:K01620	ko00260,ko01100,ko01110,ko01120,ko01130,ko01230,map00260,map01100,map01110,map01120,map01130,map01230		R00751,R06171	RC00312,RC00372	ko00000,ko00001,ko01000			iMM904.YEL046C,iND750.YEL046C
27136	0.0503091	0.87178	-0.668622	0.0352703	-0.296077	0.498833	0.000114971	0.999707	5.48298	5.38794	5.51941	5.76273	5.05881	5.2276	6.2811	6.43978	5.81877	5.03871	6.13041	6.48857	Translation, ribosomal structure and biogenesis	EMG1/NEP1 methyltransferase	GO:0000154,GO:0000447,GO:0000460,GO:0000462,GO:0000466,GO:0000469,GO:0000472,GO:0000478,GO:0000479,GO:0000480,GO:0000966,GO:0000967,GO:0001510,GO:0003674,GO:0003676,GO:0003723,GO:0003824,GO:0005488,GO:0005575,GO:0005622,GO:0005623,GO:0005634,GO:0005730,GO:0005737,GO:0005856,GO:0005874,GO:0005880,GO:0006139,GO:0006364,GO:0006396,GO:0006725,GO:0006807,GO:0008150,GO:0008152,GO:0008168,GO:0008173,GO:…	2.1.1.260	ko:K14568	ko03008,map03008				ko00000,ko00001,ko01000,ko03009
28137	-0.566386	0.00905397	-0.289535	0.0973422	-0.243829	0.444307	-0.0399625	0.943108	3.80972	3.9145	3.90884	3.98004	3.63831	3.68975	3.82544	3.4697	3.86398	3.95331	4.21899	4.24601	Signal transduction mechanisms	Ras-binding domain of Byr2	GO:0000003,GO:0000161,GO:0000165,GO:0000186,GO:0000196,GO:0000746,GO:0000747,GO:0000749,GO:0000750,GO:0000935,GO:0001402,GO:0001403,GO:0001932,GO:0001934,GO:0003674,GO:0003824,GO:0004672,GO:0004674,GO:0004709,GO:0005488,GO:0005515,GO:0005575,GO:0005622,GO:0005623,GO:0005737,GO:0005886,GO:0006464,GO:0006468,GO:0006793,GO:0006796,GO:0006807,GO:0006950,GO:0006970,GO:0007124,GO:0007154,GO:0007165,GO:…	2.7.11.25	ko:K11228	ko04011,map04011				ko00000,ko00001,ko01000,ko01001
28521	-0.577107	0.00303957	-0.493385	0.00552417	-0.245955	0.275718	-0.126522	0.639646	8.2911	8.24291	8.29458	8.34461	7.98409	8.30977	8.28298	8.18251	8.36819	8.41881	8.8505	8.77481	Energy production and conversion	ATP synthase alpha/beta family, nucleotide-binding domain	GO:0000221,GO:0000322,GO:0000323,GO:0000324,GO:0000329,GO:0003674,GO:0003824,GO:0005215,GO:0005575,GO:0005622,GO:0005623,GO:0005737,GO:0005773,GO:0005774,GO:0005886,GO:0006810,GO:0006811,GO:0006812,GO:0006873,GO:0006874,GO:0006875,GO:0006885,GO:0006914,GO:0007035,GO:0008150,GO:0008152,GO:0008324,GO:0009056,GO:0009405,GO:0009987,GO:0010494,GO:0015075,GO:0015077,GO:0015078,GO:0015318,GO:0015399,GO:…		ko:K02147	ko00190,ko01100,ko04145,ko04150,ko04721,ko04966,ko05110,ko05120,ko05323,map00190,map01100,map04145,map04150,map04721,map04966,map05110,map05120,map05323	M00160			ko00000,ko00001,ko00002,ko04147	3.A.2.2
29103	0.822899	0.013562	1.32298	0.000662608	0.446908	0.359439	0.763555	0.122796	3.89265	4.02186	3.86512	3.81439	3.95147	3.29199	3.23859	3.4697	2.90633	3.53122	2.66845	2.37154	Intracellular trafficking, secretion, and vesicular transport	GTP-binding Protein			ko:K07904	ko04144,ko04961,ko04962,ko04972,map04144,map04961,map04962,map04972				ko00000,ko00001,ko04031,ko04131,ko04147
29216	2.48378	1.26654e-05	2.69821	4.44199e-06	1.00162	0.0338468	0.83071	0.049027	7.55795	7.7355	9.53091	9.43178	7.85993	7.77722	9.34957	9.17826	6.61591	7.01614	7.00216	6.56911	Lipid transport and metabolism	FAD binding domain	GO:0003674,GO:0003824,GO:0003958,GO:0005575,GO:0005622,GO:0005623,GO:0005737,GO:0005739,GO:0005740,GO:0005741,GO:0005783,GO:0005789,GO:0006066,GO:0006091,GO:0006629,GO:0006694,GO:0006696,GO:0008150,GO:0008152,GO:0008202,GO:0008204,GO:0008610,GO:0009055,GO:0009058,GO:0009987,GO:0012505,GO:0016020,GO:0016125,GO:0016126,GO:0016128,GO:0016129,GO:0016491,GO:0016651,GO:0016653,GO:0019867,GO:0022900,GO:…	1.6.2.4	ko:K00327					ko00000,ko01000			iMM904.YHR042W
29487	3.96779	1.26654e-05	3.8826	7.65338e-06	0.949236	0.0972221	0.583066	0.260121	8.81158	9.36022	9.31209	9.0558	9.6262	9.28662	9.00838	9.56127	8.47856	8.54617	5.62907	4.97884	Energy production and conversion	Flavoprotein (FP) subunit of succinate dehydrogenase (SDH) that is involved in complex II of the mitochondrial electron transport chain and is responsible for transferring electrons from succinate to ubiquinone (coenzyme Q)	GO:0000104,GO:0000166,GO:0001539,GO:0003674,GO:0003824,GO:0005488,GO:0005575,GO:0005622,GO:0005623,GO:0005737,GO:0005739,GO:0005740,GO:0005743,GO:0005746,GO:0005749,GO:0005829,GO:0005886,GO:0006082,GO:0006091,GO:0006099,GO:0006101,GO:0006105,GO:0006113,GO:0006119,GO:0006121,GO:0006139,GO:0006163,GO:0006725,GO:0006753,GO:0006793,GO:0006796,GO:0006807,GO:0006928,GO:0006950,GO:0006974,GO:0006996,GO:…	1.3.5.1	ko:K00234	ko00020,ko00190,ko01100,ko01110,ko01120,ko01130,ko01200,ko04714,ko04932,ko05010,ko05012,ko05016,map00020,map00190,map01100,map01110,map01120,map01130,map01200,map04714,map04932,map05010,map05012,map05016	M00009,M00011,M00148	R02164	RC00045	ko00000,ko00001,ko00002,ko01000			iMM904.YJL045W,iMM904.YKL148C,iND750.YJL045W,iND750.YKL148C
29694	0.334739	0.173832	-0.362488	0.136843	0.0719164	0.880124	0.211856	0.624633	4.86416	4.46394	4.39427	4.79506	4.32184	4.73257	5.23718	5.33632	4.56866	4.30174	5.06275	4.84125	Intracellular trafficking, secretion, and vesicular transport	Rho (Ras homology) subfamily of Ras-like small GTPases			ko:K04392,ko:K07861	ko04010,ko04013,ko04014,ko04015,ko04024,ko04062,ko04071,ko04145,ko04151,ko04310,ko04360,ko04370,ko04380,ko04510,ko04520,ko04530,ko04620,ko04650,ko04662,ko04664,ko04666,ko04670,ko04722,ko04810,ko04932,ko04933,ko04972,ko05014,ko05100,ko05120,ko05131,ko05132,ko05167,ko05200,ko05203,ko05205,ko05210,ko05211,ko05212,ko05231,ko05416,ko05418,map04010,map04013,map04014,map04015,map04024,map04062,map04071,…				ko00000,ko00001,ko04031,ko04131,ko04147
29806	-0.233011	0.498555	-0.506826	0.14125	-0.107194	0.860562	-0.0271685	0.967517	7.1325	6.70047	7.5296	7.59125	6.83073	6.84414	7.92086	7.73788	7.51836	6.37318	8.13493	7.99942	Posttranslational modification, protein turnover, chaperones|Inorganic ion transport and metabolism|Intracellular trafficking, secretion, and vesicular transport	Domain of unknown function (DUF202)	GO:0000322,GO:0000323,GO:0000324,GO:0000329,GO:0005575,GO:0005622,GO:0005623,GO:0005737,GO:0005773,GO:0005774,GO:0005783,GO:0005794,GO:0005886,GO:0006082,GO:0006793,GO:0006797,GO:0006810,GO:0006914,GO:0006996,GO:0007033,GO:0007034,GO:0008104,GO:0008150,GO:0008152,GO:0009056,GO:0009987,GO:0012505,GO:0016020,GO:0016021,GO:0016043,GO:0016237,GO:0031090,GO:0031224,GO:0032991,GO:0033036,GO:0033254,GO:…
29818	-0.546299	0.298213	-0.959594	0.0739787	-0.94038	0.220586	-0.872113	0.298088	6.29606	6.03188	6.48444	6.69209	5.64195	6.57916	7.00038	7.0029	7.7344	6.34127	7.18392	7.90715	Amino acid transport and metabolism	DegT/DnrJ/EryC1/StrS aminotransferase family	GO:0000096,GO:0000097,GO:0003674,GO:0003824,GO:0003962,GO:0004123,GO:0005488,GO:0005575,GO:0005622,GO:0005623,GO:0005634,GO:0005737,GO:0006082,GO:0006520,GO:0006534,GO:0006555,GO:0006790,GO:0006807,GO:0008144,GO:0008150,GO:0008152,GO:0008652,GO:0009058,GO:0009066,GO:0009067,GO:0009069,GO:0009070,GO:0009086,GO:0009092,GO:0009987,GO:0016053,GO:0016740,GO:0016765,GO:0016829,GO:0016846,GO:0017144,GO:…	4.4.1.1	ko:K01758	ko00260,ko00270,ko00450,ko01100,ko01130,ko01230,map00260,map00270,map00450,map01100,map01130,map01230	M00338	R00782,R01001,R02408,R04770,R04930,R09366	RC00056,RC00069,RC00348,RC00382,RC00710,RC01209,RC01210,RC01245,RC02303	ko00000,ko00001,ko00002,ko01000,ko04147
29874	2.37311	0.000493826	2.63901	0.000177197	-0.390969	0.385512	-0.893354	0.0866684	3.39752	3.38123	2.59764	2.80889	4.1279	3.61849	2.23292	2.68901	4.43455	4.11304	0.537426	-0.403755	Amino acid transport and metabolism	Dehydratase family		4.2.1.9	ko:K01687	ko00290,ko00770,ko01100,ko01110,ko01130,ko01210,ko01230,map00290,map00770,map01100,map01110,map01130,map01210,map01230	M00019,M00570	R01209,R04441,R05070	RC00468,RC01714	ko00000,ko00001,ko00002,ko01000
30132	-0.104846	0.582176	-0.0567915	0.758575	-0.107697	0.695693	-0.222365	0.457027	6.34988	6.40015	6.72111	6.84223	6.42047	6.56027	6.72149	6.74569	6.76143	6.43497	6.69573	6.97906	Replication, recombination and repair	DNA helicase participates in several chromatin remodeling complexes, including the SWR1 and the INO80 complexes	GO:0000123,GO:0000228,GO:0000491,GO:0000492,GO:0000785,GO:0000790,GO:0000812,GO:0003674,GO:0003678,GO:0003824,GO:0004003,GO:0004386,GO:0005575,GO:0005622,GO:0005623,GO:0005634,GO:0005654,GO:0005694,GO:0006325,GO:0006338,GO:0006355,GO:0006357,GO:0006464,GO:0006473,GO:0006475,GO:0006807,GO:0006996,GO:0008026,GO:0008094,GO:0008150,GO:0008152,GO:0009889,GO:0009987,GO:0010468,GO:0010556,GO:0016043,GO:…		ko:K04499	ko04310,map04310				ko00000,ko00001,ko03036
30166	-0.975259	0.00227155	-1.19804	0.000499185	-0.775217	0.0794267	-0.711575	0.0756075	5.08479	5.24261	5.32656	5.34722	4.90982	5.32034	5.38762	5.72704	6.09729	5.6597	6.47083	6.59827	Posttranslational modification, protein turnover, chaperones	Ubiquitin-conjugating enzyme E2, catalytic domain homologues	GO:0000151,GO:0000152,GO:0000209,GO:0000502,GO:0003674,GO:0003824,GO:0004842,GO:0005488,GO:0005515,GO:0005575,GO:0005622,GO:0005623,GO:0005634,GO:0005737,GO:0006355,GO:0006357,GO:0006464,GO:0006508,GO:0006511,GO:0006513,GO:0006515,GO:0006807,GO:0006950,GO:0006984,GO:0006991,GO:0007088,GO:0007154,GO:0007165,GO:0007346,GO:0008150,GO:0008152,GO:0009056,GO:0009057,GO:0009266,GO:0009408,GO:0009628,GO:…	2.3.2.23	ko:K06689	ko04013,ko04120,ko04141,ko04624,map04013,map04120,map04141,map04624				ko00000,ko00001,ko01000,ko04121
30173	-1.07732	0.00488129	-0.972579	0.00643562	-0.308474	0.447178	-0.610313	0.185336	6.3904	6.26827	5.6149	5.44966	6.45397	6.81257	5.52385	5.33238	6.92631	6.95419	6.10149	6.9026	Energy production and conversion	Pyridine nucleotide-disulphide oxidoreductase	GO:0001300,GO:0003674,GO:0003824,GO:0003954,GO:0005575,GO:0005622,GO:0005623,GO:0005737,GO:0005739,GO:0005740,GO:0005743,GO:0005975,GO:0005996,GO:0006006,GO:0006066,GO:0006067,GO:0006082,GO:0006090,GO:0006091,GO:0006113,GO:0006116,GO:0006119,GO:0006139,GO:0006163,GO:0006725,GO:0006732,GO:0006733,GO:0006734,GO:0006753,GO:0006793,GO:0006796,GO:0006807,GO:0007568,GO:0007569,GO:0008137,GO:0008150,GO:…	1.6.5.9	ko:K17871					ko00000,ko01000			iMM904.YMR145C,iND750.YMR145C
30250	0.105481	0.552056	0.17839	0.289791	0.231625	0.374142	0.334203	0.222574	5.13335	5.29587	5.22299	5.09062	5.09111	5.14126	5.14661	5.02077	5.03459	4.72092	4.94897	5.00868	Function Unknown	Belongs to the peroxisomal membrane protein PXMP2 4 family
31063	-1.25697	9.73017e-05	-1.42745	3.51018e-05	-0.341849	0.217744	-0.0530298	0.921569	7.63344	7.37618	7.13691	7.16295	7.08176	7.34676	7.41447	7.22006	7.58691	7.52709	8.65761	8.49796	Lipid transport and metabolism	FAD binding domain	GO:0003674,GO:0003824,GO:0003958,GO:0005575,GO:0005622,GO:0005623,GO:0005737,GO:0005739,GO:0005740,GO:0005741,GO:0005783,GO:0005789,GO:0006066,GO:0006091,GO:0006629,GO:0006694,GO:0006696,GO:0008150,GO:0008152,GO:0008202,GO:0008204,GO:0008610,GO:0009055,GO:0009058,GO:0009987,GO:0012505,GO:0016020,GO:0016125,GO:0016126,GO:0016128,GO:0016129,GO:0016491,GO:0016651,GO:0016653,GO:0019867,GO:0022900,GO:…	1.6.2.4	ko:K00327					ko00000,ko01000			iMM904.YHR042W
31173	0.253334	0.186514	0.142564	0.437041	0.0207747	0.944601	0.0915352	0.813698	7.10145	7.03402	6.80101	6.80958	7.01598	6.97827	6.78388	7.05167	6.81163	7.14034	6.55038	6.7736	Translation, ribosomal structure and biogenesis	Ribosomal L29e protein family	GO:0002181,GO:0003674,GO:0003735,GO:0005198,GO:0005575,GO:0005622,GO:0005623,GO:0005737,GO:0005829,GO:0005840,GO:0006412,GO:0006518,GO:0006807,GO:0008150,GO:0008152,GO:0009058,GO:0009059,GO:0009987,GO:0010467,GO:0015934,GO:0019538,GO:0022625,GO:0022626,GO:0032991,GO:0034641,GO:0034645,GO:0043043,GO:0043170,GO:0043226,GO:0043228,GO:0043229,GO:0043232,GO:0043603,GO:0043604,GO:0044237,GO:0044238,GO:…		ko:K02905	ko03010,map03010	M00177			br01610,ko00000,ko00001,ko00002,ko03011
31223	-0.0683846	0.847068	-0.487356	0.143781	-0.146702	0.800207	-0.0172861	0.97669	5.40602	5.19752	5.3362	5.52534	5.25213	5.07627	5.69029	6.00476	5.71027	4.90683	5.62429	6.21058	Function Unknown
31265	-0.140391	0.679946	-0.367843	0.271283	-1.46596	0.113557	-0.490528	0.464936	2.97869	2.73681	2.86955	3.08835	2.62367	1.01515	3.28316	3.09477	3.48731	3.16865	3.60927	3.07571	Function Unknown	Domain of unknown function (DUF202)
31314	-0.0116825	0.942276	0.215135	0.136473	0.386744	0.126278	0.338219	0.150173	5.14016	5.10831	5.19854	5.13082	5.11225	5.23953	4.93598	4.94018	4.86091	4.70429	4.95468	4.94475	RNA processing and modification	Helicase associated domain (HA2) Add an annotation	GO:0000350,GO:0000375,GO:0000377,GO:0000378,GO:0000393,GO:0000394,GO:0000398,GO:0003674,GO:0003676,GO:0003723,GO:0003724,GO:0003824,GO:0004004,GO:0004386,GO:0005488,GO:0005575,GO:0005622,GO:0005623,GO:0005634,GO:0005681,GO:0005684,GO:0005737,GO:0006139,GO:0006396,GO:0006397,GO:0006725,GO:0006807,GO:0008026,GO:0008150,GO:0008152,GO:0008186,GO:0008380,GO:0009987,GO:0010467,GO:0016043,GO:0016070,GO:…	3.6.4.13	ko:K12815	ko03040,map03040				ko00000,ko00001,ko01000,ko03041
31317	3.79621	7.95356e-05	4.33158	2.42335e-05	0.845835	0.217744	0.708266	0.355916	6.59743	7.17637	8.17702	7.98096	7.18013	6.86738	7.68173	7.39844	6.53725	5.82266	4.4142	3.08892	Coenzyme transport and metabolism	Flavin containing amine oxidoreductase		1.3.99.30	ko:K15745	ko00906,ko01100,ko01110,map00906,map01100,map01110		R04787,R04798,R04800,R07518,R09692	RC01214,RC02605	ko00000,ko00001,ko01000
31320	-0.0473162	0.789266	-0.00565978	0.972769	0.158137	0.493895	0.130668	0.642077	6.21135	6.38682	6.35292	6.34817	6.24975	6.40483	6.21793	6.39891	6.08418	6.24968	6.27756	6.43399	Function Unknown
31379	-0.130697	0.499523	0.00885624	0.962373	-0.329525	0.242618	-0.144853	0.647506	5.41727	5.41006	5.57203	5.48799	5.06965	5.40747	5.37481	5.40549	5.73398	5.37974	5.46249	5.57939	Cell wall/membrane/envelope biogenesis	Mortierella verticillata NRRL 6337	GO:0003674,GO:0003824,GO:0004103,GO:0004305,GO:0005575,GO:0005622,GO:0005623,GO:0005737,GO:0006629,GO:0006644,GO:0006646,GO:0006650,GO:0006656,GO:0006657,GO:0006793,GO:0006796,GO:0006807,GO:0008150,GO:0008152,GO:0008610,GO:0008654,GO:0009058,GO:0009987,GO:0016301,GO:0016310,GO:0016740,GO:0016772,GO:0016773,GO:0019637,GO:0044237,GO:0044238,GO:0044249,GO:0044255,GO:0044424,GO:0044464,GO:0045017,GO:…	2.7.1.32,2.7.1.82	ko:K00866,ko:K00894	ko00564,ko01100,map00564,map01100	M00090,M00092	R01021,R01468	RC00002,RC00017	ko00000,ko00001,ko00002,ko01000
31403	0.321275	0.0809409	0.345542	0.0558839	0.405475	0.130041	0.468919	0.0949718	6.47896	6.50049	6.40423	6.38002	6.27808	6.57916	6.41854	6.3175	5.95469	6.08601	5.95706	6.1354	Posttranslational modification, protein turnover, chaperones	Ubiquitin carboxyl-terminal hydrolase	GO:0003674,GO:0003824,GO:0004175,GO:0004843,GO:0005575,GO:0005622,GO:0005623,GO:0005634,GO:0005737,GO:0005777,GO:0005783,GO:0005829,GO:0006282,GO:0006464,GO:0006508,GO:0006807,GO:0008150,GO:0008152,GO:0008233,GO:0008234,GO:0009889,GO:0009890,GO:0009892,GO:0009987,GO:0010556,GO:0010558,GO:0010605,GO:0010992,GO:0010995,GO:0012505,GO:0016043,GO:0016579,GO:0016787,GO:0019219,GO:0019222,GO:0019538,GO:…	3.4.19.12	ko:K11838	ko04068,ko05168,ko05169,ko05203,map04068,map05168,map05169,map05203				ko00000,ko00001,ko01000,ko01002,ko04121
31420	-0.398925	0.0337255	-0.306816	0.0712078	0.0671446	0.809761	0.0985491	0.745438	5.56618	5.52402	6.00161	6.17314	5.46428	5.56738	6.08108	5.91273	5.3384	5.55692	6.44262	6.34736	Signal transduction mechanisms	Extension to Ser/Thr-type protein kinases	GO:0000166,GO:0000228,GO:0000322,GO:0000323,GO:0000324,GO:0000785,GO:0000790,GO:0001403,GO:0001678,GO:0003674,GO:0003824,GO:0004672,GO:0004674,GO:0004690,GO:0004691,GO:0005488,GO:0005524,GO:0005575,GO:0005622,GO:0005623,GO:0005634,GO:0005694,GO:0005737,GO:0005773,GO:0005829,GO:0005952,GO:0006355,GO:0006464,GO:0006468,GO:0006793,GO:0006796,GO:0006807,GO:0006996,GO:0007005,GO:0007154,GO:0007165,GO:…	2.7.11.11	ko:K04345	ko01522,ko04010,ko04014,ko04020,ko04024,ko04062,ko04113,ko04114,ko04138,ko04140,ko04211,ko04213,ko04261,ko04270,ko04310,ko04340,ko04341,ko04371,ko04530,ko04540,ko04611,ko04713,ko04714,ko04720,ko04723,ko04724,ko04725,ko04726,ko04727,ko04728,ko04740,ko04742,ko04750,ko04910,ko04911,ko04912,ko04913,ko04914,ko04915,ko04916,ko04918,ko04919,ko04921,ko04922,ko04923,ko04924,ko04925,ko04926,ko04927,ko04934…	M00695			ko00000,ko00001,ko00002,ko01000,ko01001,ko03019,ko03036
31459	-0.302683	0.0561757	-0.283966	0.0571061	0.015975	0.946054	-0.0600995	0.859858	7.09095	7.19306	7.1212	7.09796	7.124	7.31048	7.14019	7.03963	7.19142	7.21268	7.36406	7.42279	Chromatin structure and dynamics|Transcription	QLQ	GO:0000003,GO:0000086,GO:0000122,GO:0000166,GO:0000228,GO:0000278,GO:0000785,GO:0000790,GO:0000988,GO:0000990,GO:0000991,GO:0003674,GO:0003676,GO:0003677,GO:0003678,GO:0003824,GO:0004003,GO:0004386,GO:0005488,GO:0005515,GO:0005524,GO:0005575,GO:0005622,GO:0005623,GO:0005634,GO:0005694,GO:0006139,GO:0006259,GO:0006281,GO:0006284,GO:0006302,GO:0006323,GO:0006325,GO:0006333,GO:0006337,GO:0006338,GO:…		ko:K11786					ko00000,ko01000,ko03021,ko03036
31472	2.80427	1.73516e-05	3.33303	4.44199e-06	0.780636	0.0713335	0.695115	0.0760626	4.8309	5.11909	4.79927	4.90217	5.26162	4.8461	4.40663	4.22379	4.37548	4.18672	1.7186	1.32207	Replication, recombination and repair	Helix-hairpin-helix class 2 (Pol1 family) motifs	GO:0000014,GO:0000109,GO:0000112,GO:0003674,GO:0003676,GO:0003677,GO:0003697,GO:0003824,GO:0004518,GO:0004519,GO:0004520,GO:0004536,GO:0005488,GO:0005575,GO:0005622,GO:0005623,GO:0005634,GO:0006139,GO:0006259,GO:0006281,GO:0006289,GO:0006295,GO:0006351,GO:0006366,GO:0006725,GO:0006807,GO:0006950,GO:0006974,GO:0008150,GO:0008152,GO:0009058,GO:0009059,GO:0009987,GO:0010467,GO:0016070,GO:0016787,GO:…		ko:K10846	ko03420,map03420				ko00000,ko00001,ko03400
31495	0.661666	0.012921	0.901831	0.00194374	0.0357558	0.929242	0.235549	0.52152	5.04908	5.01321	5.21256	4.8866	4.87314	4.78232	4.80074	4.82146	4.67046	4.92847	4.37778	3.92002	Lipid transport and metabolism	Mortierella verticillata NRRL 6337 hydroxyisourate hydrolase (123 aa)	GO:0003674,GO:0003824,GO:0006139,GO:0006144,GO:0006725,GO:0006807,GO:0008150,GO:0008152,GO:0009112,GO:0009987,GO:0016787,GO:0016810,GO:0016812,GO:0033971,GO:0034641,GO:0044237,GO:0044238,GO:0044281,GO:0046483,GO:0055086,GO:0071704,GO:0072521,GO:1901360,GO:1901564	3.5.2.17	ko:K07127	ko00230,ko01100,ko01120,map00230,map01100,map01120	M00546	R06601	RC03393	ko00000,ko00001,ko00002,ko01000,ko02000	9.B.35.1.2,9.B.35.2
31499	3.33179	0.00102652	3.1445	0.00122036	0.97376	0.257949	0.108619	0.943108	0.801155	1.00451	1.19325	-0.317641	1.96315	1.56264	0.916662	0.34221	0.511025	1.13182	-2.4424	-2.8818	Signal transduction mechanisms	Protein tyrosine kinase	GO:0000075,GO:0000166,GO:0000278,GO:0001100,GO:0003674,GO:0003824,GO:0004672,GO:0004674,GO:0005488,GO:0005524,GO:0005575,GO:0005622,GO:0005623,GO:0005634,GO:0005737,GO:0005815,GO:0005816,GO:0005856,GO:0005933,GO:0005935,GO:0005938,GO:0006464,GO:0006468,GO:0006793,GO:0006796,GO:0006807,GO:0007049,GO:0007088,GO:0007093,GO:0007096,GO:0007154,GO:0007165,GO:0007346,GO:0008104,GO:0008144,GO:0008150,GO:…		ko:K08286					ko00000,ko01000
31506	0.169467	0.366089	-0.00980462	0.958101	0.0497219	0.885962	0.0571644	0.928635	8.47661	8.5059	8.62755	8.78302	8.37473	8.5949	8.86457	8.90296	8.65613	8.20198	8.59568	8.82956	Posttranslational modification, protein turnover, chaperones	MreB/Mbl protein	GO:0002181,GO:0003674,GO:0005488,GO:0005515,GO:0005575,GO:0005622,GO:0005623,GO:0005737,GO:0005844,GO:0006139,GO:0006364,GO:0006396,GO:0006412,GO:0006414,GO:0006450,GO:0006452,GO:0006457,GO:0006458,GO:0006518,GO:0006725,GO:0006807,GO:0008150,GO:0008152,GO:0009058,GO:0009059,GO:0009987,GO:0010467,GO:0016070,GO:0016072,GO:0019538,GO:0022613,GO:0032991,GO:0034470,GO:0034641,GO:0034645,GO:0034660,GO:…
31509	0.00378307	0.985267	0.115114	0.519039	0.280306	0.373941	0.504272	0.121937	4.44776	4.52199	4.08688	4.3185	4.22813	4.3034	4.14208	4.02322	3.80124	4.18672	4.0441	4.12302	Signal transduction mechanisms	Protein tyrosine kinase	GO:0000075,GO:0000166,GO:0000278,GO:0001558,GO:0003674,GO:0003824,GO:0004672,GO:0004674,GO:0005488,GO:0005524,GO:0005543,GO:0005575,GO:0005622,GO:0005623,GO:0005737,GO:0005739,GO:0005826,GO:0005856,GO:0005886,GO:0005938,GO:0006464,GO:0006468,GO:0006793,GO:0006796,GO:0006807,GO:0007049,GO:0007093,GO:0007154,GO:0007165,GO:0007346,GO:0008104,GO:0008144,GO:0008150,GO:0008152,GO:0008289,GO:0008360,GO:…	2.7.12.1	ko:K18669	ko04111,map04111				ko00000,ko00001,ko01000,ko01001
31532	0.483011	0.107509	0.816266	0.0115782	-0.00877158	0.988517	-0.0592875	0.943108	2.71262	2.42535	2.53205	2.48971	2.43522	2.80657	2.40411	1.88474	2.55732	2.68323	1.88752	1.51052	Signal transduction mechanisms	Serine/Threonine protein kinases, catalytic domain
31540	0.0645845	0.751704	0.150863	0.431779	-0.124967	0.679789	-0.0694742	0.884449	5.27612	5.40566	5.11515	5.05392	5.53643	5.0082	5.04998	4.94535	5.42833	5.39537	5.00698	4.86063	Intracellular trafficking, secretion, and vesicular transport	WD domain, G-beta repeat	GO:0000306,GO:0000322,GO:0000323,GO:0000324,GO:0000329,GO:0003674,GO:0005198,GO:0005575,GO:0005622,GO:0005623,GO:0005634,GO:0005635,GO:0005643,GO:0005737,GO:0005773,GO:0005774,GO:0006403,GO:0006405,GO:0006407,GO:0006611,GO:0006810,GO:0006886,GO:0006913,GO:0008104,GO:0008150,GO:0009966,GO:0009967,GO:0010646,GO:0010647,GO:0012505,GO:0015031,GO:0015833,GO:0015931,GO:0016020,GO:0016021,GO:0017056,GO:…		ko:K14299	ko03013,ko04150,map03013,map04150	M00427			ko00000,ko00001,ko00002,ko03019	1.I.1
31590	-0.264197	0.451131	-0.753975	0.0438479	-0.141663	0.809332	-0.260771	0.662081	5.58126	5.57191	6.06482	6.34437	5.5826	5.81854	6.65522	6.73527	6.26939	5.40569	6.63768	7.27645	Cell cycle control, cell division, chromosome partitioning|Translation, ribosomal structure and biogenesis	Required for 40S ribosome biogenesis. Involved in nucleolar processing of pre-18S ribosomal RNA and ribosome assembly	GO:0000447,GO:0000460,GO:0000462,GO:0000466,GO:0000469,GO:0000478,GO:0000479,GO:0003674,GO:0003676,GO:0003723,GO:0005488,GO:0005575,GO:0005622,GO:0005623,GO:0005634,GO:0005730,GO:0006139,GO:0006364,GO:0006396,GO:0006725,GO:0006807,GO:0008150,GO:0008152,GO:0009987,GO:0010467,GO:0016070,GO:0016072,GO:0022613,GO:0030490,GO:0030684,GO:0030686,GO:0031974,GO:0031981,GO:0032040,GO:0032991,GO:0034470,GO:…		ko:K06961					ko00000,ko03009
31617	-1.94209	3.95573e-05	-1.97672	2.69652e-05	-0.468973	0.288744	-0.0287203	0.955045	3.44226	3.46817	3.17187	3.41209	3.31274	2.67227	3.27214	3.38089	3.68095	3.26252	5.21025	5.31436	Cell wall/membrane/envelope biogenesis	ALG11 mannosyltransferase N-terminus	GO:0000026,GO:0000030,GO:0003674,GO:0003824,GO:0004376,GO:0004377,GO:0005575,GO:0005622,GO:0005623,GO:0005737,GO:0005783,GO:0005789,GO:0006464,GO:0006486,GO:0006487,GO:0006488,GO:0006490,GO:0006629,GO:0006807,GO:0008150,GO:0008152,GO:0009058,GO:0009059,GO:0009100,GO:0009101,GO:0009987,GO:0012505,GO:0016020,GO:0016740,GO:0016757,GO:0016758,GO:0019538,GO:0031984,GO:0033577,GO:0034645,GO:0036211,GO:…	2.4.1.131	ko:K03844	ko00510,ko00513,ko01100,map00510,map00513,map01100	M00055	R06127,R06128		ko00000,ko00001,ko00002,ko01000,ko01003		GT4
31710	0.240502	0.370625	0.132577	0.623393	0.264562	0.607064	0.328984	0.522935	2.67562	2.42535	2.31524	1.75275	2.73688	2.17269	2.18675	2.12243	2.21628	2.20457	1.96511	1.87309	Replication, recombination and repair	BRCA2, oligonucleotide/oligosaccharide-binding, domain 1			ko:K08775	ko03440,ko03460,ko05200,ko05212,ko05224,map03440,map03460,map05200,map05212,map05224				ko00000,ko00001,ko03036,ko03400,ko04121
31739	0.924694	0.0607119	0.943835	0.0464087	0.596218	0.45745	0.0179499	0.986004	0.656765	0.442631	0.730274	1.20173	0.709397	1.56264	1.12688	0.676629	0.0749257	1.02872	0.220569	-0.197304	Signal transduction mechanisms	Protein tyrosine kinase	GO:0000045,GO:0000166,GO:0000322,GO:0000323,GO:0000324,GO:0000329,GO:0000407,GO:0000421,GO:0000422,GO:0003674,GO:0003824,GO:0004672,GO:0004674,GO:0005488,GO:0005524,GO:0005575,GO:0005622,GO:0005623,GO:0005737,GO:0005773,GO:0005774,GO:0005776,GO:0005829,GO:0006464,GO:0006468,GO:0006793,GO:0006796,GO:0006807,GO:0006914,GO:0006950,GO:0006979,GO:0006996,GO:0007005,GO:0007033,GO:0008104,GO:0008144,GO:…	2.7.11.1	ko:K08269	ko04136,ko04138,ko04139,ko04140,ko04150,ko04212,map04136,map04138,map04139,map04140,map04150,map04212				ko00000,ko00001,ko01000,ko01001,ko03029,ko04131
31861	-0.565994	0.0905905	-1.25873	0.00283547	-0.290007	0.577758	-0.162646	0.805678	4.87236	4.54617	4.08688	4.40846	4.77051	4.34814	4.71794	5.16072	5.13467	4.57304	5.25264	5.74912	Amino acid transport and metabolism	Methyltransferase domain
31887	0.137709	0.566266	-0.16407	0.500065	0.0628892	0.909995	-0.501441	0.333733	2.1902	2.15884	2.55424	2.71798	2.62367	2.8693	2.83669	3.05705	2.52662	2.84369	3.01339	2.58231	Function Unknown	Thioesterase superfamily			ko:K07107					ko00000,ko01000
31893	-0.823554	0.00324505	-0.994844	0.00088705	-0.0496126	0.894848	0.0635412	0.914969	4.76198	5.04749	4.4367	4.49998	4.88547	4.69842	4.70162	4.57019	4.85474	4.83989	5.24021	5.68425	Translation, ribosomal structure and biogenesis	tRNA synthetases class I (E and Q), catalytic domain	GO:0000166,GO:0000959,GO:0003674,GO:0003824,GO:0004812,GO:0004818,GO:0005488,GO:0005524,GO:0005575,GO:0005622,GO:0005623,GO:0005737,GO:0005739,GO:0006082,GO:0006139,GO:0006399,GO:0006412,GO:0006418,GO:0006424,GO:0006518,GO:0006520,GO:0006725,GO:0006807,GO:0008144,GO:0008150,GO:0008152,GO:0009058,GO:0009059,GO:0009987,GO:0010467,GO:0016070,GO:0016874,GO:0016875,GO:0017076,GO:0019538,GO:0019752,GO:…	6.1.1.17	ko:K01885	ko00860,ko00970,ko01100,ko01110,ko01120,map00860,map00970,map01100,map01110,map01120	M00121,M00359,M00360	R05578	RC00055,RC00523	ko00000,ko00001,ko00002,ko01000,ko01007,ko02048,ko03016			iMM904.YOL033W,iND750.YOL033W
31899	1.8996	0.0188551	0.489682	0.49799	-0.0951429	0.940826	0.728285	0.542969	-1.26923	-1.14233	-2.89422	-1.9026	-1.40608	-2.68529	-0.6683	-1.374	-2.42757	-1.40424	-3.29039	-2.51923	Intracellular trafficking, secretion, and vesicular transport	Endomembrane protein 70	GO:0001403,GO:0005575,GO:0005622,GO:0005623,GO:0005737,GO:0005794,GO:0006810,GO:0006873,GO:0006875,GO:0006878,GO:0007034,GO:0007124,GO:0008150,GO:0009987,GO:0012505,GO:0016020,GO:0016021,GO:0016049,GO:0019725,GO:0030003,GO:0030447,GO:0031224,GO:0036267,GO:0040007,GO:0042592,GO:0043226,GO:0043227,GO:0043229,GO:0043231,GO:0044182,GO:0044424,GO:0044425,GO:0044444,GO:0044464,GO:0046916,GO:0048878,GO:…		ko:K17086					ko00000,ko04147
31905	-0.606055	0.156769	-1.01481	0.0301884	-0.404554	0.572582	-0.742462	0.30965	4.12994	3.68694	4.34419	4.19753	4.24736	4.20953	4.17793	5.22592	4.64924	4.61813	4.88453	5.69185	Intracellular trafficking, secretion, and vesicular transport	mitochondrial import inner membrane translocase subunit tim-10	GO:0003674,GO:0005215,GO:0005488,GO:0005515,GO:0005575,GO:0005622,GO:0005623,GO:0005737,GO:0005739,GO:0005740,GO:0005743,GO:0005758,GO:0006605,GO:0006626,GO:0006810,GO:0006839,GO:0006886,GO:0006996,GO:0007005,GO:0007006,GO:0007007,GO:0008104,GO:0008150,GO:0008565,GO:0009987,GO:0015031,GO:0015833,GO:0016020,GO:0016021,GO:0016043,GO:0017038,GO:0019866,GO:0031090,GO:0031224,GO:0031966,GO:0031967,GO:…		ko:K17778,ko:K17781					ko00000,ko02000,ko03029	3.A.8.1
31916	0.246928	0.24489	0.116154	0.580251	0.249371	0.574353	0.348068	0.430144	3.3277	3.18986	3.24192	3.60202	3.11748	3.19736	3.57963	3.49813	2.67396	3.16865	3.3792	3.21473	Signal transduction mechanisms	Pleckstrin homology domain	GO:0000003,GO:0000741,GO:0000742,GO:0000746,GO:0000747,GO:0001403,GO:0003674,GO:0005215,GO:0005319,GO:0005488,GO:0005496,GO:0005543,GO:0005545,GO:0005575,GO:0005622,GO:0005623,GO:0005737,GO:0005783,GO:0005829,GO:0005886,GO:0005938,GO:0006810,GO:0006869,GO:0006887,GO:0006897,GO:0006914,GO:0006996,GO:0006997,GO:0007124,GO:0007163,GO:0008142,GO:0008150,GO:0008152,GO:0008289,GO:0009056,GO:0009893,GO:…		ko:K20463					ko00000,ko04131
31978	6.58697	2.88294e-05	6.62013	1.73118e-05	0.747927	0.217744	0.527931	0.387195	2.97869	3.56601	2.97203	2.8735	3.87932	3.09607	2.92372	2.85207	3.1064	2.38236	-4.02736	-3.36723	Secondary metabolites biosynthesis, transport and catabolism	resistance protein
31991	-0.519585	0.29014	-0.600286	0.220576	-0.207179	0.860384	-0.0655782	0.956617	0.656765	1.47658	0.806223	1.13302	0.709397	1.2216	1.17497	0.863043	1.60217	0.666152	1.12915	1.97618	Transcription|Signal transduction mechanisms	MT-A70
32094	2.38976	0.00109634	2.76727	0.000312185	0.849505	0.225767	0.92605	0.19832	4.63284	5.0016	4.518	4.44435	4.92185	4.55312	4.05481	4.16294	3.20663	4.67898	2.00973	1.42978	Intracellular trafficking, secretion, and vesicular transport	ubiquinone binding	GO:0000104,GO:0001666,GO:0003674,GO:0003824,GO:0005488,GO:0005515,GO:0005575,GO:0005622,GO:0005623,GO:0005737,GO:0005739,GO:0005740,GO:0005743,GO:0005746,GO:0005749,GO:0006082,GO:0006091,GO:0006099,GO:0006101,GO:0006119,GO:0006121,GO:0006139,GO:0006163,GO:0006605,GO:0006626,GO:0006725,GO:0006753,GO:0006793,GO:0006796,GO:0006807,GO:0006810,GO:0006839,GO:0006886,GO:0006915,GO:0006950,GO:0006970,GO:…	1.13.11.71	ko:K00237,ko:K09518,ko:K10252,ko:K17791	ko00020,ko00190,ko01100,ko01110,ko01120,ko01130,ko01200,ko04141,ko04714,ko04932,ko05010,ko05012,ko05016,map00020,map00190,map01100,map01110,map01120,map01130,map01200,map04141,map04714,map04932,map05010,map05012,map05016	M00009,M00011,M00148	R02164	RC00045	ko00000,ko00001,ko00002,ko01000,ko02000,ko03029,ko03110	3.A.8.1
32100	0.012455	0.988797	-0.345665	0.675425	-0.22793	0.887052	-1.43148	0.36564	-2.0062	-0.779762	-0.391716	-0.7651	0.709397	-1.10032	-0.6683	0.34221	-0.842612	1.02872	0.115599	-0.559874	Intracellular trafficking, secretion, and vesicular transport	Armadillo-like	GO:0000011,GO:0000322,GO:0000323,GO:0000324,GO:0000329,GO:0003674,GO:0005488,GO:0005515,GO:0005575,GO:0005622,GO:0005623,GO:0005634,GO:0005737,GO:0005773,GO:0005774,GO:0005829,GO:0006914,GO:0006996,GO:0007033,GO:0008104,GO:0008150,GO:0008152,GO:0009056,GO:0009607,GO:0009987,GO:0016020,GO:0016043,GO:0016050,GO:0016236,GO:0016237,GO:0022406,GO:0022607,GO:0030447,GO:0030448,GO:0031090,GO:0032258,GO:…		ko:K08332					ko00000,ko03029,ko04131
32172	0.904579	0.515389	0.471525	0.734836	1.28399	0.526076	1.22352	0.593446	-1.26923	-1.62776	-4.47918	-1.41718	-0.183688	-2.68529	-3.1708	-1.85942	-1.69061	-3.72617	-2.80497	-4.10419	Carbohydrate transport and metabolism	Transporter
32250	-0.0947207	0.85652	0.114846	0.817219	-0.294098	0.831912	0.552732	0.622327	1.53812	2.49326	2.46334	1.70621	2.21841	0.122069	1.84415	1.9684	1.9182	1.02872	2.0243	1.96189	Intracellular trafficking, secretion, and vesicular transport	ARF-like small GTPases; ARF, ADP-ribosylation factor	GO:0000139,GO:0000166,GO:0000278,GO:0000281,GO:0000282,GO:0000910,GO:0000935,GO:0001558,GO:0001882,GO:0001883,GO:0003674,GO:0003676,GO:0003723,GO:0003729,GO:0003824,GO:0003924,GO:0005488,GO:0005525,GO:0005575,GO:0005622,GO:0005623,GO:0005737,GO:0005794,GO:0005829,GO:0005933,GO:0005934,GO:0005935,GO:0005938,GO:0006810,GO:0006886,GO:0006888,GO:0006897,GO:0006996,GO:0007010,GO:0007015,GO:0007049,GO:…		ko:K07941	ko04014,ko04072,ko04144,ko04666,map04014,map04072,map04144,map04666				ko00000,ko00001,ko04031,ko04131,ko04147
32271	0.964499	0.142134	0.334505	0.62368	0.292276	0.835259	-0.0520321	0.969836	2.81823	2.67967	2.48661	2.21841	3.27574	2.8693	3.13298	2.80733	2.32731	3.32912	2.97639	1.10526	Posttranslational modification, protein turnover, chaperones	Thaumatin family
32332	-0.7092	0.0240232	-0.531475	0.0578874	-0.154254	0.757395	0.225668	0.633828	4.88051	4.69056	4.46626	4.94289	4.28508	4.53388	4.6387	4.3923	4.42625	4.6959	5.48505	4.97707	Signal transduction mechanisms	Guanine nucleotide exchange factor for Ras-like GTPases; N-terminal motif	GO:0000075,GO:0000278,GO:0001100,GO:0003674,GO:0005085,GO:0005088,GO:0005488,GO:0005515,GO:0005575,GO:0005623,GO:0005933,GO:0006810,GO:0007049,GO:0007088,GO:0007093,GO:0007096,GO:0007346,GO:0008104,GO:0008150,GO:0009987,GO:0010564,GO:0010639,GO:0010948,GO:0010965,GO:0016192,GO:0017016,GO:0019899,GO:0022402,GO:0030071,GO:0031267,GO:0031577,GO:0031578,GO:0033036,GO:0033043,GO:0033044,GO:0033045,GO:…		ko:K06681	ko04111,map04111				ko00000,ko00001
32379	0.219522	0.149076	0.48326	0.00643166	-0.156938	0.497391	-0.114576	0.659103	4.82247	4.84148	5.23335	5.2613	4.79686	4.78232	5.03051	4.93499	4.86091	5.03871	4.80869	4.71917	Signal transduction mechanisms	P21-Rho-binding domain
32382	1.19479	0.0283519	1.45604	0.00926811	0.721853	0.259131	0.897133	0.216735	6.75424	6.97587	7.43334	7.46678	6.88394	6.49213	7.34982	7.01893	6.70942	5.23094	5.93698	6.0502	Replication, recombination and repair	SNF2 family N-terminal domain	GO:0000109,GO:0000113,GO:0000151,GO:0000166,GO:0000715,GO:0000720,GO:0003674,GO:0003676,GO:0003677,GO:0003678,GO:0003824,GO:0004003,GO:0004386,GO:0004842,GO:0005488,GO:0005524,GO:0005575,GO:0005622,GO:0005623,GO:0005634,GO:0006139,GO:0006259,GO:0006281,GO:0006289,GO:0006290,GO:0006464,GO:0006725,GO:0006807,GO:0006950,GO:0006974,GO:0006996,GO:0008026,GO:0008094,GO:0008104,GO:0008144,GO:0008150,GO:…		ko:K15083					ko00000,ko03400
32392	-0.220841	0.298294	-0.0945762	0.64578	-0.301356	0.399638	-0.356185	0.322399	3.72172	3.67237	3.37257	3.52366	3.99764	3.46446	3.30493	3.33435	3.88833	4.23384	3.5898	3.48826	Energy production and conversion	Domain in cystathionine beta-synthase and other proteins.	GO:0000166,GO:0001302,GO:0001932,GO:0001934,GO:0003674,GO:0005488,GO:0005524,GO:0005575,GO:0005622,GO:0005623,GO:0005634,GO:0005635,GO:0005641,GO:0005737,GO:0005829,GO:0005886,GO:0006109,GO:0006111,GO:0006355,GO:0006357,GO:0006464,GO:0006468,GO:0006793,GO:0006796,GO:0006807,GO:0006996,GO:0007031,GO:0007154,GO:0007165,GO:0007568,GO:0007569,GO:0008047,GO:0008144,GO:0008150,GO:0008152,GO:0009889,GO:…		ko:K07200	ko04068,ko04152,ko04211,ko04213,ko04371,ko04530,ko04710,ko04714,ko04910,ko04920,ko04921,ko04922,ko04931,ko04932,ko05410,map04068,map04152,map04211,map04213,map04371,map04530,map04710,map04714,map04910,map04920,map04921,map04922,map04931,map04932,map05410				ko00000,ko00001
32400	0.231565	0.440168	0.289239	0.318272	0.0673389	0.912954	0.305863	0.580513	3.79254	3.83822	3.46919	3.42652	3.95147	3.1476	3.59738	3.13153	3.6528	3.35065	3.4017	2.92187	Signal transduction mechanisms	Protein tyrosine kinase	GO:0000003,GO:0000075,GO:0000226,GO:0000228,GO:0000278,GO:0000280,GO:0000775,GO:0000776,GO:0000777,GO:0000778,GO:0000779,GO:0000780,GO:0000793,GO:0000794,GO:0000819,GO:0003674,GO:0003824,GO:0004672,GO:0004674,GO:0004712,GO:0005575,GO:0005622,GO:0005623,GO:0005634,GO:0005694,GO:0005815,GO:0005816,GO:0005856,GO:0006464,GO:0006468,GO:0006793,GO:0006796,GO:0006807,GO:0006996,GO:0007010,GO:0007017,GO:…	2.7.12.1	ko:K08866	ko04110,ko04111,map04110,map04111				ko00000,ko00001,ko01000,ko01001,ko03036
32429	0.0738765	0.763642	0.0547727	0.819417	-0.379488	0.359439	-0.459615	0.273034	3.92454	3.9145	4.2385	4.25525	3.90378	4.10913	4.23008	4.30649	4.12189	4.66185	4.40866	3.9744	Carbohydrate transport and metabolism	Sugar (and other) transporter
32471	0.04215	0.908038	-0.346131	0.320583	0.080646	0.910414	0.0535485	0.953438	3.80972	4.06712	3.83823	3.55026	3.75042	4.23358	3.68303	4.56348	3.66694	4.15035	4.21582	3.8788	Amino acid transport and metabolism	Aldehyde dehydrogenase family	GO:0006950,GO:0008150,GO:0009636,GO:0009987,GO:0033554,GO:0042221,GO:0050896,GO:0051410,GO:0051716,GO:0070458,GO:0070887,GO:0097237,GO:0098754,GO:1901698,GO:1990748	1.2.1.8	ko:K00130	ko00260,ko01100,map00260,map01100	M00555	R02565,R02566	RC00080	ko00000,ko00001,ko00002,ko01000
32486	1.18111	0.00428172	0.538707	0.102268	-1.54351	0.0309849	-1.17893	0.0557892	7.16289	6.8665	7.84809	8.15836	6.28275	7.0238	8.64151	8.64301	8.54133	7.83178	7.55651	7.36697	Amino acid transport and metabolism	POT family	GO:0000322,GO:0000323,GO:0000324,GO:0003674,GO:0005215,GO:0005575,GO:0005622,GO:0005623,GO:0005737,GO:0005773,GO:0005886,GO:0005887,GO:0006810,GO:0006857,GO:0008150,GO:0015833,GO:0016020,GO:0016021,GO:0022857,GO:0031224,GO:0031226,GO:0031520,GO:0032153,GO:0035442,GO:0035443,GO:0035672,GO:0035673,GO:0042886,GO:0042887,GO:0042937,GO:0042938,GO:0042939,GO:0043226,GO:0043227,GO:0043229,GO:0043231,GO:…		ko:K03305					ko00000	2.A.17
32502	-0.398026	0.0818311	-0.249042	0.237012	-0.0271857	0.951254	-0.173878	0.69178	3.03819	3.0161	2.95545	2.56988	3.03133	3.33708	2.50162	2.78443	3.20663	3.1927	2.96888	3.07571	Defense mechanisms	Tyrosine phosphatase family		3.1.3.48	ko:K18043					ko00000,ko01000,ko01009
32511	0.757198	0.507684	-0.0641211	0.956736	-0.8637	0.610382	0.325433	0.910642	-0.421238	-0.490255	-1.30925	-4.22453	-0.669114	-2.68529	-1.94841	-1.85942	-1.69061	0.180725	-2.4424	-2.8818	Cell cycle control, cell division, chromosome partitioning|Signal transduction mechanisms	guanine nucleotide-binding protein	GO:0000003,GO:0000166,GO:0000741,GO:0000742,GO:0000743,GO:0000746,GO:0000747,GO:0000749,GO:0000750,GO:0000754,GO:0000909,GO:0001664,GO:0003006,GO:0003008,GO:0003674,GO:0003824,GO:0003924,GO:0005102,GO:0005159,GO:0005488,GO:0005515,GO:0005575,GO:0005622,GO:0005623,GO:0005737,GO:0005768,GO:0005829,GO:0005834,GO:0005886,GO:0006082,GO:0006725,GO:0006790,GO:0006807,GO:0006810,GO:0006928,GO:0006996,GO:…		ko:K04630,ko:K04640,ko:K19860	ko04011,ko04015,ko04022,ko04024,ko04062,ko04071,ko04261,ko04360,ko04371,ko04540,ko04611,ko04670,ko04713,ko04723,ko04724,ko04725,ko04726,ko04727,ko04728,ko04730,ko04914,ko04915,ko04916,ko04921,ko04923,ko04924,ko04926,ko04934,ko04971,ko05012,ko05030,ko05032,ko05034,ko05133,ko05142,ko05145,ko05200,map04011,map04015,map04022,map04024,map04062,map04071,map04261,map04360,map04371,map04540,map04611,map0…	M00695			ko00000,ko00001,ko00002,ko04031,ko04147
32523	0.0289853	0.888091	0.38036	0.058888	0.298241	0.26441	0.188358	0.551796	6.55731	6.93677	7.0001	7.01566	6.87469	6.83631	6.78	6.53203	6.66606	6.45001	6.5741	6.68017	Chromatin structure and dynamics|Cell cycle control, cell division, chromosome partitioning|Replication, recombination and repair|Signal transduction mechanisms	FAT domain	GO:0000003,GO:0000122,GO:0000123,GO:0000124,GO:0000228,GO:0000785,GO:0000790,GO:0003674,GO:0003824,GO:0005575,GO:0005622,GO:0005623,GO:0005634,GO:0005654,GO:0005694,GO:0006139,GO:0006259,GO:0006281,GO:0006325,GO:0006338,GO:0006355,GO:0006357,GO:0006464,GO:0006473,GO:0006475,GO:0006725,GO:0006793,GO:0006796,GO:0006807,GO:0006950,GO:0006974,GO:0006996,GO:0007049,GO:0008150,GO:0008152,GO:0009889,GO:…		ko:K08874	ko05166,map05166				ko00000,ko00001,ko01001,ko03021,ko03036
32551	-0.436162	0.306226	-0.598272	0.16791	-0.00150879	0.998339	-0.825823	0.32712	0.4963	0.298241	0.806223	0.167785	1.40127	1.01515	1.12688	0.066576	1.47932	0.91769	1.10192	1.10526	Transcription	SET domain		2.1.1.43,3.1.3.48	ko:K09188,ko:K18046,ko:K18758	ko00310,map00310		R03875,R03938,R04866,R04867	RC00003,RC00060,RC00181,RC00496	ko00000,ko00001,ko01000,ko01009,ko03000,ko03019,ko03036
32608	0.480429	0.482782	0.863348	0.179926	0.463852	0.691494	-0.585132	0.673178	-0.783808	0.908294	0.947086	0.530355	1.25688	1.01515	0.601789	0.066576	-0.105647	1.55924	0.115599	-0.331605	Carbohydrate transport and metabolism|Posttranslational modification, protein turnover, chaperones|Intracellular trafficking, secretion, and vesicular transport	Gdp-mannose transporter	GO:0000139,GO:0000271,GO:0003674,GO:0005215,GO:0005338,GO:0005458,GO:0005575,GO:0005622,GO:0005623,GO:0005737,GO:0005739,GO:0005783,GO:0005794,GO:0005975,GO:0005976,GO:0006464,GO:0006486,GO:0006487,GO:0006807,GO:0006810,GO:0007163,GO:0008150,GO:0008152,GO:0009058,GO:0009059,GO:0009100,GO:0009101,GO:0009272,GO:0009987,GO:0010383,GO:0012505,GO:0015780,GO:0015931,GO:0015932,GO:0016020,GO:0016021,GO:…		ko:K15356					ko00000,ko02000	2.A.7.13
32654	2.10444	0.000670804	2.33361	0.000245448	-0.35986	0.61435	-0.0266915	0.971118	3.22902	3.21018	3.66548	3.58925	3.41835	2.26891	3.54344	3.21953	2.92998	3.60475	1.6638	0.9402	Energy production and conversion	ATP-grasp domain		6.4.1.1	ko:K01958	ko00020,ko00620,ko00720,ko01100,ko01120,ko01200,ko01230,map00020,map00620,map00720,map01100,map01120,map01200,map01230	M00173	R00344	RC00040,RC00367	ko00000,ko00001,ko00002,ko01000
32660	0.120212	0.488612	0.432493	0.0223004	-0.348811	0.271441	-0.0993916	0.798919	4.03089	4.08923	4.61622	4.57313	3.75042	3.88457	4.26938	4.29843	4.28667	4.02203	4.03334	4.29241	RNA processing and modification	FtsJ-like methyltransferase
32669	-0.304071	0.11344	-0.310039	0.0954059	0.118776	0.681814	0.0426673	0.943108	4.90469	5.16666	5.03849	4.87086	5.21353	5.0082	4.83108	5.0971	4.97898	5.01867	5.28477	5.24674	Transcription	Dna polymerase epsilon subunit	GO:0000122,GO:0000228,GO:0000278,GO:0000785,GO:0000790,GO:0000988,GO:0000989,GO:0001047,GO:0001067,GO:0001076,GO:0001129,GO:0001132,GO:0003674,GO:0003676,GO:0003677,GO:0003682,GO:0003712,GO:0003713,GO:0003714,GO:0005488,GO:0005575,GO:0005622,GO:0005623,GO:0005634,GO:0005654,GO:0005657,GO:0005694,GO:0006139,GO:0006259,GO:0006260,GO:0006261,GO:0006351,GO:0006352,GO:0006355,GO:0006357,GO:0006366,GO:…		ko:K21752					ko00000,ko03021
32679	2.95842	0.0166457	2.72208	0.0215829	0.220429	0.903811	0.484934	0.834483	-3.59116	-1.62776	-1.67182	-2.63957	-2.99104	-2.68529	-1.29633	-2.59639	-2.42757	-3.72617	-4.02736	-5.68916	Function Unknown	Minor allergen Alt a 7	GO:0000166,GO:0000785,GO:0000792,GO:0003674,GO:0003824,GO:0003955,GO:0005488,GO:0005575,GO:0005622,GO:0005623,GO:0005694,GO:0005737,GO:0005886,GO:0006325,GO:0006342,GO:0006355,GO:0006996,GO:0008150,GO:0008152,GO:0009889,GO:0009890,GO:0009892,GO:0009987,GO:0010181,GO:0010468,GO:0010556,GO:0010558,GO:0010605,GO:0010629,GO:0016020,GO:0016043,GO:0016458,GO:0016491,GO:0016651,GO:0016655,GO:0019219,GO:…	1.6.5.2	ko:K03809	ko00130,ko01110,map00130,map01110		R02964,R03643,R03816	RC00819	ko00000,ko00001,ko01000
32731	-0.0888025	0.589792	0.749564	0.000941298	-0.105363	0.665637	0.0474064	0.914059	5.55094	5.37899	6.59697	6.42921	5.23296	5.39686	5.73308	5.61793	5.38621	5.44626	5.73253	5.79416	Lipid transport and metabolism	Cytidylyltransferase family	GO:0003674,GO:0003824,GO:0004605,GO:0005575,GO:0005622,GO:0005623,GO:0005737,GO:0005783,GO:0005789,GO:0006139,GO:0006220,GO:0006221,GO:0006575,GO:0006629,GO:0006644,GO:0006650,GO:0006655,GO:0006658,GO:0006725,GO:0006753,GO:0006793,GO:0006796,GO:0006807,GO:0008150,GO:0008152,GO:0008610,GO:0008654,GO:0009058,GO:0009117,GO:0009165,GO:0009987,GO:0012505,GO:0016020,GO:0016021,GO:0016024,GO:0016740,GO:…	2.7.7.41	ko:K00981	ko00564,ko01100,ko01110,ko04070,map00564,map01100,map01110,map04070	M00093	R01799	RC00002	ko00000,ko00001,ko00002,ko01000
32737	1.20165	0.0245896	0.866959	0.0848077	0.393182	0.70496	0.242338	0.874219	1.05269	1.54217	1.67057	1.60836	1.25688	1.70703	1.39398	2.73751	1.11675	1.02872	0.830622	0.720234	Function Unknown	Ras subfamily of RAS small GTPases	GO:0000003,GO:0000278,GO:0000281,GO:0000282,GO:0000746,GO:0000747,GO:0000755,GO:0000910,GO:0003674,GO:0003824,GO:0003924,GO:0005575,GO:0005622,GO:0005623,GO:0005737,GO:0005783,GO:0005886,GO:0005933,GO:0005935,GO:0007049,GO:0007114,GO:0007120,GO:0007121,GO:0007154,GO:0007163,GO:0007165,GO:0007264,GO:0008104,GO:0008150,GO:0009987,GO:0012505,GO:0016020,GO:0016462,GO:0016787,GO:0016817,GO:0016818,GO:…		ko:K04353,ko:K07836,ko:K07837	ko04010,ko04014,ko04015,ko04024,ko04062,ko04510,ko04530,ko04611,ko04670,ko04720,ko04722,ko04934,ko04972,ko05211,map04010,map04014,map04015,map04024,map04062,map04510,map04530,map04611,map04670,map04720,map04722,map04934,map04972,map05211				ko00000,ko00001,ko04031,ko04147
32738	0.343258	0.141425	-0.146592	0.538067	0.199073	0.656061	0.159936	0.757829	3.44226	3.14835	2.73999	2.80889	3.34881	3.29199	3.18087	3.36554	3.12701	3.11932	3.15255	2.69022	Amino acid transport and metabolism|Carbohydrate transport and metabolism	CRT-like, chloroquine-resistance transporter-like
32783	1.59673	0.000143318	1.80318	5.04589e-05	0.63575	0.0948525	0.462207	0.187409	6.21135	6.37111	6.25129	5.91118	6.6618	6.26016	5.98823	5.76263	5.89285	5.76368	4.41143	4.14215	Inorganic ion transport and metabolism	Alkaline phosphatase homologues	GO:0000322,GO:0000323,GO:0000324,GO:0000329,GO:0003674,GO:0003824,GO:0004035,GO:0005575,GO:0005622,GO:0005623,GO:0005737,GO:0005773,GO:0005774,GO:0006139,GO:0006464,GO:0006470,GO:0006725,GO:0006732,GO:0006733,GO:0006753,GO:0006793,GO:0006796,GO:0006807,GO:0008150,GO:0008152,GO:0009117,GO:0009987,GO:0016020,GO:0016311,GO:0016787,GO:0016788,GO:0016791,GO:0019362,GO:0019538,GO:0019637,GO:0031090,GO:…	3.1.3.1	ko:K01077	ko00730,ko00790,ko01100,ko02020,map00730,map00790,map01100,map02020	M00126	R02135,R04620	RC00017	ko00000,ko00001,ko00002,ko00537,ko01000,ko04147
32820	-0.443999	0.0537	-0.715514	0.00576284	0.201168	0.532882	0.346463	0.290376	4.92059	5.06433	4.13185	4.14616	4.90982	4.78232	4.36058	4.46611	4.67746	4.61813	4.60321	5.10607	Translation, ribosomal structure and biogenesis	Anticodon binding domain	GO:0003674,GO:0003824,GO:0004812,GO:0004827,GO:0005575,GO:0005622,GO:0005623,GO:0005737,GO:0005739,GO:0006082,GO:0006139,GO:0006399,GO:0006412,GO:0006418,GO:0006433,GO:0006518,GO:0006520,GO:0006725,GO:0006807,GO:0008150,GO:0008152,GO:0009058,GO:0009059,GO:0009987,GO:0010467,GO:0016070,GO:0016874,GO:0016875,GO:0019538,GO:0019752,GO:0032543,GO:0034641,GO:0034645,GO:0034660,GO:0043038,GO:0043039,GO:…	6.1.1.15	ko:K01881	ko00970,map00970	M00359,M00360	R03661	RC00055,RC00523	ko00000,ko00001,ko00002,ko01000,ko01007,ko03016
32834	-0.0465344	0.898239	0.0239413	0.943492	-0.387854	0.421723	-0.250035	0.684701	7.06972	7.14109	7.30341	7.25979	6.84974	7.08455	7.32805	7.08836	7.87278	6.83512	7.45629	7.06218	Secondary metabolites biosynthesis, transport and catabolism	ABC transporter transmembrane region
32837	-0.786103	0.0812005	-0.648131	0.125979	-0.322649	0.66137	-0.651211	0.380441	4.08832	3.98695	4.66803	4.82804	4.24736	4.49462	4.65575	4.55674	5.21388	4.11304	4.93554	5.85339	Coenzyme transport and metabolism	alpha/beta hydrolase fold	GO:0000096,GO:0000097,GO:0003674,GO:0003824,GO:0004414,GO:0006082,GO:0006520,GO:0006534,GO:0006535,GO:0006555,GO:0006563,GO:0006790,GO:0006807,GO:0008150,GO:0008152,GO:0008374,GO:0008652,GO:0009001,GO:0009058,GO:0009066,GO:0009069,GO:0009070,GO:0009987,GO:0016053,GO:0016407,GO:0016412,GO:0016413,GO:0016740,GO:0016746,GO:0016747,GO:0019344,GO:0019752,GO:0043436,GO:0044237,GO:0044238,GO:0044249,GO:…	2.3.1.31	ko:K00641	ko00270,ko01100,ko01130,map00270,map01100,map01130		R01776	RC00004,RC00041	ko00000,ko00001,ko01000
32850	0.622577	0.0259427	0.667865	0.0160681	-0.867397	0.0911232	-0.754638	0.0865185	3.95573	3.77141	3.89151	3.87876	3.95147	3.50454	3.92019	3.74346	4.79803	4.40826	3.42385	3.01475	Nucleotide transport and metabolism	Urease alpha-subunit, N-terminal domain	GO:0003674,GO:0003824,GO:0006807,GO:0008150,GO:0008152,GO:0009039,GO:0009056,GO:0009987,GO:0016787,GO:0016810,GO:0016811,GO:0019627,GO:0034641,GO:0043419,GO:0043603,GO:0043605,GO:0044237,GO:0044248,GO:0044270,GO:0044281,GO:0044282,GO:0071704,GO:0071941,GO:1901564,GO:1901565,GO:1901575	3.5.1.5	ko:K01427	ko00220,ko00230,ko00791,ko01100,ko01120,map00220,map00230,map00791,map01100,map01120		R00131	RC02798,RC02806	ko00000,ko00001,ko01000
32869	-0.561636	0.00882041	-0.732811	0.00192381	-0.479072	0.217744	-0.26321	0.448736	3.1503	3.46817	3.46919	3.49657	2.98624	3.24545	3.69132	3.60655	3.66694	3.493	4.26879	4.16103	Lipid transport and metabolism|Transcription|Signal transduction mechanisms	Inositol polyphosphate kinase	GO:0000827,GO:0000828,GO:0000829,GO:0003674,GO:0003824,GO:0005575,GO:0005622,GO:0005623,GO:0005737,GO:0006066,GO:0006109,GO:0006793,GO:0006796,GO:0008150,GO:0008152,GO:0009058,GO:0009889,GO:0009987,GO:0010675,GO:0010919,GO:0016301,GO:0016310,GO:0016740,GO:0016772,GO:0016776,GO:0019220,GO:0019222,GO:0019637,GO:0019751,GO:0023052,GO:0031323,GO:0031326,GO:0032958,GO:0033200,GO:0043255,GO:0043647,GO:…	2.7.4.21	ko:K07756	ko04070,ko04138,map04070,map04138		R09087,R10548	RC00002	ko00000,ko00001,ko01000			iMM904.YDR017C
32881	-0.449349	0.148289	-0.944335	0.0127545	-0.43854	0.550424	-0.0510211	0.953438	3.2792	2.20006	3.06772	2.8735	2.05335	2.60012	3.27214	3.71952	2.55732	2.96033	3.91711	3.92371	Function Unknown	Domain of unknown function DUF21	GO:0000322,GO:0000323,GO:0000324,GO:0000329,GO:0005575,GO:0005622,GO:0005623,GO:0005737,GO:0005773,GO:0005774,GO:0005783,GO:0006873,GO:0006875,GO:0006996,GO:0007005,GO:0008150,GO:0009987,GO:0012505,GO:0016020,GO:0016021,GO:0016043,GO:0019725,GO:0030003,GO:0030026,GO:0031090,GO:0031224,GO:0042592,GO:0043226,GO:0043227,GO:0043229,GO:0043231,GO:0044422,GO:0044424,GO:0044425,GO:0044437,GO:0044444,GO:…		ko:K16302					ko00000,ko02000	9.A.40.3
32914	0.391922	0.685344	0.512602	0.575764	0.264355	0.861651	-0.668375	0.67293	-3.59116	-3.94969	-4.47918	-4.22453	-2.99104	-2.68529	-4.75576	-4.18135	-4.01254	-2.1412	-4.02736	-5.68916	Intracellular trafficking, secretion, and vesicular transport	Ras of Complex, Roc, domain of DAPkinase
32942	1.20461	0.199312	0.500776	0.589494	2.5815	0.0791204	-0.668375	0.677982	-3.59116	-3.94969	-4.47918	-4.22453	-0.669114	-0.363358	-3.1708	-4.18135	-4.01254	-2.1412	-5.61232	-4.10419	Carbohydrate transport and metabolism	transporter			ko:K03448					ko00000,ko02000	2.A.1.14.17,2.A.1.14.18
32988	0.564925	0.0210222	0.966111	0.00101761	0.542969	0.104949	0.504591	0.120568	5.89467	6.17314	6.45672	6.29215	6.16124	5.97649	6.17719	5.7743	5.46522	5.59351	5.40796	5.40822	Signal transduction mechanisms	Translation initiation factor IF-2, N-terminal region	GO:0000166,GO:0000285,GO:0000322,GO:0000323,GO:0000324,GO:0000329,GO:0000749,GO:0000750,GO:0003674,GO:0003824,GO:0005488,GO:0005524,GO:0005543,GO:0005575,GO:0005622,GO:0005623,GO:0005737,GO:0005739,GO:0005768,GO:0005773,GO:0005774,GO:0005942,GO:0006464,GO:0006629,GO:0006644,GO:0006650,GO:0006793,GO:0006796,GO:0006807,GO:0006810,GO:0007154,GO:0007165,GO:0007186,GO:0008144,GO:0008150,GO:0008152,GO:…	2.7.1.150	ko:K00921	ko00562,ko04070,ko04145,ko04810,map00562,map04070,map04145,map04810		R05802,R10951	RC00002,RC00078	ko00000,ko00001,ko01000,ko04131
33029	1.23483	0.00154106	1.58479	0.0002631	0.373334	0.337012	0.498145	0.235424	5.69655	5.9005	5.71927	5.542	5.71286	5.63213	5.33037	5.23016	4.93875	5.67685	4.19664	3.89393	Signal transduction mechanisms	Extension to Ser/Thr-type protein kinases	GO:0000166,GO:0000228,GO:0000322,GO:0000323,GO:0000324,GO:0000785,GO:0000790,GO:0001403,GO:0001678,GO:0003674,GO:0003824,GO:0004672,GO:0004674,GO:0004690,GO:0004691,GO:0005488,GO:0005524,GO:0005575,GO:0005622,GO:0005623,GO:0005634,GO:0005694,GO:0005737,GO:0005773,GO:0005829,GO:0005952,GO:0006355,GO:0006464,GO:0006468,GO:0006793,GO:0006796,GO:0006807,GO:0006996,GO:0007005,GO:0007154,GO:0007165,GO:…	2.7.11.11	ko:K04345	ko01522,ko04010,ko04014,ko04020,ko04024,ko04062,ko04113,ko04114,ko04138,ko04140,ko04211,ko04213,ko04261,ko04270,ko04310,ko04340,ko04341,ko04371,ko04530,ko04540,ko04611,ko04713,ko04714,ko04720,ko04723,ko04724,ko04725,ko04726,ko04727,ko04728,ko04740,ko04742,ko04750,ko04910,ko04911,ko04912,ko04913,ko04914,ko04915,ko04916,ko04918,ko04919,ko04921,ko04922,ko04923,ko04924,ko04925,ko04926,ko04927,ko04934…	M00695			ko00000,ko00001,ko00002,ko01000,ko01001,ko03019,ko03036
33097	-0.0404568	0.879188	-0.400231	0.111077	-0.0159543	0.96683	-0.104083	0.846369	5.9538	6.1391	5.94813	6.1838	6.13049	6.13808	6.48682	6.36651	6.49029	5.81493	6.44194	6.49168	Transcription	Acts as subunit of the RNA polymerase II elongator complex, which is a histone acetyltransferase component of the RNA polymerase II (Pol II) holoenzyme and is involved in transcriptional elongation	GO:0000049,GO:0002097,GO:0002098,GO:0002926,GO:0003674,GO:0003676,GO:0003723,GO:0005488,GO:0005575,GO:0005622,GO:0005623,GO:0005634,GO:0005737,GO:0006139,GO:0006355,GO:0006357,GO:0006396,GO:0006399,GO:0006400,GO:0006417,GO:0006448,GO:0006450,GO:0006725,GO:0006807,GO:0008033,GO:0008150,GO:0008152,GO:0009451,GO:0009889,GO:0009987,GO:0010467,GO:0010468,GO:0010556,GO:0010608,GO:0016070,GO:0019219,GO:…		ko:K11373					ko00000,ko03016,ko03036
33312	-0.720986	0.0341008	-1.18505	0.0037687	-0.276183	0.651642	-0.172439	0.822465	3.25433	3.38123	2.88714	2.99464	3.11748	3.33708	3.08344	3.80164	3.54971	3.43371	3.84916	4.39698	Function Unknown	SRR1
33319	-0.197734	0.571987	-1.02227	0.0154022	0.130908	0.867403	0.181975	0.843766	3.86005	3.86409	3.48082	3.79228	3.82914	3.79045	4.41666	4.49461	4.26823	3.0153	4.43889	4.86447	RNA processing and modification	Hypothetical methyltransferase	GO:0000154,GO:0001510,GO:0003674,GO:0003824,GO:0005575,GO:0005622,GO:0005623,GO:0005634,GO:0005730,GO:0006139,GO:0006364,GO:0006396,GO:0006725,GO:0006807,GO:0008150,GO:0008152,GO:0008168,GO:0008173,GO:0008649,GO:0008757,GO:0009451,GO:0009987,GO:0010467,GO:0016070,GO:0016072,GO:0016433,GO:0016740,GO:0016741,GO:0022613,GO:0030684,GO:0030686,GO:0030687,GO:0030688,GO:0031167,GO:0031974,GO:0031981,GO:…	2.1.1.287	ko:K14850					ko00000,ko01000,ko03009
33391	0.287029	0.173832	-0.0753066	0.716832	0.0900732	0.807707	0.128213	0.768756	7.45391	7.43887	7.86039	7.92744	7.28392	7.53025	8.20659	8.30975	7.5971	7.03788	7.85923	8.07644	Cell cycle control, cell division, chromosome partitioning|Cytoskeleton	SDA1	GO:0000054,GO:0000055,GO:0005575,GO:0005622,GO:0005623,GO:0005634,GO:0006403,GO:0006405,GO:0006611,GO:0006810,GO:0006886,GO:0006913,GO:0006996,GO:0007010,GO:0007089,GO:0007346,GO:0008104,GO:0008150,GO:0009987,GO:0010564,GO:0015031,GO:0015833,GO:0015931,GO:0016043,GO:0022613,GO:0030029,GO:0030036,GO:0031503,GO:0033036,GO:0033750,GO:0034613,GO:0042254,GO:0042273,GO:0042886,GO:0043226,GO:0043227,GO:…		ko:K14856					ko00000,ko03009
33441	-0.220328	0.383604	0.435023	0.0709276	0.253424	0.589945	0.0464506	0.948524	2.78388	3.12713	3.44563	3.29117	3.1587	3.19736	2.88086	2.50515	2.64567	3.23962	2.93843	2.93655	Transcription	catalytic domain of ctd-like phosphatases	GO:0000003,GO:0003006,GO:0003674,GO:0003824,GO:0004721,GO:0005575,GO:0005622,GO:0005623,GO:0005737,GO:0005739,GO:0005811,GO:0006464,GO:0006470,GO:0006793,GO:0006796,GO:0006807,GO:0006996,GO:0006997,GO:0006998,GO:0007049,GO:0008150,GO:0008152,GO:0008287,GO:0009653,GO:0009889,GO:0009890,GO:0009891,GO:0009892,GO:0009893,GO:0009987,GO:0010256,GO:0010562,GO:0010563,GO:0010866,GO:0010867,GO:0010921,GO:…	3.1.3.16	ko:K17617					ko00000,ko01000,ko01009
33483	-0.271956	0.115823	-0.674931	0.00202038	-0.0301468	0.917987	0.0642058	0.872685	5.02722	4.98989	4.93233	4.93281	4.9456	4.87696	5.27628	5.39419	5.0126	4.87002	5.46249	5.75223	RNA processing and modification	pre-mRNA processing factor 3 (PRP3)	GO:0000375,GO:0000377,GO:0000398,GO:0005575,GO:0005622,GO:0005623,GO:0005634,GO:0006139,GO:0006396,GO:0006397,GO:0006725,GO:0006807,GO:0008150,GO:0008152,GO:0008380,GO:0009987,GO:0010467,GO:0016070,GO:0016071,GO:0030532,GO:0032991,GO:0034641,GO:0043170,GO:0043226,GO:0043227,GO:0043229,GO:0043231,GO:0044237,GO:0044238,GO:0044422,GO:0044424,GO:0044428,GO:0044446,GO:0044464,GO:0045292,GO:0046483,GO:…		ko:K12843	ko03040,map03040	M00354			ko00000,ko00001,ko00002,ko03041
33605	0.199097	0.376936	0.452484	0.0496296	-0.0113732	0.981593	-0.268225	0.57957	2.51736	2.55811	3.12815	3.30685	2.68138	2.92942	2.99243	2.91668	2.67396	2.96033	2.96133	2.56351	Function Unknown	zinc finger
33615	1.12843	0.54641	1.70013	0.330915	-2.97227	0.159761	-3.64528	0.0997625	-3.59116	-0.490255	-2.15725	-4.22453	-2.99104	0.484639	-4.75576	-2.59639	1.82035	1.48329	-4.02736	-5.68916	Carbohydrate transport and metabolism	Fibronectin type III-like domain		3.2.1.21	ko:K05349	ko00460,ko00500,ko00940,ko01100,ko01110,map00460,map00500,map00940,map01100,map01110		R00026,R02558,R02887,R02985,R03527,R04949,R04998,R10035,R10039,R10040	RC00049,RC00059,RC00171,RC00262,RC00397,RC00451,RC00714,RC00746,RC01248	ko00000,ko00001,ko01000		GH3
33636	-1.05764	0.0041439	-1.75177	0.000378742	-0.25138	0.705565	-0.162226	0.850302	2.24173	2.55811	1.8246	2.15051	2.29436	2.35911	2.40411	3.01832	2.78188	2.33992	3.56011	3.89768	RNA processing and modification	helicase superfamily c-terminal domain		3.6.4.13	ko:K17678					ko00000,ko01000,ko03029
33695	0.453558	0.0706094	0.665238	0.0140169	0.576004	0.114401	0.447198	0.206964	6.40743	6.6001	6.36396	6.33102	6.53839	6.72622	6.2393	6.03418	6.20057	5.91227	5.42865	5.93518	Replication, recombination and repair	DNA mismatch repair	GO:0000003,GO:0000166,GO:0000217,GO:0000400,GO:0000403,GO:0000404,GO:0000406,GO:0000710,GO:0003674,GO:0003676,GO:0003677,GO:0003684,GO:0003690,GO:0003824,GO:0005488,GO:0005524,GO:0005575,GO:0005622,GO:0005623,GO:0005634,GO:0005737,GO:0006139,GO:0006259,GO:0006260,GO:0006261,GO:0006275,GO:0006281,GO:0006298,GO:0006725,GO:0006807,GO:0006950,GO:0006974,GO:0006996,GO:0007049,GO:0008094,GO:0008144,GO:…		ko:K08737	ko01524,ko03430,ko05200,ko05210,map01524,map03430,map05200,map05210	M00295			ko00000,ko00001,ko00002,ko03400
33781	0.29285	0.518915	0.24547	0.573442	-0.0268724	0.96797	-0.0300943	0.969569	7.17454	6.96843	6.4772	6.38741	6.78868	7.35774	6.48682	6.47239	6.77292	7.43055	6.78294	5.59567	Function Unknown	Mortierella verticillata NRRL 6337 plasma membrane proteolipid 3 (58 aa)	GO:0005575,GO:0005623,GO:0005886,GO:0016020,GO:0044464,GO:0071944
33882	-0.35407	0.0306551	-0.249419	0.0873976	0.0148907	0.953595	0.154394	0.552526	8.26721	8.24907	8.39407	8.47396	8.00684	8.22985	8.33319	8.32322	8.00671	8.2042	8.74777	8.61812	Energy production and conversion	Essential component of the vacuolar proton pump (V- ATPase), a multimeric enzyme that catalyzes the translocation of protons across the membranes. Required for assembly and activity of the V-ATPase	GO:0000166,GO:0000220,GO:0000322,GO:0000323,GO:0000324,GO:0000329,GO:0003674,GO:0003824,GO:0005215,GO:0005488,GO:0005515,GO:0005524,GO:0005575,GO:0005622,GO:0005623,GO:0005737,GO:0005768,GO:0005770,GO:0005773,GO:0005774,GO:0005794,GO:0006082,GO:0006139,GO:0006163,GO:0006164,GO:0006725,GO:0006753,GO:0006754,GO:0006793,GO:0006796,GO:0006797,GO:0006807,GO:0006810,GO:0006811,GO:0006812,GO:0006873,GO:…		ko:K02154	ko00190,ko01100,ko04142,ko04145,ko04721,ko04966,ko05110,ko05120,ko05152,ko05165,ko05323,map00190,map01100,map04142,map04145,map04721,map04966,map05110,map05120,map05152,map05165,map05323	M00160			ko00000,ko00001,ko00002,ko04147	3.A.2.2
33890	2.85579	2.17342e-05	3.13582	8.49912e-06	0.765474	0.0794267	0.455444	0.215495	4.45869	4.76799	4.32495	4.13741	5.1227	4.71559	4.11152	3.76702	4.19203	4.13802	0.987591	1.20566	Lipid transport and metabolism	Hydroxymethylglutaryl-coenzyme A reductase	GO:0000502,GO:0003674,GO:0003824,GO:0004420,GO:0005575,GO:0005622,GO:0005623,GO:0005634,GO:0005635,GO:0005737,GO:0005777,GO:0005778,GO:0005783,GO:0005789,GO:0006066,GO:0006084,GO:0006139,GO:0006163,GO:0006629,GO:0006637,GO:0006644,GO:0006694,GO:0006696,GO:0006720,GO:0006721,GO:0006725,GO:0006732,GO:0006753,GO:0006790,GO:0006793,GO:0006796,GO:0006807,GO:0008150,GO:0008152,GO:0008202,GO:0008204,GO:…	1.1.1.34	ko:K00021	ko00900,ko01100,ko01110,ko01130,ko04152,ko04976,map00900,map01100,map01110,map01130,map04152,map04976	M00095	R02082	RC00004,RC00644	ko00000,ko00001,ko00002,ko01000			iMM904.YML075C,iND750.YML075C
33893	-0.406118	0.0666797	-0.558692	0.0160203	0.0181435	0.958401	-0.0138284	0.969801	5.04908	4.80186	4.54041	4.63034	4.73006	5.20346	4.6684	4.81017	5.02912	4.83225	5.09935	5.18659	Carbohydrate transport and metabolism	Phosphoglycerate mutase family	GO:0003674,GO:0003824,GO:0004331,GO:0005575,GO:0005622,GO:0005623,GO:0005737,GO:0005829,GO:0005975,GO:0005996,GO:0006006,GO:0006793,GO:0006796,GO:0008150,GO:0008152,GO:0009987,GO:0016311,GO:0016787,GO:0016788,GO:0016791,GO:0019203,GO:0019318,GO:0042578,GO:0044237,GO:0044238,GO:0044281,GO:0044424,GO:0044444,GO:0044464,GO:0050308,GO:0071704	2.7.1.105,3.1.3.46	ko:K19029	ko00051,ko04152,ko04919,map00051,map04152,map04919				ko00000,ko00001,ko01000			iMM904.YJL155C,iND750.YJL155C
33896	-0.240163	0.297482	0.0416279	0.854478	-0.0762394	0.87616	0.241001	0.562621	3.89265	4.26463	3.91743	3.93029	3.87932	3.65456	3.64938	3.63243	3.73566	3.98119	3.66613	4.09711	Intracellular trafficking, secretion, and vesicular transport	Peroxisomal biogenesis factor 11 (PEX11)	GO:0005575,GO:0005622,GO:0005623,GO:0005737,GO:0005777,GO:0005778,GO:0005783,GO:0006082,GO:0006629,GO:0006631,GO:0006996,GO:0007031,GO:0008150,GO:0008152,GO:0009987,GO:0012505,GO:0016020,GO:0016043,GO:0016559,GO:0019395,GO:0019752,GO:0030258,GO:0031090,GO:0031903,GO:0032535,GO:0032787,GO:0032991,GO:0034440,GO:0042579,GO:0043226,GO:0043227,GO:0043229,GO:0043231,GO:0043436,GO:0044237,GO:0044238,GO:…		ko:K13352	ko04146,map04146				ko00000,ko00001,ko02000	1.A.101.1,3.A.20.1.1
33940	1.1671	0.000276019	1.3718	7.47919e-05	0.244321	0.371515	0.0843037	0.839112	8.90843	8.95099	8.86137	8.76539	8.98803	9.19697	8.73346	8.47306	8.6803	9.02056	7.55651	7.33026	Function Unknown	regulator medusa
33948	-0.469324	0.0114003	-0.504111	0.00630275	-0.0760888	0.758648	-0.195503	0.41525	5.30668	5.21773	5.5963	5.44612	5.4141	5.34262	5.47185	5.63723	5.43248	5.48085	5.98527	6.06448	Posttranslational modification, protein turnover, chaperones	Ubiquitin-conjugating enzyme E2, catalytic domain homologues	GO:0000022,GO:0000070,GO:0000226,GO:0000228,GO:0000278,GO:0000280,GO:0000785,GO:0000790,GO:0000792,GO:0000793,GO:0000794,GO:0000819,GO:0003674,GO:0003824,GO:0005575,GO:0005622,GO:0005623,GO:0005634,GO:0005694,GO:0005720,GO:0005737,GO:0006464,GO:0006807,GO:0006996,GO:0007010,GO:0007017,GO:0007049,GO:0007051,GO:0007052,GO:0007059,GO:0008150,GO:0008152,GO:0008641,GO:0009987,GO:0016043,GO:0016740,GO:…		ko:K10577	ko03013,ko04064,ko04120,ko05206,map03013,map04064,map04120,map05206	M00427			ko00000,ko00001,ko00002,ko03019,ko04121
33992	-0.95581	0.0672407	-1.03074	0.0438479	0.0079467	0.991987	-0.453692	0.549553	8.14988	8.45732	6.46407	6.38187	8.77424	8.76438	6.59683	6.39891	8.36603	9.17753	6.82881	8.07021	Amino acid transport and metabolism	Catalyzes the isomerization between 2-isopropylmalate and 3-isopropylmalate, via the formation of 2-isopropylmaleate	GO:0003674,GO:0003824,GO:0003861,GO:0005575,GO:0005622,GO:0005623,GO:0005737,GO:0005829,GO:0006082,GO:0006520,GO:0006551,GO:0006807,GO:0008150,GO:0008152,GO:0008652,GO:0009058,GO:0009081,GO:0009082,GO:0009098,GO:0009987,GO:0010494,GO:0016053,GO:0016829,GO:0016835,GO:0016836,GO:0019752,GO:0032991,GO:0035770,GO:0036464,GO:0043226,GO:0043228,GO:0043229,GO:0043232,GO:0043436,GO:0044237,GO:0044238,GO:…	4.2.1.33	ko:K01702	ko00290,ko01100,ko01110,ko01210,ko01230,map00290,map01100,map01110,map01210,map01230	M00432	R03968,R04001,R10170	RC01041,RC01046,RC03072	br01601,ko00000,ko00001,ko00002,ko01000			iMM904.YGL009C,iND750.YGL009C
34001	-0.389996	0.0206343	-0.530111	0.00363317	-0.249892	0.228623	-0.280361	0.229722	6.70231	6.78587	6.81831	6.97207	6.78868	6.75973	7.10494	6.96267	6.97259	7.07554	7.39733	7.45247	Cytoskeleton	DUF1899	GO:0003674,GO:0003779,GO:0005488,GO:0005515,GO:0005575,GO:0005622,GO:0005623,GO:0005737,GO:0005826,GO:0005856,GO:0005885,GO:0005937,GO:0005938,GO:0006996,GO:0007010,GO:0007015,GO:0007017,GO:0008017,GO:0008064,GO:0008092,GO:0008150,GO:0008154,GO:0009987,GO:0010638,GO:0010639,GO:0015629,GO:0015631,GO:0016043,GO:0022607,GO:0030029,GO:0030036,GO:0030041,GO:0030139,GO:0030427,GO:0030479,GO:0030674,GO:…		ko:K13886					ko00000,ko04812
34010	1.43329	0.000111905	1.56247	4.74514e-05	0.29665	0.3591	0.247614	0.470345	4.33365	4.70495	4.91528	4.66116	4.74367	4.39153	4.68511	4.63563	4.2958	4.26819	3.2174	3.23862	Lipid transport and metabolism	Partial alpha/beta-hydrolase lipase region	GO:0003674,GO:0003824,GO:0004771,GO:0005575,GO:0005622,GO:0005623,GO:0005811,GO:0006066,GO:0006629,GO:0006694,GO:0006696,GO:0008150,GO:0008152,GO:0008202,GO:0008204,GO:0008610,GO:0009058,GO:0009987,GO:0016020,GO:0016021,GO:0016125,GO:0016126,GO:0016128,GO:0016129,GO:0016298,GO:0016787,GO:0016788,GO:0031224,GO:0043226,GO:0043228,GO:0043229,GO:0043232,GO:0044107,GO:0044108,GO:0044237,GO:0044238,GO:…	3.1.1.13	ko:K01052	ko00100,ko04142,ko04979,map00100,map04142,map04979		R01462	RC00055,RC00523	ko00000,ko00001,ko01000
34024	-0.199278	0.219696	-0.0452705	0.775369	0.399417	0.171812	0.421248	0.123882	4.71718	4.6687	4.36944	4.49314	4.66001	4.68104	4.16012	4.40736	4.31389	4.2222	4.50792	4.44141	Posttranslational modification, protein turnover, chaperones	BRCA1-associated protein 2	GO:0003674,GO:0003824,GO:0004842,GO:0005048,GO:0005488,GO:0005515,GO:0006464,GO:0006807,GO:0008139,GO:0008150,GO:0008152,GO:0008270,GO:0009636,GO:0009987,GO:0010033,GO:0016567,GO:0016740,GO:0019538,GO:0019787,GO:0023051,GO:0032182,GO:0032446,GO:0033218,GO:0036211,GO:0042221,GO:0042277,GO:0042493,GO:0043130,GO:0043167,GO:0043169,GO:0043170,GO:0043412,GO:0044237,GO:0044238,GO:0044260,GO:0044267,GO:…	2.3.2.27	ko:K00413,ko:K10632	ko00190,ko01100,ko02020,ko04014,ko04260,ko04714,ko04932,ko05010,ko05012,ko05016,map00190,map01100,map02020,map04014,map04260,map04714,map04932,map05010,map05012,map05016	M00151,M00152			ko00000,ko00001,ko00002,ko01000,ko04121
34172	0.376665	0.397889	-0.341048	0.445238	-1.74595	0.0605562	-1.23673	0.115118	6.37318	5.75249	7.11748	7.74017	5.30817	5.82647	8.23523	8.03933	7.81917	6.78064	8.11974	7.41593	Function Unknown	Mortierella verticillata NRRL 6337
34200	3.39842	0.00685331	3.25891	0.0070143	-0.159476	0.921583	0.105029	0.955267	-3.59116	-1.62776	-2.15725	-2.63957	-2.99104	-2.68529	-1.94841	-2.59639	-1.69061	-3.72617	-5.61232	-5.68916	Secondary metabolites biosynthesis, transport and catabolism	Zinc-binding dehydrogenase
34229	-0.438094	0.241102	-1.01163	0.0155807	-0.41844	0.430507	-0.420694	0.470954	5.4395	5.42752	5.32656	5.73981	5.30817	5.57681	6.00329	6.20989	6.36142	5.34798	6.3386	6.75041	Extracellular structures	Bystin	GO:0000447,GO:0000460,GO:0000462,GO:0000466,GO:0000469,GO:0000478,GO:0000479,GO:0003674,GO:0003676,GO:0003723,GO:0005488,GO:0005575,GO:0005622,GO:0005623,GO:0005634,GO:0005730,GO:0005737,GO:0006139,GO:0006364,GO:0006396,GO:0006403,GO:0006405,GO:0006406,GO:0006611,GO:0006725,GO:0006807,GO:0006810,GO:0006886,GO:0006913,GO:0008104,GO:0008150,GO:0008152,GO:0009987,GO:0010467,GO:0015031,GO:0015833,GO:…		ko:K14797					ko00000,ko03009
34232	1.93357	0.0329913	1.98721	0.0256829	-1.43895	0.0713335	-2.44725	0.0187635	1.45323	2.07268	0.565215	-0.7651	2.79032	2.80657	-0.000875611	-0.274461	4.41792	4.03539	-1.22	-2.8818	Amino acid transport and metabolism	Amino acid permease
34233	1.1782	0.0699847	1.29888	0.0438479	1.03105	0.217744	0.0983163	0.943108	-3.59116	-3.94969	-4.47918	-4.22453	-2.99104	-2.68529	-4.75576	-4.18135	-4.01254	-3.72617	-5.61232	-5.68916	Intracellular trafficking, secretion, and vesicular transport	SRI (Set2 Rpb1 interacting) domain		2.1.1.43	ko:K11423	ko00310,map00310		R03875,R03938,R04866,R04867	RC00003,RC00060,RC00181,RC00496	ko00000,ko00001,ko01000,ko03036
34259	-1.31393	5.92206e-05	-1.16666	7.47919e-05	-0.733494	0.033129	-0.382245	0.152592	6.74534	6.63996	6.23421	6.31172	6.29667	6.38886	6.18748	6.06539	7.17914	6.97167	7.32928	7.5488	Function Unknown	Fusaric acid resistance protein family
34278	0.668714	0.00235716	0.652493	0.00204565	-0.121652	0.606029	-0.144535	0.57239	5.42843	5.32876	6.55768	6.58684	5.42259	5.37541	6.55995	6.61712	5.65102	5.39018	5.97592	5.86399	Nucleotide transport and metabolism	Quinolinate phosphoribosyl transferase, C-terminal domain	GO:0003674,GO:0003824,GO:0004514,GO:0005575,GO:0005622,GO:0005623,GO:0005634,GO:0005737,GO:0006082,GO:0006139,GO:0006520,GO:0006568,GO:0006576,GO:0006586,GO:0006725,GO:0006732,GO:0006733,GO:0006753,GO:0006793,GO:0006796,GO:0006807,GO:0008150,GO:0008152,GO:0009056,GO:0009058,GO:0009072,GO:0009108,GO:0009117,GO:0009165,GO:0009308,GO:0009435,GO:0009987,GO:0016054,GO:0016740,GO:0016757,GO:0016763,GO:…	2.4.2.19	ko:K00767	ko00760,ko01100,map00760,map01100	M00115	R03348	RC02877	ko00000,ko00001,ko00002,ko01000
34313	5.28428	0.00169763	5.61589	0.000815731	2.42523	0.0391722	2.74411	0.0202831	4.4803	4.96021	0.878373	0.633449	5.01458	3.7241	0.601789	0.210966	2.3625	1.55924	-5.61232	-4.10419	Signal transduction mechanisms	Camk camkl pask protein kinase		2.7.11.1	ko:K08801					ko00000,ko01000,ko01001
34404	0.33703	0.170189	0.477429	0.0563738	-0.477237	0.215365	-0.400219	0.269922	5.50423	5.17702	6.20469	6.06894	5.35325	5.15392	5.84879	6.13945	5.91968	5.55228	5.49162	5.82605	Signal transduction mechanisms	Sigma factor PP2C-like phosphatases	GO:0000075,GO:0000077,GO:0000079,GO:0000173,GO:0000188,GO:0001932,GO:0001933,GO:0003674,GO:0003824,GO:0004721,GO:0004722,GO:0005575,GO:0005622,GO:0005623,GO:0005634,GO:0005737,GO:0006464,GO:0006469,GO:0006470,GO:0006793,GO:0006796,GO:0006807,GO:0006950,GO:0006970,GO:0006974,GO:0006986,GO:0007154,GO:0007165,GO:0007231,GO:0008150,GO:0008152,GO:0009628,GO:0009892,GO:0009966,GO:0009968,GO:0009987,GO:…	3.1.3.16	ko:K14803					ko00000,ko01000,ko01009,ko03009
34433	-1.4773	7.95356e-05	-1.44616	5.92977e-05	-0.574264	0.0951641	-0.400258	0.184302	5.8033	5.57974	5.40804	5.55847	5.3709	5.67666	5.43283	5.47149	6.21748	5.96558	6.821	7.03685	Inorganic ion transport and metabolism	ZIP Zinc transporter	GO:0000041,GO:0003674,GO:0005215,GO:0005385,GO:0005575,GO:0005622,GO:0005623,GO:0005737,GO:0005783,GO:0005789,GO:0006810,GO:0006811,GO:0006812,GO:0006829,GO:0006873,GO:0006875,GO:0006882,GO:0008150,GO:0008324,GO:0009987,GO:0012505,GO:0015075,GO:0015318,GO:0016020,GO:0016021,GO:0019725,GO:0022857,GO:0022890,GO:0030001,GO:0030003,GO:0030176,GO:0031224,GO:0031227,GO:0031984,GO:0034220,GO:0042175,GO:…		ko:K14713					ko00000,ko02000	2.A.5.4.3,2.A.5.4.4,2.A.5.4.7
34464	-0.373751	0.101947	-0.142911	0.493699	-0.0597432	0.888315	0.303404	0.396939	4.28535	4.78841	4.00866	4.02813	4.30358	4.05618	3.83295	3.73154	4.13212	4.37712	4.09676	4.22523	Function Unknown	WD domain, G-beta repeat
34496	-0.25909	0.0967951	-0.11961	0.404198	-0.117082	0.632952	-0.0235014	0.948524	4.63284	4.4974	4.13185	4.11976	4.42681	4.51439	3.98907	3.98356	4.54588	4.62698	4.28098	4.2102	Intracellular trafficking, secretion, and vesicular transport	Vps54-like protein	GO:0000003,GO:0000149,GO:0000938,GO:0003006,GO:0003674,GO:0005488,GO:0005515,GO:0005575,GO:0005622,GO:0005623,GO:0005737,GO:0005739,GO:0005794,GO:0006810,GO:0006886,GO:0006892,GO:0006896,GO:0007034,GO:0007049,GO:0008104,GO:0008150,GO:0009272,GO:0009653,GO:0009987,GO:0010927,GO:0012505,GO:0015031,GO:0015833,GO:0016043,GO:0016192,GO:0016197,GO:0016482,GO:0019725,GO:0019905,GO:0019953,GO:0022402,GO:…		ko:K17600					ko00000,ko01009,ko04131
34515	-0.336228	0.315425	-0.797101	0.028595	-0.212782	0.668254	-0.185001	0.76422	5.60113	5.62585	5.64623	5.68686	5.55199	5.62305	5.68199	6.56432	5.70342	5.89405	6.16945	6.75456	Function Unknown	NADH-ubiquinone oxidoreductase MWFE subunit
34579	-1.67405	0.00138366	-2.63807	0.000194358	-1.15622	0.205317	-1.05713	0.181454	2.1902	1.8832	1.30218	2.31463	1.40127	2.52417	2.92372	2.50515	3.37117	2.74957	4.54629	4.28382	Inorganic ion transport and metabolism	Phospholipid-translocating ATPase N-terminal	GO:0000749,GO:0003674,GO:0003824,GO:0004012,GO:0005215,GO:0005319,GO:0005548,GO:0005575,GO:0005622,GO:0005623,GO:0005737,GO:0005739,GO:0005783,GO:0005794,GO:0005802,GO:0005886,GO:0005933,GO:0005935,GO:0005937,GO:0006810,GO:0006811,GO:0006820,GO:0006869,GO:0006886,GO:0006897,GO:0006900,GO:0006996,GO:0007163,GO:0008104,GO:0008150,GO:0009987,GO:0010033,GO:0010876,GO:0012505,GO:0015031,GO:0015075,GO:…	3.6.1.3,3.6.3.1,3.6.3.8	ko:K01509,ko:K01530,ko:K01537	ko00230,ko04742,map00230,map04742		R00086	RC00002	ko00000,ko00001,ko01000	3.A.3.2
34733	-1.93988	0.000806817	-2.05253	0.000515515	-0.627898	0.337701	-1.09858	0.122101	2.1902	2.49326	1.78761	2.07925	2.84185	2.80657	2.08973	1.9684	3.83921	3.0153	3.68459	4.2694	Chromatin structure and dynamics|Transcription	MRG	GO:0000118,GO:0000123,GO:0000228,GO:0000785,GO:0000790,GO:0005575,GO:0005622,GO:0005623,GO:0005634,GO:0005654,GO:0005694,GO:0006139,GO:0006259,GO:0006275,GO:0006281,GO:0006325,GO:0006338,GO:0006342,GO:0006351,GO:0006354,GO:0006355,GO:0006357,GO:0006366,GO:0006368,GO:0006464,GO:0006473,GO:0006475,GO:0006476,GO:0006725,GO:0006807,GO:0006950,GO:0006974,GO:0006996,GO:0007163,GO:0008150,GO:0008152,GO:…		ko:K11339					ko00000,ko03036,ko03400
34737	0.218025	0.490211	0.558062	0.0735295	0.0228773	0.974192	0.0179697	0.979837	2.85178	2.96918	3.25553	3.45495	3.07505	2.74098	3.13298	2.85207	2.55732	3.28506	3.08465	2.5056	Function Unknown	SNARE associated Golgi protein
34754	1.1782	0.109869	1.29888	0.0729912	1.03105	0.280658	0.91284	0.386919	-3.59116	-2.36472	-4.47918	-4.22453	-2.99104	-2.68529	-4.75576	-4.18135	-4.01254	-3.72617	-5.61232	-5.68916	Chromatin structure and dynamics|Cell cycle control, cell division, chromosome partitioning	DDE superfamily endonuclease	GO:0000070,GO:0000228,GO:0000278,GO:0000280,GO:0000775,GO:0000779,GO:0000780,GO:0000793,GO:0000794,GO:0000819,GO:0003674,GO:0003676,GO:0003677,GO:0003690,GO:0005488,GO:0005575,GO:0005622,GO:0005623,GO:0005634,GO:0005694,GO:0006325,GO:0006342,GO:0006355,GO:0006996,GO:0007049,GO:0007059,GO:0008150,GO:0009889,GO:0009890,GO:0009892,GO:0009987,GO:0010468,GO:0010556,GO:0010558,GO:0010605,GO:0010629,GO:…
34756	-0.791014	0.00293497	-1.03788	0.000466782	-0.386857	0.217744	-0.184863	0.587405	6.67445	6.42861	6.68636	6.86624	6.18638	6.52173	6.93205	7.11728	6.8306	6.64561	7.91943	7.70999	Carbohydrate transport and metabolism	Mortierella verticillata NRRL 6337 GDP-mannose 4,6 dehydratase		4.2.1.47	ko:K01711	ko00051,ko00520,ko01100,map00051,map00520,map01100		R00888	RC00402	ko00000,ko00001,ko01000
34786	-0.136524	0.538179	-0.454691	0.0473702	0.047686	0.891984	-0.00365084	0.993176	6.61707	6.59238	6.27988	6.33293	6.4786	6.83631	6.43097	6.81935	6.65723	6.56039	6.60654	6.91377	Translation, ribosomal structure and biogenesis	Ribosomal protein L3	GO:0000048,GO:0000313,GO:0000315,GO:0003674,GO:0003735,GO:0003824,GO:0005198,GO:0005575,GO:0005622,GO:0005623,GO:0005737,GO:0005739,GO:0005759,GO:0005761,GO:0005762,GO:0005840,GO:0006412,GO:0006518,GO:0006807,GO:0008150,GO:0008152,GO:0009058,GO:0009059,GO:0009987,GO:0010467,GO:0015934,GO:0016740,GO:0016746,GO:0016755,GO:0019538,GO:0031974,GO:0032543,GO:0032991,GO:0034641,GO:0034645,GO:0043043,GO:…		ko:K02906	ko03010,map03010	M00178,M00179			br01610,ko00000,ko00001,ko00002,ko03011
34800	-0.473789	0.0213291	-0.67283	0.00373934	0.0729201	0.846844	-0.0976513	0.818979	3.50687	3.23022	2.97203	2.76415	3.54812	3.50454	3.07079	3.07604	3.43867	3.47351	3.50402	3.58929	RNA processing and modification	Helicase associated domain (HA2) Add an annotation
34806	-0.104819	0.757666	-0.4623	0.152594	-0.270459	0.586554	-0.0027166	0.996283	5.35428	5.39683	5.56385	5.43903	4.99195	5.23953	5.34884	6.35295	5.34281	5.41594	5.872	6.05442	Translation, ribosomal structure and biogenesis	Ribosomal protein L35
34943	0.0637558	0.740813	-0.303532	0.114825	0.302509	0.301785	0.125533	0.750646	7.66091	7.65718	8.0059	8.06808	7.84264	7.82943	8.51585	8.27936	7.77822	7.28576	8.25409	8.4245	Nucleotide transport and metabolism	Catalyzes the ATP-dependent amination of UTP to CTP with either L-glutamine or ammonia as the source of nitrogen	GO:0000322,GO:0000323,GO:0000324,GO:0003674,GO:0003824,GO:0003883,GO:0005575,GO:0005622,GO:0005623,GO:0005737,GO:0005773,GO:0005829,GO:0006139,GO:0006206,GO:0006207,GO:0006213,GO:0006220,GO:0006221,GO:0006241,GO:0006629,GO:0006644,GO:0006725,GO:0006753,GO:0006793,GO:0006796,GO:0006807,GO:0008150,GO:0008152,GO:0008610,GO:0008654,GO:0009058,GO:0009112,GO:0009116,GO:0009117,GO:0009119,GO:0009141,GO:…	6.3.4.2	ko:K01937	ko00240,ko01100,map00240,map01100	M00052	R00571,R00573	RC00010,RC00074	ko00000,ko00001,ko00002,ko01000
35027	-0.452601	0.0550758	-0.365249	0.091917	-0.39235	0.384832	0.586148	0.148015	3.22902	3.28872	2.68069	2.74125	2.56355	1.95857	2.71184	2.50515	2.72893	2.61368	2.96888	3.17812	Function Unknown	Pfam:DUF303
35076	1.1782	0.168676	1.29888	0.121797	1.03105	0.359439	0.857811	0.505244	-2.0062	-3.94969	-4.47918	-4.22453	-2.99104	-2.68529	-4.75576	-4.18135	-4.01254	-3.72617	-5.61232	-5.68916	Carbohydrate transport and metabolism	Lipase (class 3)
35110	0.225054	0.298119	0.593594	0.0155836	0.266943	0.354681	0.187868	0.583498	6.25276	6.47553	6.73696	6.77335	6.61814	6.26016	6.49276	6.28115	6.12573	6.22366	6.33202	5.99252	Posttranslational modification, protein turnover, chaperones	ubiquitin--protein ligase	GO:0000278,GO:0000447,GO:0000448,GO:0000460,GO:0000462,GO:0000463,GO:0000466,GO:0000469,GO:0000470,GO:0000472,GO:0000478,GO:0000479,GO:0000480,GO:0000966,GO:0000967,GO:0003674,GO:0003824,GO:0004842,GO:0005575,GO:0005622,GO:0005623,GO:0005634,GO:0005730,GO:0005737,GO:0006139,GO:0006364,GO:0006396,GO:0006464,GO:0006725,GO:0006807,GO:0006810,GO:0006913,GO:0006996,GO:0006997,GO:0007049,GO:0008150,GO:…	2.3.2.26	ko:K10592	ko04120,map04120				ko00000,ko00001,ko01000,ko04121
35127	0.0681028	0.747727	0.617615	0.0105352	0.200656	0.46767	0.265026	0.404755	6.64605	6.70763	6.75384	6.71725	6.79523	6.42585	6.26591	6.10751	6.24838	6.5719	6.20426	6.03237	Lipid transport and metabolism	Intracellular phospholipase B that catalyzes the double deacylation of phosphatidylcholine (PC) to glycerophosphocholine (GroPCho). Plays an important role in membrane lipid homeostasis	GO:0003674,GO:0003824,GO:0004620,GO:0004622,GO:0005575,GO:0005622,GO:0005623,GO:0005737,GO:0005783,GO:0005789,GO:0006629,GO:0006644,GO:0006650,GO:0006793,GO:0006796,GO:0006807,GO:0008150,GO:0008152,GO:0009056,GO:0009395,GO:0009405,GO:0009889,GO:0009987,GO:0012505,GO:0016020,GO:0016021,GO:0016042,GO:0016298,GO:0016787,GO:0016788,GO:0019216,GO:0019220,GO:0019222,GO:0019637,GO:0031224,GO:0031323,GO:…	3.1.1.5,3.1.3.99	ko:K14676,ko:K18550	ko00230,ko00564,ko00760,ko01100,map00230,map00564,map00760,map01100		R01126,R02323,R02746,R02747,R03346,R03416,R03417	RC00017,RC00020,RC00037,RC00041,RC00094	ko00000,ko00001,ko01000
35128	1.73801	0.0981108	1.15148	0.255231	1.03105	0.521543	0.0983163	0.962062	-3.59116	-3.94969	-1.67182	-4.22453	-2.99104	-2.68529	-3.1708	-1.374	-4.01254	-3.72617	-4.02736	-4.10419	Lipid transport and metabolism	3-oxo-5-alpha-steroid 4-dehydrogenase
35169	-1.5623	0.020796	-1.67937	0.0164166	-2.80696	0.0867425	-1.43954	0.258523	0.109277	-0.779762	0.475017	0.167785	-2.99104	-0.363358	-0.111907	1.1762	1.34501	0.797396	1.90338	2.11174	Function Unknown	fungal protein	GO:0003674,GO:0005215,GO:0006810,GO:0008150,GO:0022857,GO:0051179,GO:0051234,GO:0055085
35205	-2.85763	1.49685e-05	-2.72918	1.06664e-05	-0.397278	0.31767	-0.0236743	0.961424	5.95766	5.81684	5.3958	5.36231	5.4141	5.62305	5.35407	5.14732	6.14607	5.67685	7.82971	8.38323	Lipid transport and metabolism	Acetyl-coenzyme A synthetase N-terminus	GO:0000166,GO:0001302,GO:0003674,GO:0003824,GO:0003987,GO:0005488,GO:0005575,GO:0005576,GO:0005622,GO:0005623,GO:0005634,GO:0005730,GO:0005737,GO:0005739,GO:0005829,GO:0006082,GO:0006083,GO:0006084,GO:0006085,GO:0006091,GO:0006113,GO:0006139,GO:0006163,GO:0006164,GO:0006325,GO:0006464,GO:0006473,GO:0006475,GO:0006637,GO:0006725,GO:0006732,GO:0006753,GO:0006790,GO:0006793,GO:0006796,GO:0006807,GO:…	6.2.1.1	ko:K01895	ko00010,ko00620,ko00640,ko00680,ko00720,ko01100,ko01110,ko01120,ko01130,ko01200,map00010,map00620,map00640,map00680,map00720,map01100,map01110,map01120,map01130,map01200	M00357	R00235,R00236,R00316,R00926,R01354	RC00004,RC00012,RC00043,RC00070,RC02746,RC02816	ko00000,ko00001,ko00002,ko01000,ko01004
35230	-0.195669	0.489193	-0.484625	0.0897266	0.0884151	0.85981	0.078088	0.926364	5.31272	4.96021	4.82688	4.92775	4.9805	5.32034	5.07237	5.25952	4.75233	5.36923	5.54818	5.17426	Intracellular trafficking, secretion, and vesicular transport	Domain in Tre-2, BUB2p, and Cdc16p. Probable Rab-GAPs.	GO:0003674,GO:0005096,GO:0005488,GO:0005515,GO:0005575,GO:0005622,GO:0005623,GO:0005737,GO:0005739,GO:0005794,GO:0006810,GO:0006886,GO:0008047,GO:0008104,GO:0008150,GO:0012505,GO:0015031,GO:0015833,GO:0016192,GO:0017016,GO:0017137,GO:0019899,GO:0030234,GO:0030695,GO:0031267,GO:0031338,GO:0032879,GO:0033036,GO:0033043,GO:0034613,GO:0042886,GO:0043085,GO:0043087,GO:0043226,GO:0043227,GO:0043229,GO:…		ko:K20360					ko00000,ko04131
35246	0.0958025	0.643026	-0.110859	0.588273	0.28152	0.46429	0.198316	0.639503	3.2792	3.3077	2.95545	3.17635	3.4519	3.29199	3.08344	3.49813	3.16737	3.0153	3.12577	3.21473	Posttranslational modification, protein turnover, chaperones	Thioredoxin-like domain	GO:0003674,GO:0003756,GO:0003824,GO:0005488,GO:0005515,GO:0005575,GO:0005622,GO:0005623,GO:0005737,GO:0005783,GO:0005789,GO:0006457,GO:0006508,GO:0006511,GO:0006621,GO:0006807,GO:0006950,GO:0008104,GO:0008150,GO:0008152,GO:0009056,GO:0009057,GO:0009987,GO:0010033,GO:0010243,GO:0010498,GO:0012505,GO:0016020,GO:0016491,GO:0016667,GO:0016671,GO:0016853,GO:0016860,GO:0016864,GO:0019153,GO:0019538,GO:…	5.3.4.1	ko:K13984,ko:K13996	ko04141,map04141				ko00000,ko00001,ko01000,ko03110,ko04131
35281	3.72926	0.00905397	3.41545	0.0130351	0.526937	0.766043	-0.806438	0.693972	-2.0062	-0.779762	-0.0868615	-0.524092	-0.183688	0.122069	0.102218	-0.0938887	-0.842612	-0.266734	-1.70543	-5.68916	Cell cycle control, cell division, chromosome partitioning|Intracellular trafficking, secretion, and vesicular transport|Cytoskeleton	Septin	GO:0000144,GO:0000166,GO:0000278,GO:0000281,GO:0000399,GO:0000910,GO:0000921,GO:0001882,GO:0001883,GO:0001932,GO:0001934,GO:0003674,GO:0003824,GO:0003924,GO:0005198,GO:0005488,GO:0005515,GO:0005525,GO:0005543,GO:0005575,GO:0005618,GO:0005621,GO:0005622,GO:0005623,GO:0005628,GO:0005737,GO:0005826,GO:0005856,GO:0005933,GO:0005935,GO:0005937,GO:0005938,GO:0005940,GO:0006996,GO:0007010,GO:0007049,GO:…		ko:K16948					ko00000,ko04812
35399	1.1782	0.262602	1.29888	0.203415	-1.51237	0.217744	-0.642034	0.616302	-1.26923	-1.14233	-4.47918	-4.22453	-2.99104	-1.10032	-4.75576	-4.18135	0.23539	-1.40424	-5.61232	-5.68916	Secondary metabolites biosynthesis, transport and catabolism	Isochorismatase family
35434	0.389537	0.106831	0.211665	0.340674	0.343185	0.271446	0.427222	0.216919	6.24014	6.18346	5.9648	6.03639	6.16124	6.09279	5.87996	6.47239	5.78998	5.77965	5.65739	5.92048	Translation, ribosomal structure and biogenesis	Pfam:Nol1_Nop2_Fmu			ko:K21969,ko:K21970					ko00000,ko01000,ko03009,ko03016,ko03029
35479	0.184844	0.419406	0.0371712	0.877063	-0.450629	0.451782	-0.00588241	0.993548	1.26682	1.8832	2.61885	2.46197	1.09642	1.2216	2.69545	2.68901	1.71538	1.48329	2.65914	2.36069	Cytoskeleton	Microtubule binding			ko:K10395					ko00000,ko04812
35482	-0.193722	0.313619	-0.394458	0.0490752	-0.142926	0.631171	-0.114867	0.74762	5.15367	4.92376	5.06964	4.8866	4.99195	5.02207	4.99745	5.36361	5.14481	5.15342	5.42728	5.31997	Function Unknown	Repeat domain in Vibrio, Colwellia, Bradyrhizobium and Shewanella			ko:K17257					ko00000,ko04147
35530	0.50906	0.0589279	1.13146	0.000912686	0.268555	0.427004	0.283976	0.45411	5.7947	5.78672	5.50239	5.23695	5.67784	5.88077	4.91843	4.56348	5.24721	5.77169	4.27794	4.19806	Lipid transport and metabolism	SacI homology domain	GO:0000139,GO:0002178,GO:0003674,GO:0003824,GO:0004438,GO:0005575,GO:0005622,GO:0005623,GO:0005737,GO:0005739,GO:0005740,GO:0005741,GO:0005783,GO:0005789,GO:0005794,GO:0005795,GO:0005797,GO:0005938,GO:0006629,GO:0006644,GO:0006650,GO:0006661,GO:0006793,GO:0006796,GO:0008150,GO:0008152,GO:0008610,GO:0008654,GO:0009058,GO:0009987,GO:0012505,GO:0016020,GO:0016021,GO:0016311,GO:0016787,GO:0016788,GO:…		ko:K21797	ko00562,ko01100,ko04070,map00562,map01100,map04070		R11680	RC00078	ko00000,ko00001,ko01000
35560	-0.564042	0.0809409	-1.08786	0.0076923	0.241866	0.69783	0.351374	0.560398	2.33957	1.93296	1.01267	0.984921	2.05335	1.95857	1.54802	1.49107	1.76882	1.76569	1.80553	2.36069	Cell cycle control, cell division, chromosome partitioning	domain present in cyclins, TFIIB and Retinoblastoma	GO:0000079,GO:0000307,GO:0001932,GO:0001934,GO:0003674,GO:0005575,GO:0005622,GO:0005623,GO:0006355,GO:0006357,GO:0008150,GO:0009889,GO:0009891,GO:0009893,GO:0010468,GO:0010556,GO:0010557,GO:0010562,GO:0010604,GO:0010628,GO:0016538,GO:0019207,GO:0019219,GO:0019220,GO:0019222,GO:0019887,GO:0030234,GO:0031323,GO:0031325,GO:0031326,GO:0031328,GO:0031399,GO:0031401,GO:0032268,GO:0032270,GO:0032991,GO:…
35597	0.210558	0.620132	0.17029	0.682729	0.497346	0.445161	0.848475	0.184736	2.08126	1.98105	0.475017	0.530355	1.53252	1.83828	0.601789	0.462505	0.845444	1.55924	0.691459	-0.0167314	Function Unknown	Glycosyl transferase family group 2
35679	-0.0155868	0.970384	0.264711	0.463149	0.0768231	0.929566	0.139521	0.919101	3.58875	3.59721	4.12445	4.48627	3.77714	3.24545	3.92019	4.13606	3.88833	2.96033	3.62847	4.44141	Translation, ribosomal structure and biogenesis	Ribosomal protein L11 methyltransferase (PrmA)
35706	-0.508978	0.156769	-0.982577	0.0155157	-0.648232	0.256521	-0.438185	0.447047	4.5535	4.7192	4.50096	4.48627	4.39266	4.47459	4.72604	5.21739	5.4571	4.67898	5.1484	5.8042	Intracellular trafficking, secretion, and vesicular transport	MAS20 protein import receptor	GO:0003674,GO:0005048,GO:0005215,GO:0005488,GO:0005575,GO:0005622,GO:0005623,GO:0005737,GO:0005739,GO:0005740,GO:0005741,GO:0005742,GO:0006403,GO:0006605,GO:0006626,GO:0006810,GO:0006839,GO:0006886,GO:0006996,GO:0007005,GO:0007006,GO:0007008,GO:0008104,GO:0008150,GO:0008320,GO:0008565,GO:0009987,GO:0015031,GO:0015399,GO:0015405,GO:0015450,GO:0015833,GO:0015931,GO:0016020,GO:0016021,GO:0016031,GO:…		ko:K17770					ko00000,ko02000,ko03029	3.A.8.1
35714	0.26099	0.238608	0.531538	0.0265545	-0.366725	0.273098	-0.372475	0.275166	4.97489	4.63903	4.73271	4.53369	4.68844	4.93677	4.41666	4.30649	4.9676	5.38497	4.12069	4.08728	Signal transduction mechanisms	Protein tyrosine kinase	GO:0000079,GO:0000429,GO:0000430,GO:0000433,GO:0000920,GO:0001932,GO:0001933,GO:0003674,GO:0003824,GO:0004672,GO:0004674,GO:0004713,GO:0005575,GO:0005622,GO:0005623,GO:0005634,GO:0005737,GO:0006355,GO:0006357,GO:0006359,GO:0006464,GO:0006468,GO:0006469,GO:0006793,GO:0006796,GO:0006807,GO:0006950,GO:0006979,GO:0007154,GO:0007346,GO:0007584,GO:0008150,GO:0008152,GO:0009605,GO:0009889,GO:0009890,GO:…	2.7.12.1	ko:K08287					ko00000,ko01000
35720	-0.85988	0.000645582	-0.912828	0.000364367	-0.610703	0.109307	-0.39637	0.203159	3.12308	3.21018	3.15745	3.17635	2.79032	3.1476	3.1926	3.25328	3.56489	3.56845	4.05479	4.10363	Cell cycle control, cell division, chromosome partitioning|Cell motility	Roadblock/LC7 domain			ko:K10419					ko00000,ko04131,ko04812
35797	-0.0230872	0.880586	0.184593	0.192207	0.327613	0.141734	0.0766667	0.775748	6.09359	6.03758	6.3545	6.40209	6.31045	6.32314	6.22794	6.11442	5.93729	6.04036	6.23747	6.15044	Signal transduction mechanisms	Mortierella verticillata NRRL 6337 AGC PKC protein kinase	GO:0000166,GO:0000278,GO:0000281,GO:0000910,GO:0000935,GO:0001726,GO:0001932,GO:0001933,GO:0001934,GO:0003674,GO:0003824,GO:0004672,GO:0004674,GO:0004697,GO:0005488,GO:0005524,GO:0005575,GO:0005622,GO:0005623,GO:0005634,GO:0005654,GO:0005737,GO:0005826,GO:0005829,GO:0005856,GO:0005886,GO:0005933,GO:0005935,GO:0005938,GO:0005979,GO:0006109,GO:0006464,GO:0006468,GO:0006793,GO:0006796,GO:0006807,GO:…	2.7.11.13	ko:K02677,ko:K18050	ko01521,ko04010,ko04011,ko04012,ko04014,ko04015,ko04020,ko04022,ko04066,ko04070,ko04071,ko04072,ko04139,ko04150,ko04151,ko04261,ko04270,ko04310,ko04360,ko04370,ko04371,ko04510,ko04530,ko04540,ko04650,ko04664,ko04666,ko04670,ko04713,ko04720,ko04723,ko04724,ko04725,ko04726,ko04727,ko04728,ko04730,ko04745,ko04750,ko04911,ko04912,ko04916,ko04918,ko04919,ko04921,ko04925,ko04926,ko04930,ko04931,ko04933…				ko00000,ko00001,ko01000,ko01001,ko04131
35866	-0.309466	0.191565	-0.514815	0.0451882	0.018008	0.974308	-0.326677	0.540651	2.55858	2.27913	2.77821	2.89441	2.36651	3.19736	2.92372	3.18497	2.80764	2.64887	3.26726	3.42719	Transcription	Functions as a component of the DNA-binding general transcription factor complex TFIID and the transcription regulatory histone acetylation (HAT) complexes SAGA and SLIK. Binding of TFIID to a promoter (with or without TATA element) is the initial step in preinitiation complex (PIC) formation. TFIID plays a key role in the regulation of gene expression by RNA polymerase II through different activ…	GO:0000123,GO:0000124,GO:0000228,GO:0000428,GO:0000785,GO:0000790,GO:0000988,GO:0000990,GO:0000991,GO:0003674,GO:0003682,GO:0005198,GO:0005488,GO:0005515,GO:0005575,GO:0005622,GO:0005623,GO:0005634,GO:0005654,GO:0005667,GO:0005669,GO:0005694,GO:0006139,GO:0006325,GO:0006338,GO:0006351,GO:0006352,GO:0006355,GO:0006357,GO:0006366,GO:0006367,GO:0006464,GO:0006473,GO:0006475,GO:0006725,GO:0006807,GO:…		ko:K03134	ko03022,ko05168,map03022,map05168				ko00000,ko00001,ko03021,ko03036
35872	-0.583772	0.180251	-1.125	0.0313604	-1.26259	0.210209	-0.509469	0.592736	0.4963	0.908294	0.878373	0.0233955	-0.183688	0.122069	1.35276	0.573536	1.60217	0.797396	1.39891	1.79466	Signal transduction mechanisms	Putative GTP-ase activating proteins for the small GTPase, ARF	GO:0000988,GO:0000989,GO:0001558,GO:0003674,GO:0005096,GO:0005488,GO:0005515,GO:0005575,GO:0005622,GO:0005623,GO:0005634,GO:0005737,GO:0005856,GO:0005933,GO:0005935,GO:0005938,GO:0006355,GO:0006357,GO:0006810,GO:0006897,GO:0007163,GO:0007624,GO:0008047,GO:0008134,GO:0008150,GO:0008360,GO:0009889,GO:0009890,GO:0009891,GO:0009892,GO:0009893,GO:0009987,GO:0010468,GO:0010511,GO:0010512,GO:0010556,GO:…		ko:K12486	ko04144,map04144				ko00000,ko00001,ko04131
35894	1.1782	0.197307	1.29888	0.145909	0.264355	0.851989	0.146149	0.943108	-3.59116	-2.36472	-4.47918	-4.22453	-2.99104	-2.68529	-4.75576	-4.18135	-4.01254	-2.1412	-5.61232	-5.68916	Function Unknown	C2H2 finger	GO:0000122,GO:0000976,GO:0000977,GO:0000978,GO:0000981,GO:0000982,GO:0000987,GO:0001012,GO:0001067,GO:0001078,GO:0001227,GO:0003674,GO:0003676,GO:0003677,GO:0003690,GO:0003700,GO:0005488,GO:0005575,GO:0005622,GO:0005623,GO:0005634,GO:0006355,GO:0006357,GO:0006873,GO:0006875,GO:0006882,GO:0006950,GO:0007154,GO:0008150,GO:0009267,GO:0009605,GO:0009889,GO:0009890,GO:0009892,GO:0009987,GO:0009991,GO:…
35994	0.59825	0.0031496	0.610148	0.0021545	-0.0302989	0.914722	0.117569	0.671328	4.77952	4.68331	4.71804	4.67331	4.67429	4.47459	4.70572	4.661	4.69827	4.51701	4.06187	4.11012	Cell cycle control, cell division, chromosome partitioning|Transcription	Histone methylation protein DOT1	GO:0000003,GO:0000075,GO:0000077,GO:0000278,GO:0000725,GO:0001672,GO:0003674,GO:0003682,GO:0003824,GO:0005488,GO:0005515,GO:0005575,GO:0005622,GO:0005623,GO:0005634,GO:0006139,GO:0006259,GO:0006281,GO:0006289,GO:0006301,GO:0006310,GO:0006325,GO:0006342,GO:0006348,GO:0006355,GO:0006464,GO:0006479,GO:0006725,GO:0006807,GO:0006950,GO:0006974,GO:0006996,GO:0007049,GO:0007093,GO:0007346,GO:0008150,GO:…	2.1.1.43	ko:K11427	ko00310,ko05202,map00310,map05202		R03875,R03938,R04866,R04867	RC00003,RC00060,RC00181,RC00496	ko00000,ko00001,ko01000,ko03036
36136	0.215201	0.585999	-0.114099	0.766352	-0.0302733	0.960077	0.0923821	0.943108	6.2991	6.3018	6.42696	6.51609	6.0831	6.27761	6.35341	7.25588	6.51982	5.90137	6.26381	6.90353	Nucleotide transport and metabolism	Orotidine 5'-phosphate decarboxylase / HUMPS family	GO:0000003,GO:0000909,GO:0003006,GO:0003674,GO:0003824,GO:0004590,GO:0005575,GO:0005576,GO:0005622,GO:0005623,GO:0005737,GO:0005829,GO:0006139,GO:0006206,GO:0006207,GO:0006213,GO:0006220,GO:0006221,GO:0006222,GO:0006725,GO:0006753,GO:0006793,GO:0006796,GO:0006807,GO:0006928,GO:0007275,GO:0008150,GO:0008152,GO:0009058,GO:0009112,GO:0009116,GO:0009117,GO:0009119,GO:0009123,GO:0009124,GO:0009129,GO:…	4.1.1.23	ko:K01591	ko00240,ko01100,map00240,map01100	M00051	R00965	RC00409	ko00000,ko00001,ko00002,ko01000
36146	-0.188032	0.798785	0.456828	0.49202	0.818891	0.507004	1.23879	0.341364	-1.26923	0.298241	-0.231251	-0.317641	-0.669114	-1.10032	-0.507836	-1.374	-2.42757	-0.918811	-0.402868	-1.0453	Nucleotide transport and metabolism|Inorganic ion transport and metabolism	nucleoside			ko:K03317					ko00000	2.A.41
36165	-0.866683	0.00195036	-0.480107	0.0264564	-0.0497357	0.897011	-0.539238	0.137223	3.48565	3.77141	3.87397	4.11086	3.99764	4.2805	3.52501	3.69517	4.05893	4.31275	4.4142	4.52151	Function Unknown	Protein of unknown function (DUF1620)	GO:0005575,GO:0005622,GO:0005623,GO:0005737,GO:0005783,GO:0005789,GO:0006457,GO:0008150,GO:0009987,GO:0012505,GO:0016020,GO:0016021,GO:0016043,GO:0022406,GO:0030176,GO:0031224,GO:0031227,GO:0031984,GO:0032991,GO:0034975,GO:0042175,GO:0043226,GO:0043227,GO:0043229,GO:0043231,GO:0044422,GO:0044424,GO:0044425,GO:0044432,GO:0044444,GO:0044446,GO:0044464,GO:0051179,GO:0051640,GO:0051641,GO:0071840,GO:…
36175	0.755071	0.0337988	0.716116	0.0363362	-0.0384608	0.951254	-0.248732	0.694078	4.17039	3.79851	4.56248	4.25525	4.49277	3.82251	4.56842	4.32247	4.05893	4.39796	4.02249	3.37424	Transcription	Zinc finger, C2H2 type	GO:0000003,GO:0001410,GO:0002643,GO:0002645,GO:0002664,GO:0002666,GO:0002682,GO:0002684,GO:0003674,GO:0003676,GO:0003677,GO:0005488,GO:0005575,GO:0005622,GO:0005623,GO:0005634,GO:0006139,GO:0006351,GO:0006355,GO:0006357,GO:0006725,GO:0006807,GO:0006873,GO:0006875,GO:0006879,GO:0006950,GO:0007154,GO:0007165,GO:0008150,GO:0008152,GO:0009058,GO:0009059,GO:0009267,GO:0009268,GO:0009405,GO:0009605,GO:…
36177	-0.271966	0.311448	-0.457441	0.103297	0.467362	0.333256	0.230608	0.679696	3.42006	3.68694	3.28237	3.05159	3.92782	3.65456	3.20424	3.55336	3.31838	3.35065	3.35057	3.9089	Intracellular trafficking, secretion, and vesicular transport	MAS20 protein import receptor	GO:0003674,GO:0005048,GO:0005215,GO:0005488,GO:0005575,GO:0005622,GO:0005623,GO:0005737,GO:0005739,GO:0005740,GO:0005741,GO:0005742,GO:0006403,GO:0006605,GO:0006626,GO:0006810,GO:0006839,GO:0006886,GO:0006996,GO:0007005,GO:0007006,GO:0007008,GO:0008104,GO:0008150,GO:0008320,GO:0008565,GO:0009987,GO:0015031,GO:0015399,GO:0015405,GO:0015450,GO:0015833,GO:0015931,GO:0016020,GO:0016021,GO:0016031,GO:…		ko:K17770					ko00000,ko02000,ko03029	3.A.8.1
36316	-0.4917	0.319807	0.656154	0.121384	0.0229649	0.979256	-0.462228	0.617958	0.4963	0.69417	1.45156	1.06087	1.65281	0.484639	0.288631	-0.0938887	1.41373	0.666152	0.364958	0.850002	Transcription	helix loop helix domain
36356	0.156814	0.606315	0.0856957	0.77707	-0.326672	0.668545	-0.723064	0.348971	0.932399	0.908294	2.15018	2.54365	1.40127	1.2216	2.44391	2.35781	2.17729	1.02872	2.27642	2.22373	Carbohydrate transport and metabolism	Hexokinase
36390	-0.666277	0.0213291	-1.16591	0.00158245	-0.731932	0.255665	-0.519998	0.410821	1.36303	1.54217	2.17903	1.92522	0.709397	1.83828	2.64512	2.44801	2.00983	1.94626	3.34478	3.1085	Lipid transport and metabolism	Phospholipase D. Active site motifs.
36429	0.5272	0.064428	0.711472	0.015689	0.499783	0.217744	0.355125	0.398587	4.89668	4.91759	4.5896	4.33389	5.19383	4.89214	4.18382	4.3923	4.37548	4.74551	4.02611	3.48327	Posttranslational modification, protein turnover, chaperones	Ring finger domain
36468	0.81626	0.0170606	0.621674	0.04414	-0.678257	0.183967	-0.532516	0.257066	5.40036	5.01321	7.51976	7.73656	4.93377	5.19123	7.85688	7.78118	6.10511	5.35864	6.83863	7.16824	Posttranslational modification, protein turnover, chaperones|Inorganic ion transport and metabolism|Intracellular trafficking, secretion, and vesicular transport	VTC domain
36529	1.29311	0.00253883	1.2244	0.00299315	0.532443	0.332978	0.0484115	0.953438	3.25433	2.62017	3.11328	3.1242	3.60887	3.1476	2.90957	3.53975	2.72893	3.0153	1.98014	1.81069	Lipid transport and metabolism	Belongs to the enoyl-CoA hydratase isomerase family	GO:0003674,GO:0003824,GO:0003860,GO:0005575,GO:0005622,GO:0005623,GO:0005737,GO:0005739,GO:0016289,GO:0016787,GO:0016788,GO:0016790,GO:0043226,GO:0043227,GO:0043229,GO:0043231,GO:0044424,GO:0044444,GO:0044464	3.1.2.4	ko:K05605	ko00280,ko00410,ko00640,ko01100,ko01200,map00280,map00410,map00640,map01100,map01200	M00013	R03158,R05064	RC00004,RC00014,RC00137	ko00000,ko00001,ko00002,ko01000
36597	-0.421208	0.0865798	-0.731808	0.00900766	-0.679437	0.102983	-0.563718	0.127038	5.11964	4.75422	4.4486	4.34152	4.52466	5.14126	4.65998	4.75823	5.40742	5.5799	5.20706	5.04978	Lipid transport and metabolism	Cytidylyltransferase family	GO:0003674,GO:0003824,GO:0004605,GO:0005575,GO:0005622,GO:0005623,GO:0005737,GO:0005783,GO:0005789,GO:0006139,GO:0006220,GO:0006221,GO:0006575,GO:0006629,GO:0006644,GO:0006650,GO:0006655,GO:0006658,GO:0006725,GO:0006753,GO:0006793,GO:0006796,GO:0006807,GO:0008150,GO:0008152,GO:0008610,GO:0008654,GO:0009058,GO:0009117,GO:0009165,GO:0009987,GO:0012505,GO:0016020,GO:0016021,GO:0016024,GO:0016740,GO:…	2.7.7.41	ko:K00981	ko00564,ko01100,ko01110,ko04070,map00564,map01100,map01110,map04070	M00093	R01799	RC00002	ko00000,ko00001,ko00002,ko01000
36626	0.484833	0.0385579	0.529948	0.0231625	0.151638	0.700814	-0.0597264	0.943108	3.30366	3.23022	3.11328	3.3529	3.48469	3.46446	3.1926	3.16738	3.24485	3.41339	2.5118	2.8769	Lipid transport and metabolism	Phosphatidate cytidylyltransferase	GO:0003674,GO:0003824,GO:0004143,GO:0005575,GO:0005622,GO:0005623,GO:0005737,GO:0005783,GO:0005789,GO:0006629,GO:0006644,GO:0006650,GO:0006654,GO:0006793,GO:0006796,GO:0008150,GO:0008152,GO:0008610,GO:0008654,GO:0009058,GO:0009987,GO:0012505,GO:0016020,GO:0016021,GO:0016301,GO:0016310,GO:0016740,GO:0016772,GO:0016773,GO:0019637,GO:0030176,GO:0031224,GO:0031227,GO:0031984,GO:0042175,GO:0043226,GO:…	2.7.1.174	ko:K16368	ko00564,ko01100,ko01110,map00564,map01100,map01110		R09944	RC00002,RC00017	ko00000,ko00001,ko01000
36717	-0.177862	0.376849	-0.376533	0.0671008	0.00479494	0.988721	-0.010943	0.974363	5.74199	5.54817	5.79811	5.73402	5.68491	5.63213	5.84136	6.08426	5.48132	5.83034	6.02928	6.25446	Function Unknown
36725	-1.16116	0.00123358	-2.17088	6.56794e-05	-1.14916	0.071475	-1.22492	0.0403286	2.91663	2.39016	2.341	2.04225	2.73688	2.67227	3.3157	3.07604	3.59479	4.15035	4.38062	4.36205	Signal transduction mechanisms	MyTH4 domain			ko:K20649					ko00000,ko04131
36779	0.282157	0.124289	-0.21514	0.236543	0.109734	0.800583	0.394703	0.274331	3.56871	3.64277	3.58152	3.70028	3.23778	3.42324	4.16608	4.09942	3.38834	3.0153	3.96322	3.74339	Transcription	Brf1-like TBP-binding domain	GO:0000126,GO:0000976,GO:0000992,GO:0000994,GO:0000995,GO:0001006,GO:0001016,GO:0001025,GO:0001032,GO:0001067,GO:0001112,GO:0001120,GO:0001156,GO:0003674,GO:0003676,GO:0003677,GO:0003690,GO:0005488,GO:0005515,GO:0005575,GO:0005622,GO:0005623,GO:0005634,GO:0005654,GO:0005667,GO:0006139,GO:0006259,GO:0006351,GO:0006352,GO:0006355,GO:0006359,GO:0006383,GO:0006384,GO:0006725,GO:0006807,GO:0008134,GO:…		ko:K15196					ko00000,ko03021
36896	0.345303	0.0699847	-0.0355465	0.842689	-0.382575	0.217744	-0.556428	0.0812922	4.4803	4.35865	5.02663	5.03991	4.54034	4.64563	5.38507	5.44253	4.77863	5.17772	5.06099	5.07654	Function Unknown	zn cluster transcription factor rds2	GO:0000122,GO:0000429,GO:0000436,GO:0000437,GO:0000976,GO:0000977,GO:0000978,GO:0000981,GO:0000982,GO:0000987,GO:0001012,GO:0001067,GO:0001077,GO:0001228,GO:0003674,GO:0003676,GO:0003677,GO:0003690,GO:0003700,GO:0005488,GO:0005575,GO:0005622,GO:0005623,GO:0005634,GO:0005737,GO:0006109,GO:0006111,GO:0006139,GO:0006351,GO:0006355,GO:0006357,GO:0006366,GO:0006725,GO:0006807,GO:0007154,GO:0007584,GO:…
36903	-1.33609	0.226744	-2.9814	0.0293791	2.00209	0.269316	0.175564	0.953438	-0.131731	-3.94969	-4.47918	-2.63957	-0.669114	0.122069	-2.43384	-1.374	-2.42757	-2.1412	-0.254769	-0.934269	Signal transduction mechanisms	Serine/Threonine protein kinases, catalytic domain		2.7.11.1	ko:K13303	ko04068,ko04151,map04068,map04151				ko00000,ko00001,ko01000,ko01001
36907	-0.404649	0.120676	-0.62568	0.0241258	-0.137254	0.72632	0.0461999	0.943108	5.72851	5.54817	5.3958	5.70768	5.3173	5.60473	5.76682	5.7801	5.80924	5.36923	5.97405	6.38063	Translation, ribosomal structure and biogenesis	Initiation factor 2 subunit family	GO:0002181,GO:0002183,GO:0003674,GO:0003676,GO:0003723,GO:0003743,GO:0005085,GO:0005488,GO:0005515,GO:0005575,GO:0005622,GO:0005623,GO:0005737,GO:0005739,GO:0005829,GO:0005851,GO:0006412,GO:0006413,GO:0006417,GO:0006446,GO:0006518,GO:0006807,GO:0008135,GO:0008150,GO:0008152,GO:0009058,GO:0009059,GO:0009889,GO:0009987,GO:0010467,GO:0010468,GO:0010556,GO:0010608,GO:0019222,GO:0019538,GO:0019899,GO:…		ko:K03754	ko03013,map03013				ko00000,ko00001,ko03012
36991	-0.647402	0.0252131	-0.655236	0.0217288	-0.390572	0.424716	-0.0787288	0.934171	2.55858	2.4597	2.20732	1.88399	2.50081	1.83828	2.23292	1.84102	2.52662	2.64887	2.70509	2.71598	Function Unknown	golgi matrix protein	GO:0000139,GO:0003674,GO:0005488,GO:0005515,GO:0005575,GO:0005622,GO:0005623,GO:0005737,GO:0005794,GO:0006810,GO:0006886,GO:0006888,GO:0008104,GO:0008150,GO:0012505,GO:0015031,GO:0015833,GO:0016020,GO:0016192,GO:0019899,GO:0031090,GO:0031984,GO:0033036,GO:0034613,GO:0042886,GO:0043226,GO:0043227,GO:0043229,GO:0043231,GO:0044422,GO:0044424,GO:0044431,GO:0044444,GO:0044446,GO:0044464,GO:0045184,GO:…
36994	-0.326956	0.0809409	-0.638409	0.00433526	0.262683	0.332059	-0.11296	0.742795	4.62316	4.55414	4.26565	4.47244	4.92185	5.0082	4.6301	4.72854	4.71878	4.67898	4.84403	5.16493	Chromatin structure and dynamics|Intracellular trafficking, secretion, and vesicular transport	MAS20 protein import receptor	GO:0003674,GO:0005048,GO:0005215,GO:0005488,GO:0005575,GO:0005622,GO:0005623,GO:0005737,GO:0005739,GO:0005740,GO:0005741,GO:0005742,GO:0006403,GO:0006605,GO:0006626,GO:0006810,GO:0006839,GO:0006886,GO:0006996,GO:0007005,GO:0007006,GO:0007008,GO:0008104,GO:0008150,GO:0008320,GO:0008565,GO:0009987,GO:0015031,GO:0015399,GO:0015405,GO:0015450,GO:0015833,GO:0015931,GO:0016020,GO:0016021,GO:0016031,GO:…		ko:K17770					ko00000,ko02000,ko03029	3.A.8.1
37010	-0.660247	0.138789	-1.64083	0.00693794	-0.135218	0.902689	-0.181155	0.916324	2.67562	2.70852	1.89586	2.89441	2.68138	2.80657	3.20424	3.52601	3.16737	2.54062	3.51438	4.49943	Transcription	DNA-directed RNA-polymerase II subunit	GO:0000428,GO:0005575,GO:0005622,GO:0005623,GO:0005634,GO:0005654,GO:0005666,GO:0005737,GO:0005829,GO:0006139,GO:0006351,GO:0006352,GO:0006383,GO:0006384,GO:0006399,GO:0006725,GO:0006807,GO:0008150,GO:0008152,GO:0009058,GO:0009059,GO:0009304,GO:0009987,GO:0010467,GO:0016070,GO:0018130,GO:0019438,GO:0030880,GO:0031974,GO:0031981,GO:0032774,GO:0032991,GO:0034641,GO:0034645,GO:0034654,GO:0034660,GO:…
37015	1.27824	0.0904	0.285515	0.702652	-0.682361	0.708679	-0.696666	0.71628	2.67562	2.65023	4.14653	3.62722	2.56355	2.80657	3.77951	6.05107	3.20663	3.53122	4.0079	3.22074	Translation, ribosomal structure and biogenesis	Translation Initiation Factor	GO:0001731,GO:0002181,GO:0002183,GO:0003674,GO:0003676,GO:0003723,GO:0003743,GO:0005488,GO:0005515,GO:0005575,GO:0005622,GO:0005623,GO:0005737,GO:0006412,GO:0006413,GO:0006518,GO:0006807,GO:0008135,GO:0008150,GO:0008152,GO:0009058,GO:0009059,GO:0009987,GO:0010467,GO:0016043,GO:0016282,GO:0019538,GO:0022607,GO:0022613,GO:0022618,GO:0031369,GO:0032991,GO:0034622,GO:0034641,GO:0034645,GO:0043021,GO:…		ko:K03113	ko03013,map03013				ko00000,ko00001,ko03012
37049	-0.406196	0.204325	-1.31135	0.00400171	0.00654872	0.992882	-0.539225	0.442741	2.51736	2.65023	2.31524	2.64583	3.31274	2.92942	3.40914	3.33435	3.54971	2.64887	3.50921	4.05399	Function Unknown	Gar1/Naf1 RNA binding region	GO:0000491,GO:0000493,GO:0003674,GO:0003676,GO:0003723,GO:0005488,GO:0005575,GO:0005622,GO:0005623,GO:0005634,GO:0005654,GO:0006139,GO:0006364,GO:0006396,GO:0006725,GO:0006807,GO:0008150,GO:0008152,GO:0009987,GO:0010467,GO:0016043,GO:0016070,GO:0016072,GO:0022607,GO:0022613,GO:0022618,GO:0030515,GO:0031974,GO:0031981,GO:0034470,GO:0034622,GO:0034641,GO:0034660,GO:0042254,GO:0043170,GO:0043226,GO:…		ko:K14763					ko00000,ko03009
37096	0.591883	0.0326398	0.561182	0.0357779	-0.820209	0.0799137	-0.760895	0.0696114	4.75313	4.32178	4.12445	3.78109	4.33987	4.60933	4.02231	3.95307	5.09337	5.48572	3.40727	3.39033	Transcription	basic region leucin zipper	GO:0000003,GO:0000122,GO:0000228,GO:0000302,GO:0000304,GO:0000785,GO:0000790,GO:0000976,GO:0000977,GO:0000978,GO:0000981,GO:0000982,GO:0000987,GO:0000988,GO:0000989,GO:0001012,GO:0001067,GO:0001076,GO:0001077,GO:0001079,GO:0001080,GO:0001134,GO:0001135,GO:0001190,GO:0001191,GO:0001228,GO:0003006,GO:0003674,GO:0003676,GO:0003677,GO:0003682,GO:0003690,GO:0003700,GO:0005488,GO:0005515,GO:0005575,GO:…		ko:K09043					ko00000,ko03000
37111	0.582436	0.0386813	0.784982	0.00802268	-0.383881	0.526769	0.0399936	0.954989	2.51736	2.62017	3.79228	3.45495	2.21841	2.0696	3.22723	3.68283	2.52662	2.54062	2.64034	3.04894	Function Unknown	N-terminal half of MaoC dehydratase
37159	-0.175014	0.4341	-0.484374	0.0457428	-0.252885	0.543112	-0.160813	0.737727	3.84347	3.87686	3.7057	3.95039	3.7232	3.82251	3.99578	4.29032	4.20178	3.82073	4.12746	4.48702	Intracellular trafficking, secretion, and vesicular transport	Mitochondrial distribution and morphology protein 10	GO:0001401,GO:0005575,GO:0005622,GO:0005623,GO:0005737,GO:0005739,GO:0005740,GO:0005741,GO:0005783,GO:0006605,GO:0006626,GO:0006810,GO:0006811,GO:0006820,GO:0006839,GO:0006869,GO:0006886,GO:0006996,GO:0007005,GO:0007006,GO:0007008,GO:0008104,GO:0008150,GO:0009987,GO:0010876,GO:0012505,GO:0015031,GO:0015711,GO:0015748,GO:0015833,GO:0015914,GO:0016020,GO:0016043,GO:0017038,GO:0019867,GO:0022406,GO:…		ko:K17774	ko04139,map04139				ko00000,ko00001,ko02000,ko03029	1.B.33.3
37192	-0.809654	0.0414195	-1.25586	0.0056039	-0.556801	0.375969	-0.31963	0.627026	3.97108	4.08923	4.06385	3.4408	3.69546	3.91463	3.81788	4.66727	4.27748	4.43874	4.77892	5.26722	Carbohydrate transport and metabolism	Mannosyltransferase (PIG-M)	GO:0000030,GO:0003674,GO:0003824,GO:0005575,GO:0005622,GO:0005623,GO:0005737,GO:0005783,GO:0005789,GO:0006464,GO:0006497,GO:0006505,GO:0006506,GO:0006629,GO:0006643,GO:0006644,GO:0006650,GO:0006661,GO:0006664,GO:0006793,GO:0006796,GO:0006807,GO:0008150,GO:0008152,GO:0008610,GO:0008654,GO:0009058,GO:0009059,GO:0009247,GO:0009987,GO:0012505,GO:0016020,GO:0016021,GO:0016043,GO:0016740,GO:0016757,GO:…		ko:K05284	ko00563,ko01100,map00563,map01100	M00065	R05919		ko00000,ko00001,ko00002,ko01000,ko01003		GT50
37214	-1.23956	0.000592248	-1.59284	0.000102252	0.946306	0.0617863	1.25016	0.021049	5.28842	5.20766	4.82688	4.69135	4.8977	4.99419	5.08501	5.14283	3.66694	4.36659	6.49979	6.20831	Lipid transport and metabolism	Fatty acid desaturase
37240	0.396623	0.208751	0.0804868	0.803855	-0.887835	0.123444	-0.880054	0.0951797	4.6615	3.8251	3.69575	3.46895	4.24736	4.1602	4.09911	3.6704	4.93291	5.26536	3.4017	3.61234	RNA processing and modification	bZIP transcription factor
37251	-0.1215	0.670567	-0.754574	0.0201392	-0.184114	0.75522	-0.210872	0.73447	3.90868	3.56601	3.93445	4.15485	3.60887	3.91463	4.46582	4.89813	4.27748	3.54996	4.70848	4.88165	RNA processing and modification	Helicase associated domain (HA2) Add an annotation	GO:0000166,GO:0000462,GO:0003674,GO:0003676,GO:0003723,GO:0003724,GO:0003824,GO:0004004,GO:0004386,GO:0005488,GO:0005524,GO:0005575,GO:0005622,GO:0005623,GO:0005634,GO:0005730,GO:0005737,GO:0006139,GO:0006364,GO:0006396,GO:0006725,GO:0006807,GO:0008026,GO:0008144,GO:0008150,GO:0008152,GO:0008186,GO:0009987,GO:0010467,GO:0016070,GO:0016072,GO:0016462,GO:0016787,GO:0016817,GO:0016818,GO:0016887,GO:…	3.6.4.13	ko:K12818,ko:K14781,ko:K17820	ko03040,ko04621,map03040,map04621				ko00000,ko00001,ko01000,ko03009,ko03041
37277	1.31607	0.00114338	1.79631	0.000111166	0.610918	0.269146	0.643274	0.244604	2.91663	3.06154	3.95127	3.57637	3.27574	2.60012	3.47786	3.05705	2.25425	2.46366	2.06716	1.88827	Function Unknown	PH domain-containing protein	GO:0003674,GO:0005488,GO:0005575,GO:0005622,GO:0005623,GO:0005737,GO:0005783,GO:0008150,GO:0008289,GO:0009987,GO:0012505,GO:0016043,GO:0022406,GO:0043226,GO:0043227,GO:0043229,GO:0043231,GO:0044232,GO:0044422,GO:0044424,GO:0044444,GO:0044464,GO:0051179,GO:0051235,GO:0051640,GO:0051641,GO:0051643,GO:0051651,GO:0051657,GO:0051685,GO:0065007,GO:0065008,GO:0071561,GO:0071840,GO:0071944,GO:0140056,GO:…
37296	-0.00791317	0.97507	-0.017552	0.937211	-0.0433858	0.925888	-0.0787174	0.914134	3.72172	3.85121	3.81084	3.97022	3.75042	3.91463	3.92019	3.8685	3.90035	3.83608	3.63798	4.17038	Function Unknown	Protein similar to CwfJ C-terminus 2	GO:0000375,GO:0000377,GO:0000398,GO:0005575,GO:0005622,GO:0005623,GO:0005634,GO:0005681,GO:0005684,GO:0006139,GO:0006396,GO:0006397,GO:0006725,GO:0006807,GO:0008150,GO:0008152,GO:0008380,GO:0009987,GO:0010467,GO:0016070,GO:0016071,GO:0032991,GO:0034641,GO:0043170,GO:0043226,GO:0043227,GO:0043229,GO:0043231,GO:0044237,GO:0044238,GO:0044422,GO:0044424,GO:0044428,GO:0044446,GO:0044464,GO:0045292,GO:…
37441	1.12843	0.24109	0.512602	0.592006	1.03105	0.448852	0.0983163	0.957654	-3.59116	-3.94969	-4.47918	-4.22453	-2.99104	-2.68529	-4.75576	-2.59639	-4.01254	-3.72617	-4.02736	-5.68916	Function Unknown	Lytic transglycolase
37465	3.38102	0.00219035	3.59432	0.0011524	-0.190674	0.876421	-0.379776	0.78718	-0.783808	0.298241	0.275709	-0.524092	-0.183688	0.122069	-0.507836	-0.0938887	-0.553106	0.91769	-3.29039	-4.10419	Posttranslational modification, protein turnover, chaperones	Xylanase inhibitor N-terminal
37491	-0.297615	0.319934	-0.393011	0.19392	-0.623033	0.346766	-0.37985	0.563377	2.29148	1.83167	2.17903	2.43368	1.76384	1.83828	2.18675	2.66414	2.25425	2.61368	2.44837	2.92923	Function Unknown	Anp1	GO:0000030,GO:0000032,GO:0000136,GO:0000137,GO:0000139,GO:0003674,GO:0003824,GO:0005575,GO:0005622,GO:0005623,GO:0005737,GO:0005794,GO:0005795,GO:0006056,GO:0006057,GO:0006464,GO:0006486,GO:0006487,GO:0006807,GO:0008150,GO:0008152,GO:0009058,GO:0009059,GO:0009100,GO:0009101,GO:0009987,GO:0012505,GO:0016020,GO:0016021,GO:0016740,GO:0016757,GO:0016758,GO:0019538,GO:0030173,GO:0031090,GO:0031224,GO:…		ko:K05533	ko00513,ko01100,map00513,map01100	M00074			ko00000,ko00001,ko00002,ko01000		GT62
37526	-1.03075	0.00544087	-0.530847	0.0618504	-0.558596	0.301011	0.290463	0.56331	3.62801	3.75767	3.24192	2.95538	2.68138	3.04263	2.38379	2.89546	3.43867	3.37187	3.39049	3.8826	Intracellular trafficking, secretion, and vesicular transport	EXS family	GO:0005575,GO:0005622,GO:0005623,GO:0005737,GO:0005783,GO:0005789,GO:0006464,GO:0006486,GO:0006621,GO:0006807,GO:0008104,GO:0008150,GO:0008152,GO:0009058,GO:0009059,GO:0009100,GO:0009101,GO:0009987,GO:0012505,GO:0016020,GO:0016021,GO:0019538,GO:0031224,GO:0031984,GO:0032507,GO:0033036,GO:0033365,GO:0034613,GO:0034645,GO:0035437,GO:0036211,GO:0042175,GO:0043170,GO:0043226,GO:0043227,GO:0043229,GO:…
37556	-0.8709	0.00160836	-1.10388	0.000293249	-0.488764	0.129012	-0.358905	0.246399	6.27147	6.10424	6.15109	6.32525	5.86383	6.266	6.47606	6.46701	6.57711	6.5182	7.469	7.21755	Lipid transport and metabolism	Catalyzes the third of the four reactions of the long- chain fatty acids elongation cycle. This endoplasmic reticulum- bound enzymatic process, allows the addition of two carbons to the chain of long- and very long-chain fatty acids VLCFAs per cycle. This enzyme catalyzes the dehydration of the 3-hydroxyacyl-CoA intermediate into trans-2,3-enoyl-CoA, within each cycle of fatty acid elongation. Th…	GO:0000038,GO:0000322,GO:0000323,GO:0000324,GO:0000329,GO:0003674,GO:0003824,GO:0004300,GO:0005575,GO:0005622,GO:0005623,GO:0005737,GO:0005773,GO:0005774,GO:0005783,GO:0005789,GO:0006082,GO:0006629,GO:0006631,GO:0006633,GO:0006643,GO:0006665,GO:0006807,GO:0006810,GO:0007034,GO:0008150,GO:0008152,GO:0008610,GO:0009058,GO:0009987,GO:0012505,GO:0016020,GO:0016021,GO:0016053,GO:0016829,GO:0016835,GO:…	4.2.1.134	ko:K10703	ko00062,ko01040,ko01110,ko01212,map00062,map01040,map01110,map01212	M00415	R07760,R10827	RC00770,RC01095	ko00000,ko00001,ko00002,ko01000,ko01004
37597	0.452023	0.0338095	0.556238	0.0111166	0.0629224	0.87649	0.419737	0.203107	3.72172	3.85121	3.32172	3.49657	3.27574	3.61849	3.26105	3.35003	3.28208	3.47351	2.90731	2.79062	Posttranslational modification, protein turnover, chaperones	Specifically deglycosylates the denatured form of N- linked glycoproteins in the cytoplasm and assists their proteasome-mediated degradation. Cleaves the beta-aspartyl- glucosamine (GlcNAc) of the glycan and the amide side chain of Asn, converting Asn to Asp. Prefers proteins containing high- mannose over those bearing complex type oligosaccharides. Can recognize misfolded proteins in the endopla…	GO:0000224,GO:0003674,GO:0003824,GO:0005488,GO:0005515,GO:0005575,GO:0005622,GO:0005623,GO:0005634,GO:0005737,GO:0005739,GO:0005829,GO:0006056,GO:0006058,GO:0006464,GO:0006508,GO:0006511,GO:0006515,GO:0006516,GO:0006517,GO:0006807,GO:0006950,GO:0008150,GO:0008152,GO:0009056,GO:0009057,GO:0009100,GO:0009987,GO:0010033,GO:0010243,GO:0010498,GO:0016787,GO:0016810,GO:0016811,GO:0019538,GO:0019941,GO:…	3.5.1.52	ko:K01456	ko04141,map04141				ko00000,ko00001,ko01000
37670	-0.223749	0.489193	-0.0468245	0.88505	-0.330861	0.568512	-0.651525	0.268331	3.73975	3.61256	4.52925	4.56663	4.28508	3.65456	4.44145	4.29032	4.80445	3.78953	4.56385	4.62486	Function Unknown	OPT oligopeptide transporter protein	GO:0000322,GO:0000323,GO:0000324,GO:0000329,GO:0003674,GO:0005215,GO:0005575,GO:0005622,GO:0005623,GO:0005737,GO:0005773,GO:0005774,GO:0005886,GO:0005887,GO:0006810,GO:0006857,GO:0008150,GO:0015833,GO:0016020,GO:0016021,GO:0022857,GO:0031090,GO:0031224,GO:0031226,GO:0042886,GO:0043226,GO:0043227,GO:0043229,GO:0043231,GO:0044422,GO:0044424,GO:0044425,GO:0044437,GO:0044444,GO:0044446,GO:0044459,GO:…
37692	0.142281	0.477787	0.952449	0.000797939	0.052456	0.885718	0.198434	0.549265	5.07062	4.96619	5.88386	5.81576	5.03686	4.68104	5.20858	4.86577	4.88531	4.74551	4.99223	4.80169	Lipid transport and metabolism	Cytoplasmic phospholipase A2, catalytic subunit		3.1.1.4	ko:K16342	ko00564,ko00565,ko00590,ko00591,ko00592,ko01100,ko01110,ko04010,ko04014,ko04072,ko04217,ko04270,ko04370,ko04611,ko04664,ko04724,ko04726,ko04730,ko04750,ko04912,ko04913,ko04921,ko05231,map00564,map00565,map00590,map00591,map00592,map01100,map01110,map04010,map04014,map04072,map04217,map04270,map04370,map04611,map04664,map04724,map04726,map04730,map04750,map04912,map04913,map04921,map05231		R01315,R01317,R02053,R07064,R07379,R07387,R07859	RC00037,RC00094	ko00000,ko00001,ko01000
37697	-1.23474	0.000635992	-1.1815	0.000598624	-0.121335	0.791196	0.265195	0.506464	4.50159	4.28393	3.92596	3.61467	3.90378	4.10913	3.60618	3.8685	4.2958	3.92489	4.81079	5.10769	Function Unknown	Mn2 homeostasis protein	GO:0000322,GO:0000323,GO:0000324,GO:0000329,GO:0005575,GO:0005622,GO:0005623,GO:0005737,GO:0005773,GO:0005774,GO:0005783,GO:0005789,GO:0006464,GO:0006497,GO:0006505,GO:0006506,GO:0006629,GO:0006643,GO:0006644,GO:0006650,GO:0006661,GO:0006664,GO:0006793,GO:0006796,GO:0006807,GO:0006873,GO:0006875,GO:0008150,GO:0008152,GO:0008610,GO:0008654,GO:0009058,GO:0009059,GO:0009247,GO:0009987,GO:0012505,GO:…
37717	1.88398	0.00657036	1.54686	0.0154589	-0.196296	0.829855	-0.644927	0.448558	-0.783808	-1.14233	-1.30925	-1.41718	-0.669114	-0.363358	-1.29633	-0.72192	-0.105647	-0.556241	-2.4424	-3.36723	Lipid transport and metabolism|Secondary metabolites biosynthesis, transport and catabolism	Mortierella verticillata NRRL 6337			ko:K15401	ko00073,map00073		R09452	RC00797	ko00000,ko00001,ko00199,ko01000
37740	-0.850101	0.0147436	-0.378594	0.165283	-1.01203	0.136923	-0.641001	0.275896	0.932399	1.00451	1.4981	1.50339	0.709397	0.484639	0.972157	1.10405	1.27287	2.00175	1.83889	1.91817	Replication, recombination and repair	2OG-Fe(II) oxygenase superfamily	GO:0000122,GO:0000228,GO:0000785,GO:0000790,GO:0001666,GO:0003674,GO:0003824,GO:0005488,GO:0005506,GO:0005515,GO:0005575,GO:0005622,GO:0005623,GO:0005634,GO:0005694,GO:0006082,GO:0006105,GO:0006355,GO:0006357,GO:0006464,GO:0006807,GO:0006950,GO:0008150,GO:0008152,GO:0008198,GO:0009628,GO:0009889,GO:0009890,GO:0009892,GO:0009987,GO:0010468,GO:0010556,GO:0010558,GO:0010605,GO:0010629,GO:0016491,GO:…
37755	-0.620576	0.00518031	-0.311735	0.0742198	0.157466	0.539138	0.174479	0.526589	5.14016	5.04184	4.68321	4.40846	5.15362	4.98005	4.21865	4.26573	4.98464	4.83989	4.82751	4.89487	Posttranslational modification, protein turnover, chaperones|Signal transduction mechanisms	Calpain-like thiol protease family.	GO:0000003,GO:0000815,GO:0001410,GO:0003674,GO:0003824,GO:0004175,GO:0004197,GO:0004198,GO:0005575,GO:0005622,GO:0005623,GO:0005737,GO:0005768,GO:0006082,GO:0006508,GO:0006790,GO:0006807,GO:0008150,GO:0008152,GO:0008233,GO:0008234,GO:0009058,GO:0009268,GO:0009308,GO:0009405,GO:0009628,GO:0009653,GO:0009889,GO:0009891,GO:0009893,GO:0009987,GO:0010008,GO:0010467,GO:0010565,GO:0012505,GO:0016020,GO:…		ko:K08576					ko00000,ko01000,ko01002
37765	-0.261452	0.21269	-0.0692168	0.734116	0.359448	0.241834	0.125468	0.74748	5.01986	5.2719	6.19413	6.29412	5.33539	5.43884	6.07792	6.02688	4.93291	5.12246	6.5352	6.09425	Lipid transport and metabolism	Catalyzes the first step of the methylation pathway of phosphatidylcholine biosynthesis, the SAM-dependent methylation of phosphatidylethanolamine (PE) to phosphatidylmonomethylethanolamine (PMME)	GO:0003674,GO:0003824,GO:0004608,GO:0005575,GO:0005622,GO:0005623,GO:0005737,GO:0005783,GO:0006629,GO:0006644,GO:0006650,GO:0006656,GO:0006793,GO:0006796,GO:0006807,GO:0008150,GO:0008152,GO:0008168,GO:0008170,GO:0008610,GO:0008654,GO:0008757,GO:0009058,GO:0009987,GO:0012505,GO:0016020,GO:0016021,GO:0016740,GO:0016741,GO:0019637,GO:0031224,GO:0032259,GO:0043226,GO:0043227,GO:0043229,GO:0043231,GO:…	2.1.1.17	ko:K16369	ko00564,ko01100,ko01110,map00564,map01100,map01110	M00091	R02056	RC00003,RC00060	ko00000,ko00001,ko00002,ko01000
37784	-0.852638	0.0203116	-1.01538	0.00734287	0.382032	0.504813	0.613589	0.280972	4.51213	4.29349	4.57881	4.86558	3.77714	4.60933	4.87177	4.89279	3.53436	4.06174	6.03738	5.43302	Signal transduction mechanisms	Serine/Threonine protein kinases, catalytic domain	GO:0000003,GO:0000166,GO:0003006,GO:0003674,GO:0003824,GO:0004672,GO:0004674,GO:0005488,GO:0005524,GO:0005575,GO:0005622,GO:0005623,GO:0005634,GO:0005737,GO:0006464,GO:0006468,GO:0006793,GO:0006796,GO:0006807,GO:0007049,GO:0007154,GO:0007165,GO:0008144,GO:0008150,GO:0008152,GO:0009653,GO:0009987,GO:0010468,GO:0010564,GO:0016301,GO:0016310,GO:0016740,GO:0016772,GO:0016773,GO:0017076,GO:0019222,GO:…	2.7.11.1	ko:K12765	ko04113,map04113				ko00000,ko00001,ko01000,ko01001
37868	-0.158583	0.523652	-0.129336	0.593699	0.156959	0.735937	0.300081	0.481791	3.3277	2.8185	2.28901	2.07925	2.8916	2.92942	2.1631	2.1585	2.64567	2.87375	2.38203	2.25921	Intracellular trafficking, secretion, and vesicular transport	Guanine nucleotide exchange factor Vps9	GO:0000011,GO:0003674,GO:0005085,GO:0005488,GO:0005515,GO:0005575,GO:0005622,GO:0005623,GO:0005737,GO:0005829,GO:0006605,GO:0006623,GO:0006810,GO:0006886,GO:0006892,GO:0006895,GO:0006996,GO:0007033,GO:0007034,GO:0008104,GO:0008150,GO:0009987,GO:0015031,GO:0015833,GO:0016043,GO:0016192,GO:0016197,GO:0016482,GO:0019899,GO:0032182,GO:0032509,GO:0032511,GO:0033036,GO:0033365,GO:0034613,GO:0036010,GO:…		ko:K20131					ko00000,ko04131
37893	-0.958403	0.0108949	-1.01724	0.00677436	-0.399126	0.493265	-0.182143	0.798919	3.87644	3.92683	4.25214	4.43725	3.95147	3.3808	4.42166	4.37707	4.49922	3.62256	5.58796	5.13022	Signal transduction mechanisms	SGS domain	GO:0000151,GO:0003674,GO:0005488,GO:0005515,GO:0005575,GO:0005622,GO:0005623,GO:0005634,GO:0005737,GO:0006457,GO:0006996,GO:0007154,GO:0007165,GO:0008150,GO:0009987,GO:0016043,GO:0019932,GO:0019933,GO:0019935,GO:0022607,GO:0023052,GO:0030674,GO:0032991,GO:0034508,GO:0034622,GO:0035556,GO:0043226,GO:0043227,GO:0043229,GO:0043231,GO:0043933,GO:0044085,GO:0044424,GO:0044464,GO:0050789,GO:0050794,GO:…		ko:K12795	ko04621,ko04626,map04621,map04626				ko00000,ko00001
37921	-0.578184	0.0106955	-1.03887	0.000329668	-0.0960192	0.757453	0.0276853	0.94946	5.21297	5.19242	4.67311	4.92267	4.95732	5.21558	5.35668	5.15627	5.24249	5.10356	5.73253	5.9361	Translation, ribosomal structure and biogenesis	Ribosomal protein L11/L12	GO:0000027,GO:0000313,GO:0000315,GO:0003674,GO:0003676,GO:0003723,GO:0003735,GO:0005198,GO:0005488,GO:0005575,GO:0005622,GO:0005623,GO:0005737,GO:0005739,GO:0005759,GO:0005761,GO:0005762,GO:0005840,GO:0006412,GO:0006518,GO:0006807,GO:0006996,GO:0008150,GO:0008152,GO:0009058,GO:0009059,GO:0009987,GO:0010467,GO:0015934,GO:0016043,GO:0019538,GO:0019843,GO:0022607,GO:0022613,GO:0022618,GO:0031974,GO:…		ko:K02867	ko03010,map03010	M00178,M00179			br01610,ko00000,ko00001,ko00002,ko03011
37925	-0.389923	0.104679	-0.384258	0.100486	-0.0714973	0.876694	-0.0596285	0.943108	4.01617	3.75767	3.39734	3.33771	3.7232	4.02896	3.56165	3.11327	3.94746	3.92489	3.60442	3.90143	Signal transduction mechanisms	Protein kinase domain
37940	3.74669	0.000136643	4.64139	2.47346e-05	0.70618	0.351116	0.505406	0.576773	6.59247	6.63996	9.91455	9.67208	6.87778	6.75558	8.87029	8.93515	5.62227	6.59238	5.97873	4.32904
38041	0.00413631	0.989564	-0.290677	0.289881	0.0500621	0.912036	0.137695	0.817202	6.75424	6.82757	6.68006	6.97453	6.65101	6.75558	7.03906	7.20828	6.97117	6.33858	6.85707	7.37474	Secondary metabolites biosynthesis, transport and catabolism	Methyltransferase involved in Williams-Beuren syndrome	GO:0000054,GO:0000056,GO:0000154,GO:0000278,GO:0000281,GO:0000282,GO:0000447,GO:0000460,GO:0000462,GO:0000466,GO:0000469,GO:0000478,GO:0000479,GO:0000910,GO:0001510,GO:0003674,GO:0003824,GO:0005575,GO:0005622,GO:0005623,GO:0005634,GO:0005730,GO:0005737,GO:0006139,GO:0006364,GO:0006396,GO:0006403,GO:0006405,GO:0006611,GO:0006725,GO:0006807,GO:0006810,GO:0006886,GO:0006913,GO:0007049,GO:0007163,GO:…	2.1.1.309	ko:K19306					ko00000,ko01000,ko03009
38049	-0.819583	0.00719088	-1.20924	0.000827648	-0.566611	0.217744	-0.299893	0.505244	3.79254	3.77141	3.28237	3.83616	3.27574	3.79045	3.87723	4.00352	4.12189	4.03539	4.92003	4.58813	Function Unknown	Rgs domain protein	GO:0000278,GO:0000281,GO:0000282,GO:0000322,GO:0000323,GO:0000324,GO:0000910,GO:0005575,GO:0005622,GO:0005623,GO:0005737,GO:0005773,GO:0005886,GO:0005933,GO:0005935,GO:0007049,GO:0007163,GO:0008104,GO:0008150,GO:0009987,GO:0016020,GO:0016021,GO:0022402,GO:0030010,GO:0030427,GO:0031224,GO:0033036,GO:0043226,GO:0043227,GO:0043229,GO:0043231,GO:0044424,GO:0044425,GO:0044444,GO:0044464,GO:0051179,GO:…
38052	0.400108	0.112993	0.413952	0.0938008	0.234555	0.623447	0.719514	0.116752	3.66623	3.70137	3.12815	3.25928	3.384	2.98714	3.34752	2.9582	3.12701	2.78163	2.9461	2.61005	Intracellular trafficking, secretion, and vesicular transport	SRI (Set2 Rpb1 interacting) domain		2.1.1.43	ko:K11423	ko00310,map00310		R03875,R03938,R04866,R04867	RC00003,RC00060,RC00181,RC00496	ko00000,ko00001,ko01000,ko03036
38081	0.607412	0.057644	1.16177	0.00160409	0.385538	0.450801	0.364107	0.496686	3.22902	2.73681	3.17187	3.08835	3.03133	2.92942	2.82167	2.26159	2.49526	2.71678	2.13587	1.81069	Signal transduction mechanisms	Serine/Threonine protein kinases, catalytic domain	GO:0000166,GO:0001558,GO:0003674,GO:0003824,GO:0004672,GO:0004674,GO:0004683,GO:0005488,GO:0005515,GO:0005516,GO:0005524,GO:0005575,GO:0005622,GO:0005623,GO:0005737,GO:0005938,GO:0006464,GO:0006468,GO:0006793,GO:0006796,GO:0006807,GO:0006950,GO:0006996,GO:0007010,GO:0007015,GO:0007154,GO:0007163,GO:0007346,GO:0008144,GO:0008150,GO:0008152,GO:0008154,GO:0008360,GO:0009267,GO:0009605,GO:0009966,GO:…	2.7.11.1,2.7.11.17	ko:K07359,ko:K21157	ko04138,ko04140,ko04152,ko04211,ko04920,ko04921,ko05034,map04138,map04140,map04152,map04211,map04920,map04921,map05034				ko00000,ko00001,ko01000,ko01001
38208	0.966205	0.222161	-0.0295145	0.971271	0.220386	0.87616	-1.03533	0.459326	-0.131731	-2.36472	-1.30925	-1.41718	-0.183688	0.122069	-0.848873	0.210966	-0.842612	0.361297	-1.22	-1.44123	Signal transduction mechanisms	GTPase-activator protein for Rho-like GTPases
38225	-0.186668	0.418935	-0.64183	0.0144169	-0.378362	0.266497	-0.471665	0.187409	5.25746	4.97215	5.60164	5.91885	5.05881	5.36456	6.32038	6.11442	5.7639	5.39537	6.3386	6.46724	Function Unknown	Actin interacting protein 3	GO:0000003,GO:0000131,GO:0000133,GO:0000226,GO:0000278,GO:0000281,GO:0000282,GO:0000910,GO:0001301,GO:0003674,GO:0003779,GO:0005488,GO:0005515,GO:0005519,GO:0005575,GO:0005622,GO:0005623,GO:0005628,GO:0005737,GO:0005815,GO:0005816,GO:0005856,GO:0005933,GO:0005934,GO:0005935,GO:0005937,GO:0005938,GO:0006325,GO:0006996,GO:0007010,GO:0007015,GO:0007017,GO:0007049,GO:0007051,GO:0007114,GO:0007117,GO:…
38244	0.08129	0.731162	-0.000197323	0.999257	-0.0576765	0.896511	-0.197663	0.64346	4.50159	4.04467	4.4486	4.20592	4.46017	4.32594	4.5503	4.25744	4.54588	4.35598	4.47911	4.18275	Intracellular trafficking, secretion, and vesicular transport	PGAP1-like protein	GO:0003674,GO:0003824,GO:0005575,GO:0005622,GO:0005623,GO:0005737,GO:0005783,GO:0005789,GO:0006505,GO:0006508,GO:0006511,GO:0006621,GO:0006629,GO:0006643,GO:0006644,GO:0006650,GO:0006664,GO:0006793,GO:0006796,GO:0006807,GO:0006810,GO:0006888,GO:0006950,GO:0006996,GO:0008104,GO:0008150,GO:0008152,GO:0009056,GO:0009057,GO:0009272,GO:0009405,GO:0009605,GO:0009607,GO:0009987,GO:0010033,GO:0010243,GO:…		ko:K05294	ko00563,ko01100,map00563,map01100				ko00000,ko00001,ko01000
38325	-0.313207	0.176729	-0.434439	0.0634144	-0.0329152	0.928128	0.0506763	0.943108	5.7817	5.97364	5.55011	5.50848	5.61258	5.99067	5.66735	5.63403	5.96903	5.68535	5.75673	6.16921	Function Unknown	Protein similar to CwfJ C-terminus 2	GO:0000375,GO:0000377,GO:0000398,GO:0003674,GO:0005575,GO:0005622,GO:0005623,GO:0005634,GO:0005681,GO:0005737,GO:0005829,GO:0006139,GO:0006396,GO:0006397,GO:0006725,GO:0006807,GO:0008047,GO:0008150,GO:0008152,GO:0008380,GO:0009987,GO:0010467,GO:0016070,GO:0016071,GO:0030234,GO:0032991,GO:0034641,GO:0043085,GO:0043170,GO:0043226,GO:0043227,GO:0043229,GO:0043231,GO:0044093,GO:0044237,GO:0044238,GO:…
38405	-3.73377	0.0632242	-3.85557	0.0488817	-1.69232	0.551771	-1.68641	0.589716	0.315728	0.298241	-1.30925	-1.05461	0.468389	0.122069	-1.58584	-0.480912	2.92998	0.91769	4.10021	1.27663	Carbohydrate transport and metabolism	Fibronectin type III-like domain		3.2.1.21	ko:K05349	ko00460,ko00500,ko00940,ko01100,ko01110,map00460,map00500,map00940,map01100,map01110		R00026,R02558,R02887,R02985,R03527,R04949,R04998,R10035,R10039,R10040	RC00049,RC00059,RC00171,RC00262,RC00397,RC00451,RC00714,RC00746,RC01248	ko00000,ko00001,ko01000		GH3
38509	-0.358569	0.0724376	-0.169727	0.349064	-0.286341	0.271446	-0.307298	0.294993	6.7069	6.82263	6.75384	6.58524	6.64739	6.92389	6.49986	6.4616	7.19631	6.94714	6.95111	6.72896	Posttranslational modification, protein turnover, chaperones	ERAP1-like C-terminal domain
38524	-0.169842	0.527987	0.0110658	0.965872	0.011666	0.982799	-0.539644	0.304152	1.90069	2.27913	2.63976	2.21841	2.84185	2.444	2.13905	2.41856	2.67396	2.61368	2.58244	2.28239	Transcription	sequence-specific DNA binding	GO:0000122,GO:0000128,GO:0000228,GO:0000976,GO:0000977,GO:0000978,GO:0000987,GO:0001012,GO:0001067,GO:0001085,GO:0001103,GO:0001558,GO:0003674,GO:0003676,GO:0003677,GO:0003690,GO:0003700,GO:0005488,GO:0005515,GO:0005575,GO:0005622,GO:0005623,GO:0005634,GO:0005694,GO:0006355,GO:0006357,GO:0008134,GO:0008150,GO:0009268,GO:0009405,GO:0009607,GO:0009628,GO:0009889,GO:0009890,GO:0009891,GO:0009892,GO:…		ko:K09415					ko00000,ko03000
38600	-0.856829	0.00281206	-0.675275	0.00733482	0.0648436	0.874095	0.00188433	0.996283	3.90868	4.28393	3.50381	3.71211	4.22813	4.10913	3.5157	3.30246	4.04816	4.1747	4.15421	4.40228	Posttranslational modification, protein turnover, chaperones	Leucine carboxyl methyltransferase	GO:0003674,GO:0003824,GO:0003880,GO:0005575,GO:0005622,GO:0005623,GO:0005737,GO:0005829,GO:0006464,GO:0006479,GO:0006481,GO:0006807,GO:0008150,GO:0008152,GO:0008168,GO:0008171,GO:0008213,GO:0008276,GO:0008757,GO:0009894,GO:0009987,GO:0010340,GO:0010506,GO:0016740,GO:0016741,GO:0018410,GO:0018423,GO:0019222,GO:0019538,GO:0031323,GO:0031329,GO:0032259,GO:0036211,GO:0043170,GO:0043412,GO:0043414,GO:…	2.1.1.233	ko:K18203					ko00000,ko01000,ko01009
38654	-0.226979	0.82656	-1.23554	0.231004	0.00544684	0.996947	-0.339026	0.894204	-0.783808	-1.62776	-1.67182	-4.22453	-0.669114	-1.10032	-1.29633	-2.59639	-1.69061	-0.0257261	-1.36439	-1.98872	Function Unknown
38698	1.33404	0.353785	0.14723	0.922925	1.79583	0.387586	0.91284	0.745727	-3.59116	-2.36472	-4.47918	-4.22453	-2.99104	-1.10032	-4.75576	-1.374	-4.01254	-3.72617	-3.29039	-5.68916	Carbohydrate transport and metabolism	Glycosyl hydrolases family 18	GO:0000278,GO:0000281,GO:0000282,GO:0000322,GO:0000323,GO:0000324,GO:0000910,GO:0000920,GO:0003674,GO:0003824,GO:0004553,GO:0004568,GO:0005488,GO:0005575,GO:0005576,GO:0005618,GO:0005622,GO:0005623,GO:0005634,GO:0005635,GO:0005737,GO:0005773,GO:0005783,GO:0005933,GO:0005935,GO:0006022,GO:0006026,GO:0006030,GO:0006032,GO:0006040,GO:0006807,GO:0006950,GO:0007049,GO:0007154,GO:0007163,GO:0008061,GO:…	3.2.1.14	ko:K01183	ko00520,ko01100,map00520,map01100		R01206,R02334	RC00467	ko00000,ko00001,ko01000		GH18
38786	1.42101	0.00169413	1.89386	0.000192688	-0.790031	0.217744	-0.570883	0.298731	2.74869	2.8958	3.52645	3.66421	3.07505	2.0696	3.26105	2.93759	3.18714	3.64016	1.48571	1.9033	Amino acid transport and metabolism	Transmembrane amino acid transporter protein
38809	2.06708	0.000625749	2.07229	0.000456438	0.233179	0.757282	0.258451	0.750208	1.36303	2.20006	2.17903	1.92522	1.86694	1.70703	2.08973	2.00847	1.76882	1.31823	0.318416	-0.331605	Amino acid transport and metabolism	Stereospecific condensation of phosphoenolpyruvate (PEP) and D-erythrose-4-phosphate (E4P) giving rise to 3-deoxy-D- arabino-heptulosonate-7-phosphate (DAHP)	GO:0003674,GO:0003824,GO:0003849,GO:0005575,GO:0005622,GO:0005623,GO:0005634,GO:0005737,GO:0005739,GO:0006082,GO:0006520,GO:0006725,GO:0006807,GO:0008150,GO:0008152,GO:0008652,GO:0009058,GO:0009072,GO:0009073,GO:0009423,GO:0009987,GO:0016053,GO:0016740,GO:0016765,GO:0019438,GO:0019752,GO:0043226,GO:0043227,GO:0043229,GO:0043231,GO:0043436,GO:0043648,GO:0043650,GO:0044237,GO:0044238,GO:0044249,GO:…	2.5.1.54	ko:K01626	ko00400,ko01100,ko01110,ko01130,ko01230,ko02024,map00400,map01100,map01110,map01130,map01230,map02024	M00022	R01826	RC00435	ko00000,ko00001,ko00002,ko01000
38824	-0.252721	0.102841	-0.39674	0.0171956	0.021673	0.92837	0.0346145	0.943108	5.63525	5.59914	5.50809	5.64737	5.66359	5.53872	5.77074	5.67507	5.58923	5.57533	6.0111	5.93883	Signal transduction mechanisms	Domain present in VPS-27, Hrs and STAM	GO:0000003,GO:0000322,GO:0000323,GO:0000324,GO:0000329,GO:0003006,GO:0003674,GO:0005488,GO:0005515,GO:0005575,GO:0005622,GO:0005623,GO:0005628,GO:0005737,GO:0005768,GO:0005773,GO:0005774,GO:0006508,GO:0006511,GO:0006605,GO:0006623,GO:0006807,GO:0006810,GO:0006811,GO:0006820,GO:0006862,GO:0006886,GO:0007034,GO:0007049,GO:0008104,GO:0008150,GO:0008152,GO:0009056,GO:0009057,GO:0009653,GO:0009987,GO:…		ko:K04705	ko04144,ko04630,map04144,map04630	M00408			ko00000,ko00001,ko00002,ko04131
38860	0.890568	0.00719088	0.535275	0.0530194	0.974511	0.0455908	0.785146	0.0767465	6.33216	6.75335	6.6851	7.05914	6.95586	6.50207	7.30932	7.14001	5.82509	5.68535	6.47812	6.19616	Function Unknown	Nuclear chaperone required for maturation and nuclear export of pre-60S ribosome subunits	GO:0000027,GO:0003674,GO:0003824,GO:0005488,GO:0005509,GO:0005575,GO:0005622,GO:0005623,GO:0005634,GO:0005654,GO:0005737,GO:0005739,GO:0006139,GO:0006364,GO:0006396,GO:0006725,GO:0006807,GO:0006996,GO:0008150,GO:0008152,GO:0009987,GO:0010467,GO:0016043,GO:0016070,GO:0016072,GO:0016462,GO:0016787,GO:0016817,GO:0016818,GO:0016887,GO:0017111,GO:0022607,GO:0022613,GO:0022618,GO:0030684,GO:0030687,GO:…		ko:K14572	ko03008,map03008				ko00000,ko00001,ko03009
38872	1.02916	0.0589279	1.57161	0.00606748	0.432699	0.591853	0.113359	0.943108	0.932399	1.1796	0.878373	1.65811	1.53252	1.2216	0.45369	1.0281	0.631319	1.31823	0.00238841	-0.644763	Function Unknown	Retinoic acid induced 16-like protein
39069	-0.631941	0.0415298	-0.342597	0.194479	-0.598714	0.373211	-0.597074	0.389761	0.656765	1.47658	2.43968	2.34532	1.40127	0.774146	2.01242	2.22804	1.47932	1.94626	2.85935	2.61918	Translation, ribosomal structure and biogenesis	Initiation factor 2 subunit family	GO:0002181,GO:0002183,GO:0003674,GO:0003676,GO:0003723,GO:0003743,GO:0005085,GO:0005488,GO:0005515,GO:0005575,GO:0005622,GO:0005623,GO:0005737,GO:0005829,GO:0005851,GO:0006412,GO:0006413,GO:0006417,GO:0006446,GO:0006518,GO:0006807,GO:0008135,GO:0008150,GO:0008152,GO:0009058,GO:0009059,GO:0009889,GO:0009987,GO:0010467,GO:0010468,GO:0010556,GO:0010608,GO:0019222,GO:0019538,GO:0019899,GO:0030234,GO:…		ko:K03680	ko03013,map03013				ko00000,ko00001,ko03012
39082	-0.373668	0.223263	-0.853057	0.0194134	-0.685209	0.372773	-0.769634	0.3119	2.51736	1.6049	3.25553	3.27531	2.13824	2.0696	3.82544	3.6452	3.18714	2.33992	4.36066	3.87499	Lipid transport and metabolism|Secondary metabolites biosynthesis, transport and catabolism	Mortierella verticillata NRRL 6337	GO:0003674,GO:0003824,GO:0005575,GO:0005622,GO:0005623,GO:0005737,GO:0005829,GO:0005933,GO:0005935,GO:0016020,GO:0016021,GO:0030427,GO:0031224,GO:0044424,GO:0044425,GO:0044444,GO:0044464
39091	4.17256	1.73516e-05	4.33458	8.63742e-06	0.766629	0.113095	0.353257	0.432053	3.84347	3.75767	3.90884	3.68836	4.32184	4.0829	3.69132	3.5802	3.62409	3.23962	0.00238841	-1.0453	Function Unknown	Mortierella verticillata NRRL 6337
39095	0.391922	0.728882	0.512602	0.632821	1.79583	0.231324	0.857811	0.635341	-2.0062	-3.94969	-4.47918	-4.22453	-2.99104	-1.10032	-4.75576	-4.18135	-4.01254	-3.72617	-4.02736	-5.68916	Amino acid transport and metabolism	Asparagine synthase		6.3.5.4	ko:K01953	ko00250,ko01100,ko01110,map00250,map01100,map01110		R00578	RC00010	ko00000,ko00001,ko01000,ko01002
39129	-0.635427	0.0413661	-0.712187	0.0225171	-0.149578	0.778098	-0.160603	0.786158	4.36884	4.14307	4.35687	4.38649	4.02018	4.53388	4.53195	4.35392	4.05893	4.79347	5.20386	4.96279	Inorganic ion transport and metabolism	Pyruvate flavodoxin/ferredoxin oxidoreductase, thiamine diP-bdg	GO:0000096,GO:0000097,GO:0000103,GO:0000322,GO:0000323,GO:0000324,GO:0003674,GO:0003824,GO:0005575,GO:0005622,GO:0005623,GO:0005737,GO:0005773,GO:0006082,GO:0006520,GO:0006790,GO:0006807,GO:0008150,GO:0008152,GO:0008652,GO:0009058,GO:0009337,GO:0009403,GO:0009404,GO:0009987,GO:0010494,GO:0016002,GO:0016053,GO:0016491,GO:0016667,GO:0016673,GO:0017144,GO:0019419,GO:0019748,GO:0019752,GO:0032991,GO:…	1.8.1.2	ko:K00381	ko00920,ko01100,ko01120,map00920,map01100,map01120	M00176	R00858	RC00065	ko00000,ko00001,ko00002,ko01000
39143	1.1782	0.337828	1.29888	0.274805	0.401632	0.825365	-0.583297	0.784415	-2.0062	-3.94969	-4.47918	-4.22453	-1.40608	-2.68529	-4.75576	-4.18135	-1.20518	-3.72617	-5.61232	-5.68916	Carbohydrate transport and metabolism	Transporter
39192	-0.380676	0.612314	-0.732882	0.313754	-1.00729	0.374142	-2.7048	0.0706551	-3.59116	-3.94969	-2.89422	-1.9026	-2.99104	-1.10032	-1.58584	-2.59639	-1.20518	-0.918811	-1.36439	-1.98872	Inorganic ion transport and metabolism	Sodium:sulfate symporter transmembrane region
39266	-1.3865	0.000403245	-1.30967	0.000379386	-0.642474	0.134819	-0.81716	0.064241	4.8309	4.80854	5.35213	5.542	4.96896	5.02207	5.36965	5.37132	5.9804	5.28785	6.69174	6.82136	Function Unknown	Presenilin, signal peptide peptidase, family	GO:0000323,GO:0003674,GO:0003824,GO:0004175,GO:0004190,GO:0005575,GO:0005622,GO:0005623,GO:0005737,GO:0005764,GO:0005765,GO:0005773,GO:0005774,GO:0005783,GO:0005789,GO:0005798,GO:0006508,GO:0006511,GO:0006807,GO:0006950,GO:0007154,GO:0008150,GO:0008152,GO:0008233,GO:0009056,GO:0009057,GO:0009267,GO:0009605,GO:0009987,GO:0009991,GO:0010033,GO:0010243,GO:0010498,GO:0012505,GO:0016020,GO:0016021,GO:…		ko:K09595					ko00000,ko01000,ko01002
39278	-0.175238	0.430478	-0.206592	0.333578	-0.232466	0.445161	-0.188678	0.602708	6.39326	6.17314	6.43894	6.413	6.09907	6.38886	6.3002	6.61388	6.49625	6.45001	6.43173	6.83073	Energy production and conversion	Mitochondrial ribosomal protein L51 / S25 / CI-B8 domain	GO:0003674,GO:0003824,GO:0003954,GO:0005575,GO:0005622,GO:0005623,GO:0005737,GO:0005739,GO:0005740,GO:0005743,GO:0005746,GO:0005747,GO:0008137,GO:0008150,GO:0008152,GO:0016020,GO:0016491,GO:0016651,GO:0016655,GO:0019866,GO:0030964,GO:0031090,GO:0031966,GO:0031967,GO:0031975,GO:0032991,GO:0043226,GO:0043227,GO:0043229,GO:0043231,GO:0044422,GO:0044424,GO:0044425,GO:0044429,GO:0044444,GO:0044446,GO:…		ko:K03946	ko00190,ko01100,ko04714,ko04723,ko04932,ko05010,ko05012,ko05016,map00190,map01100,map04714,map04723,map04932,map05010,map05012,map05016	M00146			ko00000,ko00001,ko00002	3.D.1.6
39320	-0.531107	0.0481674	-0.34007	0.150996	0.0011116	0.997924	0.109134	0.859123	3.70346	3.77141	3.46919	3.29117	3.77714	3.46446	3.10842	3.30246	3.51884	3.75765	3.48834	3.9601	Function Unknown	Uncharacterised protein family (UPF0203)	GO:0003674,GO:0005488,GO:0005515,GO:0005575,GO:0005622,GO:0005623,GO:0005634,GO:0005737,GO:0005739,GO:0005740,GO:0005758,GO:0006810,GO:0006811,GO:0006820,GO:0006869,GO:0006996,GO:0007005,GO:0007006,GO:0008150,GO:0009987,GO:0010876,GO:0015711,GO:0015748,GO:0015914,GO:0016043,GO:0022607,GO:0031967,GO:0031970,GO:0031974,GO:0031975,GO:0033036,GO:0033108,GO:0034204,GO:0034622,GO:0043226,GO:0043227,GO:…		ko:K17968					ko00000,ko03029
39326	-0.00514963	0.979633	0.14182	0.40248	0.20633	0.489602	0.224122	0.470813	4.43674	4.34033	4.47792	4.45143	4.44359	4.2805	4.20713	4.44436	4.18222	4.13802	4.19019	4.45678	Transcription	TFIIE beta subunit core domain	GO:0000428,GO:0000988,GO:0000990,GO:0000991,GO:0003674,GO:0005575,GO:0005622,GO:0005623,GO:0005634,GO:0005654,GO:0005667,GO:0005673,GO:0006139,GO:0006351,GO:0006352,GO:0006355,GO:0006357,GO:0006366,GO:0006367,GO:0006725,GO:0006807,GO:0008150,GO:0008152,GO:0009058,GO:0009059,GO:0009889,GO:0009987,GO:0010467,GO:0010468,GO:0010556,GO:0016070,GO:0016591,GO:0018130,GO:0019219,GO:0019222,GO:0019438,GO:…		ko:K03137	ko03022,ko05169,ko05203,map03022,map05169,map05203				ko00000,ko00001,ko03021
39344	-1.54739	0.00234259	-1.56036	0.00167787	-1.8076	0.0338468	-1.23684	0.0674733	5.94217	5.74902	6.07637	6.51946	5.09111	5.47962	6.55087	6.07486	7.60906	6.55576	7.95147	7.76784	Posttranslational modification, protein turnover, chaperones	ATP-dependent protease La (LON) substrate-binding domain	GO:0000209,GO:0003674,GO:0003824,GO:0004842,GO:0005488,GO:0005515,GO:0005575,GO:0005622,GO:0005623,GO:0005737,GO:0005829,GO:0006464,GO:0006807,GO:0008150,GO:0008152,GO:0008270,GO:0009893,GO:0009894,GO:0009896,GO:0009987,GO:0010604,GO:0016567,GO:0016740,GO:0019222,GO:0019538,GO:0019787,GO:0019899,GO:0030162,GO:0031323,GO:0031325,GO:0031329,GO:0031331,GO:0031624,GO:0032268,GO:0032270,GO:0032434,GO:…
39350	-0.439982	0.13342	-0.812334	0.0164751	-0.271143	0.631997	-0.266856	0.654735	3.22902	3.71565	3.52645	3.58925	3.31274	3.68975	3.59738	4.32247	3.62409	3.91046	4.29607	4.44141	Coenzyme transport and metabolism	Mur ligase middle domain	GO:0003674,GO:0003824,GO:0004326,GO:0005575,GO:0005622,GO:0005623,GO:0005737,GO:0005739,GO:0006082,GO:0006520,GO:0006536,GO:0006575,GO:0006725,GO:0006732,GO:0006760,GO:0006761,GO:0006807,GO:0008150,GO:0008152,GO:0008841,GO:0009058,GO:0009064,GO:0009108,GO:0009396,GO:0009987,GO:0016053,GO:0016874,GO:0016879,GO:0016881,GO:0018130,GO:0019438,GO:0019752,GO:0034641,GO:0042398,GO:0042558,GO:0042559,GO:…	6.3.2.12	ko:K20457	ko00790,ko01100,map00790,map01100	M00126	R02237	RC00064,RC00162	ko00000,ko00001,ko00002,ko01000
39384	0.390892	0.211646	0.846666	0.0136101	0.12772	0.839818	0.19465	0.756728	4.00129	3.7438	3.98435	3.51018	3.82914	3.75766	3.36836	3.21953	3.70856	3.62256	3.26726	2.56351	Signal transduction mechanisms	Protein tyrosine kinase	GO:0000165,GO:0000166,GO:0000186,GO:0000935,GO:0001932,GO:0001934,GO:0003674,GO:0003824,GO:0004672,GO:0004674,GO:0004709,GO:0005488,GO:0005524,GO:0005575,GO:0005622,GO:0005623,GO:0005737,GO:0005933,GO:0005935,GO:0005937,GO:0006464,GO:0006468,GO:0006793,GO:0006796,GO:0006807,GO:0006914,GO:0006950,GO:0006986,GO:0007154,GO:0007163,GO:0007165,GO:0007346,GO:0007584,GO:0008144,GO:0008150,GO:0008152,GO:…	2.7.11.25	ko:K11229	ko04011,ko04139,map04011,map04139				ko00000,ko00001,ko01000,ko01001
39403	-0.385171	0.439637	-0.535074	0.295739	-0.189265	0.875806	-0.23338	0.887757	1.45323	0.573875	1.35371	0.530355	1.25688	0.774146	0.601789	1.79593	0.845444	1.63139	1.37636	1.62373	Function Unknown	Aph-1 protein
39495	0.684026	0.0066689	0.850734	0.00149844	0.446741	0.190715	0.219949	0.511407	4.65201	4.68331	4.33139	4.34152	4.9805	4.79853	4.08659	4.26573	4.23064	4.68746	3.5551	3.41675	Carbohydrate transport and metabolism	Nucleotide-sugar transporter			ko:K15272					ko00000,ko02000	2.A.7.12
39521	-1.11318	0.00364752	-1.84804	0.000287286	-0.817853	0.282847	-0.537668	0.461521	2.38612	1.77823	2.43968	2.93534	1.96315	1.56264	3.34752	3.48398	3.06428	2.05519	4.52082	4.52151	Carbohydrate transport and metabolism	Cellulase (glycosyl hydrolase family 5)
39585	0.479843	0.0217908	0.682218	0.00282378	-0.0468251	0.900546	0.084812	0.852818	4.07417	3.98695	4.16828	4.23899	3.87932	3.91463	4.09286	3.89011	4.03731	3.83608	3.65681	3.38498	Carbohydrate transport and metabolism	Mortierella verticillata NRRL 6337	GO:0000322,GO:0000323,GO:0000324,GO:0000328,GO:0003674,GO:0003824,GO:0004620,GO:0004622,GO:0005575,GO:0005622,GO:0005623,GO:0005737,GO:0005773,GO:0005775,GO:0005783,GO:0006508,GO:0006575,GO:0006624,GO:0006629,GO:0006638,GO:0006644,GO:0006650,GO:0006658,GO:0006660,GO:0006793,GO:0006796,GO:0006807,GO:0006914,GO:0006996,GO:0007032,GO:0008150,GO:0008152,GO:0009056,GO:0009395,GO:0009987,GO:0010256,GO:…	3.1.1.3	ko:K17900	ko00561,ko01100,ko04138,map00561,map01100,map04138	M00098	R02250,R02687	RC00020,RC00037,RC00041,RC00094	ko00000,ko00001,ko00002,ko01000,ko03029,ko04131
39631	-0.507387	0.0580899	-0.892524	0.00552705	-0.553661	0.299456	0.0951367	0.913257	2.02355	2.07268	1.54319	1.44789	1.25688	1.56264	1.9857	1.74939	2.17729	1.7001	2.49097	2.29384	Function Unknown	Involved in protein N-glycosylation. Essential for the second step of the dolichol-linked oligosaccharide pathway. Anchors the catalytic subunit ALG13 to the ER	GO:0003674,GO:0005488,GO:0005515,GO:0005575,GO:0005622,GO:0005623,GO:0005737,GO:0005783,GO:0005789,GO:0006464,GO:0006486,GO:0006487,GO:0006488,GO:0006490,GO:0006629,GO:0006807,GO:0008150,GO:0008152,GO:0009058,GO:0009059,GO:0009100,GO:0009101,GO:0009987,GO:0012505,GO:0016020,GO:0016021,GO:0019538,GO:0030176,GO:0031224,GO:0031227,GO:0031984,GO:0032991,GO:0034645,GO:0036211,GO:0042175,GO:0043170,GO:…	2.4.1.141	ko:K07441	ko00510,ko00513,ko01100,map00510,map00513,map01100	M00055	R05970		ko00000,ko00001,ko00002,ko01000,ko01003		GT1
39726	-0.0591086	0.833477	0.439028	0.0911579	-1.12583	0.104949	-0.478409	0.356571	3.44226	2.67967	3.9002	3.73547	2.56355	2.17269	3.41916	3.20235	3.47128	3.54996	3.19181	3.57059	Energy production and conversion	Mitochondrial carrier protein		3.1.1.23	ko:K13704			R01352	RC00037,RC00094	ko00000,ko01000,ko01002,ko04147
39757	-0.494964	0.0145083	-0.996785	0.00028143	-0.335143	0.223843	-0.33649	0.223494	4.56366	4.48077	4.04046	4.18061	4.46017	4.59084	4.54573	4.67974	4.94456	4.76167	4.99408	5.21548	Transcription	WD40 associated region in TFIID subunit, NTD2 domain	GO:0000123,GO:0000124,GO:0000428,GO:0000988,GO:0000990,GO:0000991,GO:0003674,GO:0003682,GO:0005198,GO:0005488,GO:0005515,GO:0005575,GO:0005622,GO:0005623,GO:0005634,GO:0005654,GO:0005667,GO:0005669,GO:0006139,GO:0006325,GO:0006338,GO:0006351,GO:0006352,GO:0006355,GO:0006357,GO:0006366,GO:0006367,GO:0006464,GO:0006473,GO:0006475,GO:0006725,GO:0006807,GO:0006996,GO:0008150,GO:0008152,GO:0009058,GO:…		ko:K03130	ko03022,ko05168,map03022,map05168				ko00000,ko00001,ko03021,ko03036
39765	-2.31586	0.0128171	-3.82093	0.00179305	-0.880884	0.528085	-0.701235	0.658256	0.932399	0.298241	-2.89422	0.0233955	-0.669114	1.56264	-0.111907	0.210966	1.27287	1.31823	2.12239	2.56351	Intracellular trafficking, secretion, and vesicular transport	Sugar (and other) transporter	GO:0000322,GO:0000323,GO:0000324,GO:0000329,GO:0003333,GO:0003674,GO:0005215,GO:0005342,GO:0005575,GO:0005622,GO:0005623,GO:0005737,GO:0005773,GO:0005774,GO:0006810,GO:0006811,GO:0006812,GO:0006820,GO:0006855,GO:0006865,GO:0006867,GO:0006950,GO:0006995,GO:0007034,GO:0007154,GO:0008028,GO:0008150,GO:0008324,GO:0008509,GO:0008514,GO:0009267,GO:0009605,GO:0009987,GO:0009991,GO:0015075,GO:0015171,GO:…
39830	-1.85241	0.000792269	-1.84495	0.000572268	0.320512	0.538334	0.133683	0.884916	7.64664	7.45917	5.07733	5.16564	7.57596	7.90062	5.04998	5.1784	6.82745	8.01488	6.97428	6.95808	Amino acid transport and metabolism	Mortierella verticillata NRRL 6337 acetolactate synthase I III small subunit (309 aa)	GO:0003674,GO:0005575,GO:0005622,GO:0005623,GO:0005737,GO:0005739,GO:0005759,GO:0005948,GO:0006082,GO:0006520,GO:0006549,GO:0006551,GO:0006573,GO:0006807,GO:0008150,GO:0008152,GO:0008652,GO:0009058,GO:0009081,GO:0009082,GO:0009097,GO:0009098,GO:0009099,GO:0009295,GO:0009987,GO:0016053,GO:0019752,GO:0030234,GO:0031974,GO:0032991,GO:0042645,GO:0043226,GO:0043227,GO:0043228,GO:0043229,GO:0043231,GO:…	2.2.1.6	ko:K01653	ko00290,ko00650,ko00660,ko00770,ko01100,ko01110,ko01130,ko01210,ko01230,map00290,map00650,map00660,map00770,map01100,map01110,map01130,map01210,map01230	M00019,M00570	R00006,R00014,R00226,R03050,R04672,R04673,R08648	RC00027,RC00106,RC01192,RC02744,RC02893	ko00000,ko00001,ko00002,ko01000
39839	-1.14156	0.000716862	-0.997863	0.00108946	-0.121101	0.782742	-0.183423	0.669359	3.66623	3.81186	3.62411	3.80337	3.63831	4.00121	3.6663	3.4407	3.70856	4.1747	4.64153	4.77335	Function Unknown	YIF1	GO:0000139,GO:0005575,GO:0005622,GO:0005623,GO:0005737,GO:0005783,GO:0005789,GO:0005793,GO:0005794,GO:0005798,GO:0006810,GO:0006886,GO:0006888,GO:0008104,GO:0008150,GO:0012505,GO:0015031,GO:0015833,GO:0016020,GO:0016021,GO:0016192,GO:0030134,GO:0030135,GO:0030173,GO:0031090,GO:0031224,GO:0031228,GO:0031300,GO:0031301,GO:0031410,GO:0031982,GO:0031984,GO:0033036,GO:0034613,GO:0042175,GO:0042886,GO:…		ko:K20362					ko00000,ko04131
39840	0.0819687	0.679203	0.019985	0.917205	-0.109517	0.751547	-0.158649	0.646206	4.73527	4.41226	4.94078	5.14397	4.60141	4.6276	5.10066	5.10636	4.87925	4.5546	5.08551	4.9574	Inorganic ion transport and metabolism	Cation transport protein	GO:0003674,GO:0005215,GO:0005575,GO:0005623,GO:0005886,GO:0005887,GO:0006810,GO:0006811,GO:0006812,GO:0006813,GO:0006873,GO:0006875,GO:0006950,GO:0006970,GO:0008150,GO:0008324,GO:0009628,GO:0009651,GO:0009987,GO:0010107,GO:0015075,GO:0015077,GO:0015079,GO:0015318,GO:0015672,GO:0016020,GO:0016021,GO:0019725,GO:0022857,GO:0022890,GO:0030001,GO:0030003,GO:0030004,GO:0030007,GO:0031224,GO:0031226,GO:…
39904	-1.05408	0.00397491	-1.40183	0.000899431	-0.999444	0.140775	-0.413054	0.447007	3.17702	2.73681	2.86955	2.21841	2.13824	2.60012	3.04514	2.73751	3.53436	3.1442	3.88553	4.04386	Amino acid transport and metabolism	Aminotransferase class I and II		2.3.1.47	ko:K00652	ko00780,ko01100,map00780,map01100	M00123,M00573,M00577	R03210,R10124	RC00004,RC00039,RC02725	ko00000,ko00001,ko00002,ko01000,ko01007
39960	-0.0495508	0.88026	-1.64828	0.00146428	-0.629202	0.227344	-0.833772	0.12559	1.05269	1.1796	-0.572288	-1.05461	1.25688	1.40218	0.73609	0.863043	2.17729	1.7001	0.830622	0.850002	Inorganic ion transport and metabolism	Mortierella verticillata NRRL 6337	GO:0003674,GO:0005215,GO:0005451,GO:0005575,GO:0005622,GO:0005623,GO:0005737,GO:0005739,GO:0005783,GO:0005794,GO:0005886,GO:0006810,GO:0006811,GO:0006812,GO:0006813,GO:0006873,GO:0006875,GO:0008150,GO:0008324,GO:0009987,GO:0012505,GO:0015075,GO:0015077,GO:0015078,GO:0015079,GO:0015291,GO:0015297,GO:0015298,GO:0015299,GO:0015318,GO:0015386,GO:0015491,GO:0015672,GO:0016020,GO:0016021,GO:0019725,GO:…
40023	-0.151283	0.480711	-0.26827	0.211408	-0.191916	0.644952	-0.260473	0.534545	3.2792	3.34493	3.36002	3.17635	3.34881	3.42324	3.15713	3.68283	3.48731	3.67471	3.57503	3.50806	Replication, recombination and repair	Origin recognition complex subunit 2	GO:0000228,GO:0000278,GO:0000785,GO:0000790,GO:0000808,GO:0003674,GO:0003676,GO:0003677,GO:0003682,GO:0003688,GO:0003690,GO:0005488,GO:0005575,GO:0005622,GO:0005623,GO:0005634,GO:0005654,GO:0005656,GO:0005657,GO:0005664,GO:0005694,GO:0006139,GO:0006259,GO:0006260,GO:0006261,GO:0006267,GO:0006270,GO:0006325,GO:0006342,GO:0006348,GO:0006355,GO:0006464,GO:0006479,GO:0006725,GO:0006807,GO:0006996,GO:…		ko:K02604,ko:K06199	ko04110,ko04111,ko04113,map04110,map04111,map04113	M00284			ko00000,ko00001,ko00002,ko02000,ko03032,ko03036	1.A.43.1,1.A.43.2,1.A.43.3
40074	-0.373323	0.0913136	-0.801702	0.00297302	-0.611421	0.146178	-0.512217	0.163413	4.14355	4.14307	4.68824	5.07696	3.87932	4.23358	5.14359	5.47149	4.69827	4.60922	5.6886	5.67443	Function Unknown	Transmembrane proteins 14C
40082	-0.291399	0.2703	-0.651128	0.0250377	-0.233865	0.52578	-0.0950775	0.883158	6.41867	6.37562	6.27487	6.34057	6.09907	6.42585	6.51978	6.81653	6.77455	6.21488	6.76624	7.14906	Posttranslational modification, protein turnover, chaperones	Removes the N-terminal methionine from nascent proteins. The N-terminal methionine is often cleaved when the second residue in the primary sequence is small and uncharged (Met-Ala-, Cys, Gly, Pro, Ser, Thr, or Val)	GO:0003674,GO:0003676,GO:0003723,GO:0003729,GO:0003824,GO:0004177,GO:0005488,GO:0005575,GO:0005622,GO:0005623,GO:0005737,GO:0005829,GO:0005840,GO:0006464,GO:0006508,GO:0006807,GO:0008150,GO:0008152,GO:0008233,GO:0008235,GO:0008237,GO:0008238,GO:0009892,GO:0009987,GO:0010467,GO:0010468,GO:0010494,GO:0010605,GO:0010629,GO:0016485,GO:0016787,GO:0019222,GO:0019538,GO:0022626,GO:0032991,GO:0035551,GO:…	3.4.11.18	ko:K01265					ko00000,ko01000,ko01002
40102	-0.510805	0.0518462	-0.315042	0.174391	-0.468118	0.217744	-0.104253	0.831428	5.47223	5.28633	5.333	5.17421	4.9456	5.0895	4.93598	5.18278	5.26126	5.70638	5.75236	5.38565	Transcription	Maf1 regulator	GO:0000122,GO:0000994,GO:0003674,GO:0005488,GO:0005515,GO:0005575,GO:0005622,GO:0005623,GO:0005634,GO:0005730,GO:0005737,GO:0006325,GO:0006342,GO:0006355,GO:0006357,GO:0006359,GO:0006996,GO:0008150,GO:0009889,GO:0009890,GO:0009892,GO:0009987,GO:0010468,GO:0010556,GO:0010558,GO:0010605,GO:0010629,GO:0016043,GO:0016458,GO:0016480,GO:0019219,GO:0019222,GO:0019899,GO:0031323,GO:0031324,GO:0031326,GO:…		ko:K12394	ko04142,map04142				ko00000,ko00001,ko04131
40141	-0.112502	0.548132	-0.244889	0.178564	-0.19511	0.452194	-0.332611	0.261837	6.77188	6.90284	6.98076	6.98309	6.80175	7.14602	6.98275	7.25171	7.19265	7.14651	7.14861	7.30396	Translation, ribosomal structure and biogenesis	60S ribosomal protein L24	GO:0000027,GO:0002181,GO:0003674,GO:0003676,GO:0003723,GO:0003735,GO:0005198,GO:0005488,GO:0005575,GO:0005622,GO:0005623,GO:0005737,GO:0005829,GO:0005840,GO:0006412,GO:0006518,GO:0006807,GO:0006996,GO:0008150,GO:0008152,GO:0009058,GO:0009059,GO:0009987,GO:0010467,GO:0015934,GO:0016043,GO:0019538,GO:0022607,GO:0022613,GO:0022618,GO:0022625,GO:0022626,GO:0032991,GO:0034622,GO:0034641,GO:0034645,GO:…		ko:K02896	ko03010,map03010	M00177,M00179			br01610,ko00000,ko00001,ko00002,ko03011
40157	-0.690922	0.0748011	-1.51229	0.00448049	0.381154	0.58783	0.44261	0.533932	2.67562	2.39016	0.378802	1.70621	2.62367	2.26891	1.84415	1.79593	2.00983	2.15648	2.32432	2.69886	Chromatin structure and dynamics	Cupin-like domain	GO:0000228,GO:0000785,GO:0000790,GO:0000792,GO:0001672,GO:0003674,GO:0003824,GO:0005488,GO:0005515,GO:0005575,GO:0005622,GO:0005623,GO:0005634,GO:0005694,GO:0005720,GO:0006325,GO:0006338,GO:0006342,GO:0006355,GO:0006357,GO:0006464,GO:0006482,GO:0006807,GO:0006996,GO:0008150,GO:0008152,GO:0008214,GO:0009889,GO:0009890,GO:0009891,GO:0009892,GO:0009893,GO:0009987,GO:0010468,GO:0010556,GO:0010557,GO:…	1.14.11.27	ko:K10276			R10056	RC00185,RC03038	ko00000,ko01000,ko03036,ko04121
40173	-1.06927	0.00648666	-1.88136	0.000512113	-0.803617	0.232764	-0.895647	0.175999	1.8351	1.8832	1.40346	1.55683	2.29436	1.56264	2.21002	2.3885	2.88228	2.61368	3.05656	3.65292	Function Unknown	Programmed cell death protein 2, C-terminal putative domain			ko:K14801					ko00000,ko03009
40198	-0.96413	0.000571933	-1.09244	0.000210212	-0.0134099	0.965261	-0.144455	0.641789	4.61341	4.80854	4.38191	4.12861	4.73006	4.98005	4.31838	4.46611	4.81719	4.90683	5.31026	5.39366	Intracellular trafficking, secretion, and vesicular transport	Adaptor complexes medium subunit family	GO:0003674,GO:0005488,GO:0005515,GO:0005575,GO:0005622,GO:0005623,GO:0005737,GO:0006810,GO:0006892,GO:0006896,GO:0007034,GO:0008150,GO:0016020,GO:0016192,GO:0030117,GO:0030119,GO:0030123,GO:0030276,GO:0032991,GO:0044424,GO:0044425,GO:0044444,GO:0044464,GO:0046907,GO:0048193,GO:0048475,GO:0051179,GO:0051234,GO:0051641,GO:0051649,GO:0098796		ko:K12398	ko04142,map04142				ko00000,ko00001,ko04131
40223	-0.143586	0.587309	-0.81539	0.00981031	-0.200807	0.67553	-0.123378	0.846624	4.20974	4.20513	4.01668	4.38649	4.26635	3.97293	4.54573	5.20451	4.36684	4.29064	4.98666	5.0345	Energy production and conversion|Intracellular trafficking, secretion, and vesicular transport	CybS, succinate dehydrogenase cytochrome B small subunit	GO:0003674,GO:0005488,GO:0005515,GO:0005575,GO:0005622,GO:0005623,GO:0005737,GO:0005739,GO:0005740,GO:0005743,GO:0005746,GO:0005749,GO:0006082,GO:0006091,GO:0006099,GO:0006101,GO:0006119,GO:0006121,GO:0006139,GO:0006163,GO:0006605,GO:0006626,GO:0006725,GO:0006753,GO:0006793,GO:0006796,GO:0006807,GO:0006810,GO:0006839,GO:0006886,GO:0006915,GO:0006950,GO:0006970,GO:0006979,GO:0006996,GO:0007005,GO:…		ko:K00237,ko:K17791	ko00020,ko00190,ko01100,ko01110,ko01120,ko01130,ko01200,ko04714,ko04932,ko05010,ko05012,ko05016,map00020,map00190,map01100,map01110,map01120,map01130,map01200,map04714,map04932,map05010,map05012,map05016	M00009,M00011,M00148	R02164	RC00045	ko00000,ko00001,ko00002,ko02000,ko03029	3.A.8.1
40285	0.996117	0.00115307	1.29652	0.000178357	0.821108	0.0485734	0.635972	0.0799409	5.38325	5.41006	5.3394	5.23695	5.80012	5.34262	5.08501	4.88743	4.92704	4.58217	3.96699	4.01648	Function Unknown	Protein of unknown function (DUF1674)	GO:0005575,GO:0005622,GO:0005623,GO:0005737,GO:0005739,GO:0005759,GO:0006996,GO:0007005,GO:0008150,GO:0009987,GO:0016043,GO:0022607,GO:0031974,GO:0033108,GO:0034552,GO:0034553,GO:0034622,GO:0043226,GO:0043227,GO:0043229,GO:0043231,GO:0043233,GO:0043933,GO:0044085,GO:0044422,GO:0044424,GO:0044429,GO:0044444,GO:0044446,GO:0044464,GO:0065003,GO:0070013,GO:0071840
40287	-0.552545	0.164677	-0.186506	0.606073	-0.580321	0.40596	-0.309843	0.677335	1.76639	2.02759	1.74964	1.50339	1.25688	2.0696	1.51102	0.947931	2.55732	1.82842	1.64507	1.99032	Transcription	TATA element modulatory factor 1 TATA binding	GO:0005575,GO:0005622,GO:0005623,GO:0005737,GO:0005794,GO:0012505,GO:0043226,GO:0043227,GO:0043229,GO:0043231,GO:0044424,GO:0044444,GO:0044464		ko:K20286					ko00000,ko04131
40343	-0.00150348	0.994156	0.201982	0.24048	0.319025	0.217744	0.354268	0.186891	5.72399	5.78672	5.38346	5.51525	5.7605	5.67666	5.27904	5.21311	5.3384	5.46613	5.42179	5.07323	Signal transduction mechanisms	Serine/Threonine protein kinases, catalytic domain	GO:0000166,GO:0000375,GO:0000377,GO:0000398,GO:0003674,GO:0003824,GO:0004672,GO:0004674,GO:0005488,GO:0005524,GO:0005575,GO:0005622,GO:0005623,GO:0005634,GO:0006139,GO:0006396,GO:0006397,GO:0006464,GO:0006468,GO:0006725,GO:0006793,GO:0006796,GO:0006807,GO:0008144,GO:0008150,GO:0008152,GO:0008380,GO:0009893,GO:0009987,GO:0010467,GO:0010468,GO:0010564,GO:0010604,GO:0010628,GO:0010948,GO:0016070,GO:…	2.7.11.1	ko:K08827					ko00000,ko01000,ko01001,ko03041
40380	-0.969918	0.00251771	-1.0422	0.00146638	-0.378183	0.406139	-0.334695	0.466468	3.48565	2.8185	3.18616	3.01387	2.93969	3.24545	3.15713	3.20235	3.30035	3.64016	4.18047	4.11336	Intracellular trafficking, secretion, and vesicular transport	Sybindin-like family	GO:0003674,GO:0005085,GO:0005088,GO:0005488,GO:0005515,GO:0005575,GO:0005622,GO:0005623,GO:0005737,GO:0005794,GO:0005801,GO:0006810,GO:0006886,GO:0006888,GO:0008104,GO:0008150,GO:0012505,GO:0015031,GO:0015833,GO:0016192,GO:0017016,GO:0017112,GO:0017137,GO:0019899,GO:0030008,GO:0031267,GO:0032991,GO:0033036,GO:0034613,GO:0042886,GO:0043226,GO:0043227,GO:0043229,GO:0043231,GO:0044422,GO:0044424,GO:…		ko:K20300					ko00000,ko04131
40393	0.308253	0.439696	0.296314	0.448772	1.08023	0.258371	1.20204	0.212362	2.71262	2.70852	3.0522	3.14179	2.29436	2.92942	3.23859	2.93759	1.03186	2.05519	3.27946	2.32765	Signal transduction mechanisms	Serine/Threonine protein kinases, catalytic domain
40415	1.09394	0.000132952	1.37098	2.59553e-05	0.600977	0.0455908	0.600323	0.0395643	5.58126	5.79009	6.46407	6.46109	5.64195	5.73678	6.2393	6.13267	5.03459	5.14111	5.1283	5.05484	Carbohydrate transport and metabolism	Glycosyltransferase family 20	GO:0003674,GO:0003824,GO:0003825,GO:0005575,GO:0005622,GO:0005623,GO:0005737,GO:0005946,GO:0005975,GO:0005984,GO:0005991,GO:0005992,GO:0006793,GO:0006796,GO:0006950,GO:0008150,GO:0008152,GO:0008194,GO:0009058,GO:0009311,GO:0009312,GO:0009987,GO:0016051,GO:0016311,GO:0016740,GO:0016757,GO:0016758,GO:0016787,GO:0016788,GO:0016791,GO:0030234,GO:0032991,GO:0033554,GO:0034637,GO:0035251,GO:0042578,GO:…	2.4.1.15,2.4.1.347,3.1.3.12	ko:K00697,ko:K16055,ko:K22337	ko00500,ko01100,map00500,map01100		R02737,R02778	RC00005,RC00017,RC00049,RC02748	ko00000,ko00001,ko01000,ko01003		GT20	iMM904.YMR261C,iND750.YMR261C
40466	-0.437595	0.077311	-0.899382	0.00273946	-0.32767	0.339515	-0.0603933	0.934929	5.51997	5.3334	4.91956	5.34342	4.8977	5.44914	5.56504	5.61793	5.42833	5.54296	6.05346	6.00564	Carbohydrate transport and metabolism	Mortierella verticillata NRRL 6337
40498	-0.186958	0.307012	0.24754	0.159358	0.145587	0.610382	-0.0276637	0.949851	4.67093	4.69777	4.71804	4.58604	4.96896	4.73257	4.35537	4.06182	4.70514	4.72092	4.30803	4.50437	RNA processing and modification	Helicase associated domain (HA2) Add an annotation	GO:0000349,GO:0000375,GO:0000377,GO:0000393,GO:0000398,GO:0003674,GO:0003676,GO:0003723,GO:0003724,GO:0003824,GO:0004004,GO:0004386,GO:0005488,GO:0005575,GO:0005622,GO:0005623,GO:0005737,GO:0006139,GO:0006396,GO:0006397,GO:0006725,GO:0006807,GO:0008026,GO:0008150,GO:0008152,GO:0008186,GO:0008380,GO:0009987,GO:0010467,GO:0016043,GO:0016070,GO:0016071,GO:0016074,GO:0016462,GO:0016787,GO:0016817,GO:…	3.6.4.13	ko:K12813,ko:K12814	ko03040,map03040				ko00000,ko00001,ko01000,ko03041
40510	-0.000291172	0.99891	-0.188845	0.406372	-0.118129	0.838051	0.0934678	0.90481	2.91663	2.65023	2.93867	2.54365	2.29436	2.8693	3.04514	2.80733	2.64567	2.71678	2.96133	2.92187	Intracellular trafficking, secretion, and vesicular transport	Component of the ERMES MDM complex, which serves as a molecular tether to connect the endoplasmic reticulum and mitochondria. Components of this complex are involved in the control of mitochondrial shape and protein biogenesis and may function in phospholipid exchange. mdm12 is required for the interaction of the ER-resident membrane protein mmm1 and the outer mitochondrial membrane-resident beta…	GO:0000001,GO:0005575,GO:0005622,GO:0005623,GO:0005737,GO:0005739,GO:0005740,GO:0005741,GO:0005783,GO:0006605,GO:0006626,GO:0006810,GO:0006811,GO:0006820,GO:0006839,GO:0006869,GO:0006886,GO:0006996,GO:0007005,GO:0007006,GO:0007008,GO:0008104,GO:0008150,GO:0009987,GO:0010876,GO:0012505,GO:0015031,GO:0015711,GO:0015748,GO:0015833,GO:0015914,GO:0016020,GO:0016043,GO:0017038,GO:0019867,GO:0022406,GO:…		ko:K17765	ko04139,map04139				ko00000,ko00001,ko03029
40548	-1.16736	0.00165298	-0.876023	0.00518337	0.229431	0.635258	-0.256555	0.629689	1.76639	1.72274	1.71065	1.39018	2.36651	2.0696	1.39398	1.10405	1.82035	2.20457	2.46983	2.4036	Function Unknown	mRNA-decapping enzyme
40549	-0.547718	0.0278493	-0.581567	0.0192423	-0.391105	0.357025	-0.395971	0.348198	3.12308	3.18986	3.3346	3.41209	3.41835	2.8693	3.55258	3.21953	3.73566	3.35065	3.98945	3.91632	Function Unknown	Protein SCAI
40585	1.1782	0.347477	1.29888	0.283835	1.34113	0.386902	0.484934	0.844294	-3.59116	-1.62776	-4.47918	-4.22453	-2.99104	-0.363358	-4.75576	-4.18135	-2.42757	-3.72617	-5.61232	-5.68916	Carbohydrate transport and metabolism	Chitin-binding domain type 3
40608	0.573638	0.00617279	0.729845	0.00120458	-0.46926	0.231609	-0.157215	0.707236	3.03819	3.06154	4.55149	4.66116	2.73688	2.74098	4.46582	4.42967	3.35379	3.04202	3.76489	3.98504	Transcription	associated with SET domains		2.1.1.43,2.3.1.225	ko:K06101,ko:K16675	ko00310,ko04391,map00310,map04391		R03875,R03938,R04866,R04867	RC00003,RC00060,RC00181,RC00496	ko00000,ko00001,ko01000,ko03036
40611	-0.805289	0.00730682	-0.904995	0.00342326	-0.172547	0.693484	-0.0889581	0.894128	3.86005	4.13246	3.58152	3.58925	3.85445	4.00121	3.82544	3.51214	4.34061	3.82073	4.36066	4.62032	Amino acid transport and metabolism	asparagine	GO:0003674,GO:0003824,GO:0004066,GO:0005488,GO:0005515,GO:0005575,GO:0005622,GO:0005623,GO:0005737,GO:0006082,GO:0006520,GO:0006528,GO:0006529,GO:0006807,GO:0008150,GO:0008152,GO:0008652,GO:0009058,GO:0009066,GO:0009067,GO:0009987,GO:0016053,GO:0016874,GO:0016879,GO:0016884,GO:0019752,GO:0032787,GO:0034641,GO:0042802,GO:0042803,GO:0043436,GO:0043603,GO:0043604,GO:0044237,GO:0044238,GO:0044249,GO:…
40656	-0.122232	0.633941	-0.511302	0.0554258	0.0813693	0.865657	0.312984	0.451481	4.95958	4.78163	4.0561	4.38649	4.84816	4.39153	4.6301	4.57687	4.56111	4.5453	4.99593	4.45678	Cell cycle control, cell division, chromosome partitioning|Signal transduction mechanisms	G protein alpha subunit	GO:0000003,GO:0000741,GO:0000742,GO:0000743,GO:0000746,GO:0000747,GO:0000749,GO:0000750,GO:0000754,GO:0001664,GO:0003008,GO:0003674,GO:0003824,GO:0003924,GO:0005102,GO:0005159,GO:0005488,GO:0005515,GO:0005575,GO:0005622,GO:0005623,GO:0005737,GO:0005768,GO:0005829,GO:0005834,GO:0005886,GO:0006810,GO:0006928,GO:0006996,GO:0006997,GO:0007017,GO:0007018,GO:0007097,GO:0007154,GO:0007165,GO:0007186,GO:…		ko:K19860	ko04011,map04011				ko00000,ko00001,ko04031
40711	-0.786459	0.00839268	-0.780273	0.00734581	0.0506739	0.922018	0.505523	0.237495	3.95573	3.71565	3.00464	3.36793	3.1587	3.61849	3.30493	2.99856	3.18714	3.47351	4.0654	3.84806	Function Unknown	Belongs to the cytochrome b5 family	GO:0003674,GO:0005488,GO:0005496,GO:0005575,GO:0005622,GO:0005623,GO:0005737,GO:0005768,GO:0005783,GO:0005789,GO:0006066,GO:0006629,GO:0006694,GO:0006696,GO:0008047,GO:0008150,GO:0008152,GO:0008202,GO:0008204,GO:0008289,GO:0008610,GO:0009058,GO:0009889,GO:0009987,GO:0012505,GO:0016020,GO:0016125,GO:0016126,GO:0016128,GO:0016129,GO:0019216,GO:0019218,GO:0019222,GO:0020037,GO:0030234,GO:0031323,GO:…		ko:K17278					ko00000,ko04147
40749	-0.385186	0.101685	-0.837349	0.00444124	-0.0980878	0.833702	0.303133	0.425204	4.5535	4.4974	3.48082	3.63965	4.22813	4.00121	3.95504	4.07131	4.49922	3.91046	4.29307	4.49448	Coenzyme transport and metabolism	Radical SAM superfamily
40786	0.984752	0.00975825	0.750366	0.0277705	0.272752	0.555639	0.0960909	0.911169	5.00503	5.2719	5.21605	5.24103	5.28973	5.35363	5.72704	5.20451	5.01813	5.07797	4.87049	4.08398	Cell wall/membrane/envelope biogenesis|Cell motility	Myosin. Large ATPases.	GO:0005575,GO:0005622,GO:0005623,GO:0005737,GO:0005886,GO:0012506,GO:0016020,GO:0030659,GO:0031090,GO:0031410,GO:0031982,GO:0043226,GO:0043227,GO:0043229,GO:0044422,GO:0044424,GO:0044433,GO:0044444,GO:0044446,GO:0044464,GO:0071944,GO:0097708	2.4.1.16	ko:K00698	ko00520,map00520		R02335	RC00005	ko00000,ko00001,ko01000,ko01003		GT2
40808	2.99542	0.000488454	2.82427	0.000480986	0.539511	0.458133	0.434255	0.625131	6.86108	6.79094	7.00111	6.78179	7.02716	6.83631	7.1326	6.99045	6.50218	6.28366	4.95658	3.17812	Cell wall/membrane/envelope biogenesis	Chitin synthase N-terminal
40915	0.111404	0.605688	-0.282578	0.184415	0.132983	0.751604	0.175076	0.676817	4.18362	4.20513	4.16107	4.03756	4.28508	4.00121	4.55485	4.42967	4.21146	3.80522	4.19986	4.56941	RNA processing and modification|Replication, recombination and repair	XRN 5'-3' exonuclease N-terminus	GO:0000122,GO:0000150,GO:0000291,GO:0000448,GO:0000460,GO:0000463,GO:0000466,GO:0000469,GO:0000470,GO:0000478,GO:0000479,GO:0000956,GO:0001932,GO:0001933,GO:0003674,GO:0003676,GO:0003723,GO:0003729,GO:0003824,GO:0004518,GO:0004527,GO:0004532,GO:0004534,GO:0004540,GO:0005488,GO:0005515,GO:0005575,GO:0005622,GO:0005623,GO:0005634,GO:0005737,GO:0005739,GO:0005829,GO:0006139,GO:0006259,GO:0006310,GO:…		ko:K12619	ko03008,ko03018,map03008,map03018				ko00000,ko00001,ko01000,ko03009,ko03016,ko03019,ko03021
40924	1.6582	0.000370769	2.02314	7.23963e-05	1.18997	0.0441237	0.643719	0.170552	2.85178	3.45119	3.12815	3.07009	3.75042	3.68975	2.79113	2.66414	2.43041	2.64887	0.895473	1.25336	Signal transduction mechanisms	Serine-threonine protein phosphatase N-terminal domain	GO:0000322,GO:0000323,GO:0000324,GO:0003674,GO:0003824,GO:0004721,GO:0004722,GO:0005575,GO:0005622,GO:0005623,GO:0005634,GO:0005737,GO:0005773,GO:0005886,GO:0006464,GO:0006470,GO:0006793,GO:0006796,GO:0006807,GO:0006873,GO:0006875,GO:0006883,GO:0007154,GO:0007165,GO:0008104,GO:0008150,GO:0008152,GO:0009987,GO:0016020,GO:0016311,GO:0016787,GO:0016788,GO:0016791,GO:0019538,GO:0019725,GO:0019897,GO:…	3.1.3.16	ko:K06269	ko03015,ko04022,ko04024,ko04113,ko04114,ko04218,ko04261,ko04270,ko04390,ko04510,ko04611,ko04720,ko04728,ko04750,ko04810,ko04910,ko04921,ko04931,ko05031,ko05034,ko05168,ko05205,map03015,map04022,map04024,map04113,map04114,map04218,map04261,map04270,map04390,map04510,map04611,map04720,map04728,map04750,map04810,map04910,map04921,map04931,map05031,map05034,map05168,map05205				ko00000,ko00001,ko01000,ko01009,ko03019,ko03021,ko03041
40964	-0.728636	0.109857	-0.574891	0.177848	-1.32316	0.15048	-0.0781148	0.948524	-0.783808	-0.779762	-0.778739	-0.7651	-1.40608	-2.68529	-0.848873	-1.01143	-0.842612	-0.556241	-0.0577326	-0.331605	Posttranslational modification, protein turnover, chaperones	ubiquitin	GO:0003674,GO:0005488,GO:0005515,GO:0042802		ko:K08770	ko03320,map03320				ko00000,ko00001,ko04121
40970	-0.0173591	0.928057	-0.447864	0.0275003	0.0560266	0.882991	-0.30451	0.36921	3.73975	3.51792	3.82916	3.79228	4.06424	3.88457	4.17201	4.32247	4.05893	3.77368	4.17068	4.34839	Function Unknown	alpha/beta hydrolase fold	GO:0003674,GO:0003824,GO:0006082,GO:0006629,GO:0006631,GO:0006633,GO:0006638,GO:0006639,GO:0006641,GO:0008150,GO:0008152,GO:0008610,GO:0009056,GO:0009058,GO:0009062,GO:0009987,GO:0016042,GO:0016053,GO:0016054,GO:0016298,GO:0016740,GO:0016746,GO:0016787,GO:0016788,GO:0019752,GO:0032787,GO:0034338,GO:0043436,GO:0044237,GO:0044238,GO:0044242,GO:0044248,GO:0044249,GO:0044255,GO:0044281,GO:0044282,GO:…		ko:K07019					ko00000
41065	0.077845	0.786057	0.273667	0.304272	0.0817567	0.870527	0.617321	0.155001	5.53554	5.51179	5.6149	5.4811	4.90982	5.07627	5.38762	5.3165	4.53821	5.29897	5.45981	5.0881	Lipid transport and metabolism	Non-classical phosphatidylinositol (PtdIns) transfer protein (PITP), which exhibits PtdIns-binding transfer activity in the absence of detectable PtdCho-binding transfer activity. Regulates PtdIns(4,5)P2 homeostasis at the plasma membrane (By similarity)	GO:0000322,GO:0000323,GO:0000324,GO:0000329,GO:0003674,GO:0005215,GO:0005319,GO:0005548,GO:0005575,GO:0005622,GO:0005623,GO:0005634,GO:0005737,GO:0005773,GO:0005774,GO:0005783,GO:0005829,GO:0005886,GO:0005938,GO:0006629,GO:0006644,GO:0006650,GO:0006793,GO:0006796,GO:0006810,GO:0006811,GO:0006820,GO:0006869,GO:0006892,GO:0006893,GO:0008104,GO:0008150,GO:0008152,GO:0008526,GO:0009987,GO:0010876,GO:…		ko:K19996					ko00000,ko04131
41089	0.0754964	0.683238	0.263222	0.139153	0.217436	0.390311	0.0979265	0.768756	5.37173	5.40566	5.80043	5.92648	5.6492	5.35363	5.78048	5.5752	5.36033	5.21928	5.67827	5.52334	Intracellular trafficking, secretion, and vesicular transport	Exocyst complex component Sec5	GO:0000131,GO:0000145,GO:0001927,GO:0005575,GO:0005622,GO:0005623,GO:0005628,GO:0005737,GO:0005933,GO:0005934,GO:0005935,GO:0005937,GO:0005938,GO:0006810,GO:0006887,GO:0006892,GO:0006893,GO:0006903,GO:0006904,GO:0006996,GO:0007029,GO:0008150,GO:0009987,GO:0010256,GO:0016020,GO:0016043,GO:0016192,GO:0022406,GO:0022607,GO:0030427,GO:0032940,GO:0032991,GO:0034622,GO:0042763,GO:0042764,GO:0042995,GO:…		ko:K17637	ko04014,map04014				ko00000,ko00001,ko04131
41189	2.70049	0.000205951	3.01439	7.10696e-05	0.185764	0.777633	0.273233	0.668994	3.62801	4.04467	3.9679	3.74701	3.60887	3.94407	3.68303	3.38089	3.18714	4.02203	1.20786	0.500668	Function Unknown	Domain in Tre-2, BUB2p, and Cdc16p. Probable Rab-GAPs.
41216	0.240404	0.200799	0.363896	0.0576541	0.319147	0.293739	0.223448	0.491859	4.61341	4.46394	4.55149	4.59245	4.61629	4.64563	4.2859	4.62922	4.34941	4.26819	4.08638	4.32904	Posttranslational modification, protein turnover, chaperones	Clp protease		3.4.21.92	ko:K01358	ko04112,ko04212,map04112,map04212				ko00000,ko00001,ko01000,ko01002
41220	0.463034	0.353997	0.336851	0.503663	-0.115466	0.911037	-0.722673	0.471451	0.4963	1.1796	1.40346	0.819862	1.53252	1.40218	1.07713	1.49107	1.82035	1.31823	0.220569	1.34427	Posttranslational modification, protein turnover, chaperones	Ubiquitin-conjugating enzyme E2, catalytic domain homologues
41289	2.37983	0.00857379	2.46891	0.00564944	0.886102	0.394889	0.674665	0.591546	6.84242	7.36603	8.73529	8.74467	7.41516	7.21709	8.52602	8.78857	6.42313	6.43497	7.56089	4.99472	Energy production and conversion	Biotin carboxylase C-terminal domain		6.4.1.4	ko:K01968	ko00280,ko01100,map00280,map01100	M00036	R04138	RC00367,RC00942	ko00000,ko00001,ko00002,ko01000
41384	0.973735	0.0426818	0.294354	0.51998	-1.1489	0.169538	-1.91269	0.047638	-1.26923	-1.14233	-0.231251	-0.317641	0.178882	-1.10032	0.198433	0.676629	0.631319	0.797396	-0.658125	-0.479703	Function Unknown	Metallo-beta-lactamase superfamily
41427	-0.296864	0.178142	-0.26991	0.20206	-0.0174183	0.959655	0.0924364	0.847089	6.67913	6.62869	6.63	6.82736	6.51477	6.57446	6.6877	6.71574	6.56772	6.55576	6.72223	7.27103	Energy production and conversion	ETC complex I subunit conserved region	GO:0005575,GO:0005622,GO:0005623,GO:0005737,GO:0005739,GO:0005740,GO:0005743,GO:0016020,GO:0019866,GO:0031090,GO:0031966,GO:0031967,GO:0031975,GO:0043226,GO:0043227,GO:0043229,GO:0043231,GO:0044422,GO:0044424,GO:0044429,GO:0044444,GO:0044446,GO:0044464		ko:K03949	ko00190,ko01100,ko04714,ko04723,ko04932,ko05010,ko05012,ko05016,map00190,map01100,map04714,map04723,map04932,map05010,map05012,map05016	M00146			ko00000,ko00001,ko00002	3.D.1.6
41450	0.195757	0.448049	0.0192691	0.940126	0.0419111	0.933024	0.0258134	0.959953	4.27302	4.52199	4.29231	4.52701	4.37528	4.47459	4.40663	4.77575	4.69137	4.03539	4.43344	4.34013	Function Unknown	Repeated motif present between transmembrane helices in cystinosin, yeast ERS1p, mannose-P-dolichol utilization defect 1, and other hypothetical proteins.	GO:0000322,GO:0000323,GO:0000324,GO:0000329,GO:0003333,GO:0003674,GO:0005215,GO:0005342,GO:0005575,GO:0005622,GO:0005623,GO:0005737,GO:0005739,GO:0005773,GO:0005774,GO:0005783,GO:0006810,GO:0006811,GO:0006820,GO:0006865,GO:0007034,GO:0008150,GO:0008509,GO:0008514,GO:0012505,GO:0015075,GO:0015171,GO:0015174,GO:0015318,GO:0015711,GO:0015802,GO:0015849,GO:0016020,GO:0016021,GO:0022857,GO:0031090,GO:…
41460	-0.062814	0.786765	-0.0870294	0.690347	0.0710562	0.870189	0.263903	0.485677	4.94411	4.68331	4.9782	5.17848	4.70244	4.51439	5.19114	5.01094	4.4753	4.61813	5.4024	4.92647	Signal transduction mechanisms	Kinase-like	GO:0000166,GO:0003674,GO:0003824,GO:0004672,GO:0004674,GO:0005488,GO:0005524,GO:0005575,GO:0005622,GO:0005623,GO:0005737,GO:0005739,GO:0005979,GO:0006109,GO:0006417,GO:0006464,GO:0006468,GO:0006793,GO:0006796,GO:0006807,GO:0008144,GO:0008150,GO:0008152,GO:0009889,GO:0009890,GO:0009892,GO:0009987,GO:0010468,GO:0010556,GO:0010558,GO:0010605,GO:0010608,GO:0010629,GO:0010675,GO:0010677,GO:0010906,GO:…		ko:K08286					ko00000,ko01000
41461	-0.518732	0.0187796	-1.32384	0.000140959	-0.388146	0.293739	-0.419463	0.252594	3.44226	3.34493	3.3346	3.25928	3.34881	3.50454	4.22438	3.96331	3.95901	3.64016	4.73086	4.51419	Signal transduction mechanisms	GTPase-activator protein for Ras-like GTPases	GO:0000003,GO:0000746,GO:0000747,GO:0000753,GO:0000767,GO:0000902,GO:0000935,GO:0003006,GO:0003674,GO:0005096,GO:0005575,GO:0005622,GO:0005623,GO:0005634,GO:0005737,GO:0005829,GO:0005937,GO:0005938,GO:0007154,GO:0007165,GO:0008047,GO:0008150,GO:0009653,GO:0009966,GO:0009968,GO:0009987,GO:0010646,GO:0010648,GO:0016043,GO:0019953,GO:0022414,GO:0022603,GO:0022604,GO:0023051,GO:0023052,GO:0023057,GO:…		ko:K05767	ko04810,map04810				ko00000,ko00001,ko04147,ko04812
41562	-0.0840075	0.805388	-0.776242	0.0293732	0.0629271	0.911985	0.26955	0.62361	5.28842	5.2026	5.32334	5.58765	5.00331	5.07627	6.09833	6.19694	5.44073	4.47841	6.04008	6.42231	Transcription	Utp25, U3 small nucleolar RNA-associated SSU processome protein 25	GO:0000462,GO:0003674,GO:0003676,GO:0003723,GO:0005488,GO:0005575,GO:0005622,GO:0005623,GO:0005634,GO:0005730,GO:0006139,GO:0006364,GO:0006396,GO:0006725,GO:0006807,GO:0008150,GO:0008152,GO:0009987,GO:0010467,GO:0016070,GO:0016072,GO:0019843,GO:0022613,GO:0030490,GO:0030515,GO:0030684,GO:0031974,GO:0031981,GO:0032040,GO:0032991,GO:0034470,GO:0034511,GO:0034641,GO:0034660,GO:0042254,GO:0042274,GO:…		ko:K14774					ko00000,ko03009
41575	-0.514612	0.0622646	-1.02208	0.00360176	-0.693247	0.217744	-0.212928	0.693067	2.71262	2.58947	1.96376	1.96529	2.56355	1.70703	2.40411	2.56012	3.04275	2.64887	2.87552	3.09548	Amino acid transport and metabolism|Carbohydrate transport and metabolism	Vacuolar membrane protein	GO:0000322,GO:0000323,GO:0000324,GO:0000329,GO:0003674,GO:0005215,GO:0005575,GO:0005622,GO:0005623,GO:0005737,GO:0005739,GO:0005773,GO:0005774,GO:0006810,GO:0008150,GO:0016020,GO:0016021,GO:0022857,GO:0031090,GO:0031224,GO:0043226,GO:0043227,GO:0043229,GO:0043231,GO:0044422,GO:0044424,GO:0044425,GO:0044437,GO:0044444,GO:0044446,GO:0044464,GO:0051179,GO:0051234,GO:0055085,GO:0098588,GO:0098805,GO:…		ko:K15289					ko00000,ko02000	2.A.7.24.1,2.A.7.24.4,2.A.7.24.6
41627	1.51101	0.000158912	1.71864	5.28456e-05	0.311687	0.303252	-0.00753387	0.985718	6.3904	6.47133	7.70972	7.69545	6.71113	6.78842	7.49838	7.49152	6.2901	6.58331	6.26304	5.70691	Energy production and conversion	FAD binding domain	GO:0000166,GO:0003674,GO:0003824,GO:0004497,GO:0004502,GO:0005488,GO:0005575,GO:0005622,GO:0005623,GO:0005737,GO:0005739,GO:0005740,GO:0005741,GO:0005886,GO:0006082,GO:0006139,GO:0006520,GO:0006568,GO:0006576,GO:0006586,GO:0006725,GO:0006732,GO:0006733,GO:0006753,GO:0006793,GO:0006796,GO:0006807,GO:0006950,GO:0007154,GO:0008150,GO:0008152,GO:0009058,GO:0009072,GO:0009108,GO:0009117,GO:0009165,GO:…	1.14.13.9	ko:K00486	ko00380,ko01100,map00380,map01100	M00038	R01960	RC00046	ko00000,ko00001,ko00002,ko01000
41661	1.19051	0.00230219	1.34791	0.000846014	0.0706469	0.876421	0.0771635	0.928282	6.99849	6.82757	7.36042	7.20749	7.02994	6.78436	7.30595	6.94083	6.93071	6.74246	6.28968	5.58639	Cell wall/membrane/envelope biogenesis|Cell motility	Myosin. Large ATPases.	GO:0005575,GO:0005622,GO:0005623,GO:0005737,GO:0005886,GO:0012506,GO:0016020,GO:0030659,GO:0031090,GO:0031410,GO:0031982,GO:0043226,GO:0043227,GO:0043229,GO:0044422,GO:0044424,GO:0044433,GO:0044444,GO:0044446,GO:0044464,GO:0071944,GO:0097708	2.4.1.16	ko:K00698	ko00520,map00520		R02335	RC00005	ko00000,ko00001,ko01000,ko01003		GT2
41668	1.33999	0.000583928	1.51138	0.000201379	0.275727	0.436951	0.341807	0.404755	7.47829	7.24322	8.17255	8.13933	7.25807	7.33013	8.01056	7.9566	6.8921	7.14497	6.98736	6.30696	Function Unknown	metallo-beta-lactamase
41677	0.0829051	0.710671	0.555685	0.0226092	0.475592	0.154469	0.30338	0.355916	5.97679	6.04325	6.01167	5.8983	6.13049	6.23655	5.66735	5.30045	5.51298	5.90137	5.50467	5.29312	Transcription	CCR4-NOT transcription complex subunit 1 HEAT repeat	GO:0000288,GO:0000289,GO:0000749,GO:0000932,GO:0000956,GO:0001671,GO:0003674,GO:0005198,GO:0005488,GO:0005515,GO:0005575,GO:0005622,GO:0005623,GO:0005634,GO:0005737,GO:0006139,GO:0006351,GO:0006354,GO:0006355,GO:0006357,GO:0006366,GO:0006368,GO:0006401,GO:0006402,GO:0006417,GO:0006725,GO:0006807,GO:0007124,GO:0008047,GO:0008150,GO:0008152,GO:0009056,GO:0009057,GO:0009058,GO:0009059,GO:0009889,GO:…		ko:K12604	ko03018,map03018				ko00000,ko00001,ko03019
41712	-0.054059	0.887367	0.214877	0.529317	0.570299	0.407736	0.773769	0.274521	1.36303	0.805201	1.01267	0.819862	0.709397	1.01515	0.798826	0.462505	0.0749257	0.521762	0.496203	0.910756	Intracellular trafficking, secretion, and vesicular transport	SNAP receptor activity	GO:0000003,GO:0000149,GO:0003006,GO:0003674,GO:0005484,GO:0005488,GO:0005515,GO:0005575,GO:0005622,GO:0005623,GO:0005628,GO:0005737,GO:0005768,GO:0005886,GO:0006810,GO:0006886,GO:0006887,GO:0006892,GO:0006893,GO:0006906,GO:0006996,GO:0007049,GO:0008104,GO:0008150,GO:0009653,GO:0009987,GO:0010927,GO:0012505,GO:0015031,GO:0015833,GO:0016020,GO:0016021,GO:0016043,GO:0016050,GO:0016192,GO:0019953,GO:…		ko:K08486	ko04130,ko04721,map04130,map04721				ko00000,ko00001,ko04131,ko04147
41717	-0.512506	0.0893429	-0.496361	0.0931609	0.400601	0.48365	0.420614	0.474529	2.71262	2.62017	2.55424	2.18486	2.50081	2.80657	2.27766	2.47686	1.9182	2.61368	2.68689	3.06239	Transcription	CASP C terminal	GO:0000139,GO:0005575,GO:0005622,GO:0005623,GO:0005737,GO:0005794,GO:0006810,GO:0008150,GO:0012505,GO:0016020,GO:0016192,GO:0031090,GO:0031984,GO:0043226,GO:0043227,GO:0043229,GO:0043231,GO:0044422,GO:0044424,GO:0044431,GO:0044444,GO:0044446,GO:0044464,GO:0048193,GO:0051179,GO:0051234,GO:0098588,GO:0098791		ko:K09313					ko00000,ko03000
41718	0.0405281	0.821937	-0.0882916	0.597765	0.0696339	0.798335	-0.0906168	0.782738	6.17537	6.18346	6.36081	6.46109	6.35547	6.32314	6.66578	6.41391	6.30826	6.23239	6.36746	6.62967	Chromatin structure and dynamics	Histone deacetylase (HDAC) interacting	GO:0000118,GO:0000122,GO:0000228,GO:0000726,GO:0000775,GO:0000785,GO:0000790,GO:0000792,GO:0003674,GO:0003712,GO:0003714,GO:0005575,GO:0005622,GO:0005623,GO:0005634,GO:0005654,GO:0005694,GO:0005720,GO:0005721,GO:0006139,GO:0006259,GO:0006281,GO:0006302,GO:0006303,GO:0006325,GO:0006338,GO:0006342,GO:0006355,GO:0006357,GO:0006464,GO:0006476,GO:0006725,GO:0006807,GO:0006950,GO:0006974,GO:0006996,GO:…		ko:K11644	ko04139,ko04919,ko05016,ko05202,map04139,map04919,map05016,map05202				ko00000,ko00001,ko03036
41728	1.1782	0.0699847	1.29888	0.0438479	1.03105	0.217744	0.0983163	0.943108	-3.59116	-3.94969	-4.47918	-4.22453	-2.99104	-2.68529	-4.75576	-4.18135	-4.01254	-3.72617	-5.61232	-5.68916	Lipid transport and metabolism	fatty-acyl-CoA binding
41731	1.18472	0.00226644	1.74652	0.000171741	0.489227	0.217744	0.349672	0.424945	6.62437	7.00814	7.64914	7.51145	7.18013	6.73046	7.09949	6.93694	6.26009	6.66722	6.05435	5.61634	Intracellular trafficking, secretion, and vesicular transport	Vacuolar-sorting-associated 13 protein C-terminal	GO:0000003,GO:0003006,GO:0005575,GO:0005622,GO:0005623,GO:0005628,GO:0005737,GO:0005739,GO:0005768,GO:0006605,GO:0006623,GO:0006810,GO:0006886,GO:0006996,GO:0007005,GO:0007034,GO:0007049,GO:0008104,GO:0008150,GO:0009653,GO:0009987,GO:0010927,GO:0012505,GO:0015031,GO:0015833,GO:0016020,GO:0016043,GO:0016192,GO:0019898,GO:0019953,GO:0022402,GO:0022413,GO:0022414,GO:0022607,GO:0030154,GO:0030435,GO:…		ko:K19525					ko00000
41829	-0.986416	0.00516766	-1.49582	0.000482148	-0.79505	0.161814	-0.633776	0.191684	3.64724	3.9145	3.39734	4.03756	3.54812	3.7241	4.00911	4.44436	4.59849	4.23384	5.23865	5.15712	Inorganic ion transport and metabolism	Cation efflux family protein	GO:0000041,GO:0003674,GO:0005215,GO:0005381,GO:0005575,GO:0005622,GO:0005623,GO:0005737,GO:0005739,GO:0006810,GO:0006811,GO:0006812,GO:0006826,GO:0006839,GO:0006873,GO:0006875,GO:0006879,GO:0008150,GO:0008324,GO:0009987,GO:0015075,GO:0015318,GO:0016020,GO:0016021,GO:0019725,GO:0022857,GO:0022890,GO:0030001,GO:0030003,GO:0031224,GO:0034220,GO:0034755,GO:0042592,GO:0043226,GO:0043227,GO:0043229,GO:…
41883	-0.290042	0.102736	-0.15125	0.355564	0.148725	0.537652	0.00400463	0.989518	5.33662	5.53211	5.49093	5.41752	5.61998	5.53872	5.39271	5.23861	5.55161	5.31001	5.62907	5.58172	Intracellular trafficking, secretion, and vesicular transport	Exportin 1-like protein	GO:0003674,GO:0005048,GO:0005215,GO:0005488,GO:0005575,GO:0005622,GO:0005623,GO:0005634,GO:0005635,GO:0005737,GO:0006403,GO:0006404,GO:0006606,GO:0006810,GO:0006886,GO:0006913,GO:0008104,GO:0008139,GO:0008150,GO:0008565,GO:0012505,GO:0015031,GO:0015833,GO:0015931,GO:0016020,GO:0016021,GO:0017038,GO:0031090,GO:0031224,GO:0031965,GO:0031967,GO:0031974,GO:0031975,GO:0031981,GO:0033036,GO:0033218,GO:…		ko:K15436					ko00000,ko03016
41904	-0.588386	0.00768134	-0.508498	0.0126475	-0.898465	0.037551	-0.592871	0.0693665	4.56366	4.23519	5.13369	4.95786	4.10699	4.05618	5.01738	4.91405	4.89134	5.07797	5.59041	5.51969	Function Unknown	10 TM Acyl Transferase domain found in Cas1p		2.3.1.45	ko:K03377					ko00000,ko01000
41926	0.838715	0.0594365	0.604413	0.140011	-0.0750655	0.930544	0.0634152	0.953438	3.97108	4.03331	4.15382	4.00909	3.90378	3.82251	4.47065	4.14508	4.64924	3.1442	3.35057	3.60776	Posttranslational modification, protein turnover, chaperones	BCS1 N terminal
41946	-0.239514	0.273094	-0.568288	0.0221516	-0.195074	0.619448	-0.070454	0.919576	4.28535	4.12178	4.07924	4.21426	3.99764	4.1602	4.68095	4.24071	4.44279	4.07473	4.66031	4.76514	Signal transduction mechanisms	PH domain-containing protein	GO:0001932,GO:0001934,GO:0003674,GO:0003824,GO:0004672,GO:0004674,GO:0005575,GO:0005622,GO:0005623,GO:0005737,GO:0005933,GO:0005934,GO:0005935,GO:0006355,GO:0006357,GO:0006464,GO:0006468,GO:0006793,GO:0006796,GO:0006807,GO:0006950,GO:0007154,GO:0007165,GO:0007346,GO:0008150,GO:0008152,GO:0009889,GO:0009893,GO:0009987,GO:0010468,GO:0010556,GO:0010562,GO:0010604,GO:0010941,GO:0016301,GO:0016310,GO:…		ko:K12609	ko03018,map03018				ko00000,ko00001,ko03019
42033	0.174573	0.704488	-0.0805696	0.861632	-0.0443299	0.953015	-0.652674	0.376545	-0.421238	-0.490255	-1.30925	-0.7651	0.178882	0.122069	-0.848873	-0.72192	-0.105647	0.521762	-0.75434	-1.16559	Amino acid transport and metabolism	Peptidase family M20/M25/M40	GO:0003674,GO:0003824,GO:0005575,GO:0005622,GO:0005623,GO:0005634,GO:0005737,GO:0006508,GO:0006518,GO:0006575,GO:0006749,GO:0006751,GO:0006790,GO:0006807,GO:0008150,GO:0008152,GO:0008233,GO:0008238,GO:0008242,GO:0009056,GO:0009987,GO:0016787,GO:0019538,GO:0031974,GO:0031981,GO:0032991,GO:0034399,GO:0034641,GO:0042219,GO:0043170,GO:0043171,GO:0043226,GO:0043227,GO:0043229,GO:0043231,GO:0043233,GO:…		ko:K14262					ko00000,ko01000,ko01002
42109	0.631049	0.245472	-0.218492	0.675958	-0.043409	0.959883	0.0908884	0.943108	5.59123	5.70674	5.81199	5.62878	5.52071	5.50947	5.66314	7.47731	5.5743	5.54296	5.89597	5.98017	Function Unknown	Pam16	GO:0001405,GO:0003674,GO:0005215,GO:0005488,GO:0005515,GO:0005575,GO:0005622,GO:0005623,GO:0005737,GO:0005739,GO:0005740,GO:0005743,GO:0005744,GO:0005759,GO:0006605,GO:0006626,GO:0006810,GO:0006839,GO:0006886,GO:0006996,GO:0007005,GO:0008104,GO:0008150,GO:0008320,GO:0008565,GO:0009987,GO:0015031,GO:0015399,GO:0015405,GO:0015450,GO:0015833,GO:0016020,GO:0016043,GO:0017038,GO:0019866,GO:0019904,GO:…		ko:K17805					ko00000,ko03029
42170	0.460074	0.0933275	0.439912	0.0987391	0.765064	0.32684	0.203343	0.875742	0.801155	1.25977	3.03652	3.57637	1.65281	1.56264	3.39905	3.20235	1.27287	0.361297	2.75837	2.94384	Function Unknown	developmental regulator flbA	GO:0000003,GO:0000749,GO:0000754,GO:0003674,GO:0005096,GO:0005575,GO:0005622,GO:0005623,GO:0005634,GO:0005737,GO:0005886,GO:0006355,GO:0006357,GO:0006725,GO:0007154,GO:0007165,GO:0008047,GO:0008150,GO:0008152,GO:0008277,GO:0009056,GO:0009058,GO:0009403,GO:0009404,GO:0009407,GO:0009636,GO:0009889,GO:0009891,GO:0009893,GO:0009966,GO:0009968,GO:0009987,GO:0010033,GO:0010468,GO:0010556,GO:0010646,GO:…		ko:K19838	ko04011,map04011				ko00000,ko00001
42177	1.54386	0.0292724	1.69458	0.0154918	1.18079	0.253726	0.249842	0.894576	-1.26923	-0.490255	0.0443831	0.729664	0.468389	-0.363358	0.601789	-0.274461	-0.842612	-1.40424	-0.857434	-1.78227	Signal transduction mechanisms	Mortierella verticillata NRRL 6337 RGC RGC protein kinase	GO:0000155,GO:0000156,GO:0000160,GO:0000161,GO:0000165,GO:0001932,GO:0001933,GO:0002831,GO:0002833,GO:0003674,GO:0003824,GO:0004672,GO:0004673,GO:0004888,GO:0005034,GO:0005575,GO:0005623,GO:0005886,GO:0005887,GO:0006464,GO:0006468,GO:0006469,GO:0006793,GO:0006796,GO:0006807,GO:0006950,GO:0006970,GO:0007154,GO:0007165,GO:0007231,GO:0007234,GO:0008150,GO:0008152,GO:0009607,GO:0009628,GO:0009892,GO:…	2.7.13.3	ko:K11231	ko02020,ko04011,ko04139,map02020,map04011,map04139	M00516			ko00000,ko00001,ko00002,ko01000,ko01001,ko02022
42243	-0.32794	0.226452	-0.588989	0.0451848	-0.340755	0.502105	-0.180747	0.760806	3.79254	3.53413	3.42169	3.45495	3.66717	3.29199	3.62362	3.79019	4.06961	3.56845	3.76054	4.29241	Replication, recombination and repair	Origin recognition complex (ORC) subunit 5 C-terminus	GO:0000070,GO:0000166,GO:0000228,GO:0000278,GO:0000280,GO:0000785,GO:0000790,GO:0000808,GO:0000819,GO:0003674,GO:0003676,GO:0003677,GO:0003688,GO:0003690,GO:0003824,GO:0005488,GO:0005524,GO:0005575,GO:0005622,GO:0005623,GO:0005634,GO:0005654,GO:0005656,GO:0005657,GO:0005664,GO:0005694,GO:0006139,GO:0006259,GO:0006260,GO:0006261,GO:0006267,GO:0006270,GO:0006325,GO:0006342,GO:0006355,GO:0006725,GO:…		ko:K02607	ko04110,ko04111,ko04113,map04110,map04111,map04113	M00284			ko00000,ko00001,ko00002,ko01009,ko03032
42263	0.279719	0.118199	0.450048	0.0199195	0.219149	0.356826	0.0752726	0.831428	5.63525	5.56009	5.88824	5.83211	5.7605	5.71986	5.79402	5.58849	5.5478	5.49542	5.26035	5.55936	RNA processing and modification	Prp31 C terminal domain	GO:0000244,GO:0000375,GO:0000377,GO:0000387,GO:0000398,GO:0005575,GO:0005622,GO:0005623,GO:0005634,GO:0005681,GO:0005687,GO:0005737,GO:0005739,GO:0006139,GO:0006396,GO:0006397,GO:0006725,GO:0006807,GO:0008150,GO:0008152,GO:0008380,GO:0009987,GO:0010467,GO:0016043,GO:0016070,GO:0016071,GO:0022607,GO:0022613,GO:0022618,GO:0030532,GO:0032991,GO:0034622,GO:0034641,GO:0043170,GO:0043226,GO:0043227,GO:…		ko:K12844	ko03040,map03040	M00354			ko00000,ko00001,ko00002,ko03041
42346	0.778683	0.036318	1.22781	0.00336227	0.416481	0.382509	0.425483	0.41429	5.48832	5.33803	5.96273	5.80751	5.5597	5.2276	5.29272	5.5752	4.63492	5.35864	4.97733	4.3346	Carbohydrate transport and metabolism	Catalyzes the dehydration of the S-form of NAD(P)HX at the expense of ATP, which is converted to ADP. Together with NAD(P)HX epimerase, which catalyzes the epimerization of the S- and R-forms, the enzyme allows the repair of both epimers of NAD(P)HX, a damaged form of NAD(P)H that is a result of enzymatic or heat-dependent hydration	GO:0003674,GO:0003824,GO:0005575,GO:0005622,GO:0005623,GO:0005737,GO:0006139,GO:0006725,GO:0006732,GO:0006733,GO:0006753,GO:0006793,GO:0006796,GO:0006807,GO:0008150,GO:0008152,GO:0009117,GO:0009987,GO:0016829,GO:0016835,GO:0016836,GO:0019362,GO:0019637,GO:0034641,GO:0044237,GO:0044238,GO:0044281,GO:0044424,GO:0044464,GO:0046483,GO:0046496,GO:0047453,GO:0051186,GO:0055086,GO:0071704,GO:0072524,GO:…	4.2.1.93	ko:K17757					ko00000,ko01000
42353	4.60416	0.00251625	4.48967	0.00240901	1.1074	0.412063	0.743517	0.631659	1.53812	1.33572	1.13553	0.729664	1.86694	1.70703	1.0256	1.10405	0.37978	1.02872	-1.36439	-5.68916	Replication, recombination and repair	DNA mismatch repair protein	GO:0000003,GO:0000228,GO:0000280,GO:0000793,GO:0000794,GO:0000795,GO:0003674,GO:0003676,GO:0003677,GO:0003690,GO:0003824,GO:0005488,GO:0005575,GO:0005622,GO:0005623,GO:0005634,GO:0005694,GO:0006139,GO:0006259,GO:0006281,GO:0006298,GO:0006310,GO:0006725,GO:0006807,GO:0006950,GO:0006974,GO:0006996,GO:0007049,GO:0007059,GO:0007127,GO:0007129,GO:0007131,GO:0008094,GO:0008150,GO:0008152,GO:0009987,GO:…		ko:K08740					ko00000,ko03400
42380	1.55541	0.00205775	2.0764	0.000230305	0.623501	0.266738	0.786619	0.162264	3.09534	3.43402	2.88714	2.93534	3.27574	2.92942	2.29952	2.50515	2.58738	2.38236	1.30654	0.376932	Amino acid transport and metabolism|Carbohydrate transport and metabolism|Inorganic ion transport and metabolism	transporter
42386	2.11002	0.000276549	2.42083	8.85408e-05	0.394766	0.451678	0.370009	0.520277	4.81398	5.36999	6.18171	5.96406	5.44775	4.76593	5.73308	5.78875	4.89736	4.5546	3.99686	3.30802	Energy production and conversion	Mitochondrial carrier protein	GO:0000041,GO:0003674,GO:0005215,GO:0005384,GO:0005488,GO:0005575,GO:0005622,GO:0005623,GO:0005737,GO:0005739,GO:0005740,GO:0005743,GO:0006810,GO:0006811,GO:0006812,GO:0006820,GO:0006828,GO:0006839,GO:0008144,GO:0008150,GO:0008324,GO:0015075,GO:0015318,GO:0015711,GO:0015748,GO:0015850,GO:0015893,GO:0016020,GO:0016021,GO:0016530,GO:0019842,GO:0019866,GO:0022857,GO:0022890,GO:0030001,GO:0030170,GO:…		ko:K15119					ko00000,ko02000	2.A.29
42393	0.181801	0.369045	0.138782	0.478485	0.00869748	0.978804	0.247055	0.432001	5.42843	5.55612	5.09636	5.33962	5.37964	5.11561	5.29545	5.22592	5.10381	5.39537	5.20546	4.95199	Nucleotide transport and metabolism	GDA1/CD39 (nucleoside phosphatase) family	GO:0000139,GO:0003674,GO:0003824,GO:0004382,GO:0005575,GO:0005622,GO:0005623,GO:0005737,GO:0005794,GO:0006464,GO:0006486,GO:0006487,GO:0006493,GO:0006807,GO:0008150,GO:0008152,GO:0009058,GO:0009059,GO:0009100,GO:0009101,GO:0009268,GO:0009272,GO:0009628,GO:0009987,GO:0010570,GO:0012505,GO:0016020,GO:0016462,GO:0016787,GO:0016817,GO:0016818,GO:0017110,GO:0019538,GO:0030447,GO:0031090,GO:0031984,GO:…	3.6.1.42	ko:K01526					ko00000,ko01000
42470	0.26761	0.242987	0.284448	0.205153	0.497612	0.217744	0.49126	0.222684	3.35135	3.38123	2.86955	2.67029	3.48469	3.24545	2.85157	2.63883	3.1064	2.61368	2.4266	2.55402	Transcription	Myb-like DNA-binding domain
42471	1.29793	0.000516183	1.27971	0.000396903	0.598255	0.18531	0.334645	0.441902	4.27302	4.13246	4.71311	4.2951	4.28508	4.66344	4.48979	4.57019	3.72217	4.02203	3.40727	3.05568	Inorganic ion transport and metabolism	Sugar (and other) transporter			ko:K08150					ko00000,ko02000	2.A.1.1.25,2.A.1.1.62,2.A.1.1.63,2.A.1.1.66,2.A.1.8
42621	-1.23498	0.00580341	-1.66749	0.00101645	-1.21388	0.106858	-0.549876	0.344728	4.45869	4.08923	3.82916	4.1019	3.34881	3.88457	4.14812	4.66727	5.13975	4.45871	5.35707	5.89721	Function Unknown	FR47-like protein	GO:0003674,GO:0003824,GO:0004596,GO:0005575,GO:0005622,GO:0005623,GO:0005737,GO:0006464,GO:0006473,GO:0006474,GO:0006807,GO:0008080,GO:0008150,GO:0008152,GO:0009987,GO:0010467,GO:0016407,GO:0016410,GO:0016740,GO:0016746,GO:0016747,GO:0019538,GO:0031248,GO:0031365,GO:0031414,GO:0031415,GO:0032991,GO:0034212,GO:0036211,GO:0043170,GO:0043412,GO:0043543,GO:0044237,GO:0044238,GO:0044260,GO:0044267,GO:…	2.3.1.258	ko:K20793					ko00000,ko01000,ko03036
42629	4.69139	9.0485e-05	4.74975	5.70488e-05	1.32655	0.120502	1.26125	0.120378	4.94411	5.38347	5.62017	5.35101	5.67074	4.74934	5.24846	5.60165	4.56866	3.16865	0.616497	0.850002	Secondary metabolites biosynthesis, transport and catabolism	Belongs to the cytochrome P450 family
42653	-1.32173	8.292e-05	-1.39201	4.24155e-05	-0.485455	0.109307	-0.250303	0.362314	5.72399	5.54417	5.51941	5.57798	5.37964	5.418	5.62036	5.61793	6.0736	5.69379	6.94777	6.93404	Carbohydrate transport and metabolism	Essential subunit of the N-oligosaccharyl transferase (OST) complex which catalyzes the transfer of a high mannose oligosaccharide from a lipid-linked oligosaccharide donor to an asparagine residue within an Asn-X-Ser Thr consensus motif in nascent polypeptide chains	GO:0005575,GO:0005622,GO:0005623,GO:0005634,GO:0005635,GO:0005737,GO:0005783,GO:0005789,GO:0006464,GO:0006486,GO:0006487,GO:0006807,GO:0008150,GO:0008152,GO:0008250,GO:0009058,GO:0009059,GO:0009100,GO:0009101,GO:0009987,GO:0012505,GO:0016020,GO:0019538,GO:0031967,GO:0031975,GO:0031984,GO:0032991,GO:0034645,GO:0036211,GO:0042175,GO:0043170,GO:0043226,GO:0043227,GO:0043229,GO:0043231,GO:0043412,GO:…		ko:K12670	ko00510,ko00513,ko01100,ko04141,map00510,map00513,map01100,map04141	M00072			ko00000,ko00001,ko00002
42682	0.884404	0.0751597	0.206252	0.673062	-0.147038	0.878366	-0.724839	0.424163	-1.26923	-1.62776	-0.572288	-1.05461	-0.669114	-1.10032	-0.507836	0.34221	-0.553106	-0.918811	-0.857434	-1.16559	Carbohydrate transport and metabolism	Glycosyl hydrolases family 16
42733	-0.468666	0.0229133	-0.494539	0.0154731	-0.127502	0.69985	-0.32654	0.301145	3.86005	3.83822	4.01668	4.04693	4.18887	3.88457	4.17201	3.92194	4.11158	4.24538	4.43617	4.61576	Energy production and conversion	Mitochondrial carrier protein	GO:0000295,GO:0003674,GO:0005215,GO:0005346,GO:0005347,GO:0005471,GO:0005488,GO:0005509,GO:0005575,GO:0005622,GO:0005623,GO:0005737,GO:0005739,GO:0005740,GO:0005743,GO:0006810,GO:0006811,GO:0006820,GO:0006839,GO:0006855,GO:0006862,GO:0008150,GO:0008509,GO:0008514,GO:0015075,GO:0015215,GO:0015216,GO:0015217,GO:0015238,GO:0015291,GO:0015297,GO:0015301,GO:0015605,GO:0015711,GO:0015748,GO:0015865,GO:…		ko:K14684					ko00000,ko02000	2.A.29.23
42739	3.39039	0.00042288	3.36009	0.000330102	1.78767	0.0975206	1.36367	0.164417	0.315728	0.908294	0.475017	0.984921	1.09642	1.01515	0.529639	1.0281	-0.553106	-0.918811	-1.91188	-3.36723	Function Unknown	Cytochrome b5-like Heme/Steroid binding domain
42753	1.60528	0.00920898	1.80766	0.00377896	0.191858	0.842092	0.203833	0.867542	1.8351	0.573875	1.13553	1.13302	1.25688	1.01515	0.858947	1.0281	1.19692	0.666152	-0.402868	-0.934269	Signal transduction mechanisms	Protein tyrosine kinase	GO:0000166,GO:0003674,GO:0003824,GO:0004672,GO:0004674,GO:0005488,GO:0005524,GO:0005575,GO:0005622,GO:0005623,GO:0006464,GO:0006468,GO:0006793,GO:0006796,GO:0006807,GO:0007154,GO:0007165,GO:0008144,GO:0008150,GO:0008152,GO:0009987,GO:0016301,GO:0016310,GO:0016740,GO:0016772,GO:0016773,GO:0017076,GO:0018105,GO:0018193,GO:0018209,GO:0019538,GO:0023052,GO:0030554,GO:0032553,GO:0032555,GO:0032559,GO:…	2.7.11.1	ko:K08793					ko00000,ko01000,ko01001
42770	4.26134	0.000506449	4.37257	0.000308962	-0.0762681	0.953825	0.160929	0.943108	0.932399	1.09471	2.17903	1.75275	1.86694	-0.363358	1.61928	2.19369	0.37978	1.40312	-2.80497	-1.98872	Inorganic ion transport and metabolism	Cation transporter/ATPase, N-terminus
42788	-0.380025	0.0514926	-0.184156	0.276089	-0.226063	0.476517	-0.364281	0.257207	3.42006	3.61256	3.81084	3.71211	3.63831	3.68975	3.57963	3.55336	4.00427	3.75765	4.0441	3.85194	Signal transduction mechanisms	Protein kinase domain	GO:0000075,GO:0000166,GO:0000278,GO:0001558,GO:0003674,GO:0003824,GO:0004672,GO:0004674,GO:0005488,GO:0005524,GO:0005543,GO:0005575,GO:0005622,GO:0005623,GO:0005737,GO:0005739,GO:0005826,GO:0005856,GO:0005886,GO:0005938,GO:0006464,GO:0006468,GO:0006793,GO:0006796,GO:0006807,GO:0007049,GO:0007093,GO:0007154,GO:0007165,GO:0007346,GO:0008104,GO:0008144,GO:0008150,GO:0008152,GO:0008289,GO:0008360,GO:…	2.7.12.1	ko:K18669	ko04111,map04111				ko00000,ko00001,ko01000,ko01001
42890	-0.706297	0.00611181	-0.480108	0.0294141	-0.134409	0.684038	-0.496017	0.144068	4.19674	4.47238	4.71311	4.57313	4.47656	4.96577	4.50398	4.32247	4.86091	4.81687	5.17803	5.07156	Translation, ribosomal structure and biogenesis	Pumilio-like repeats	GO:0000288,GO:0000956,GO:0003674,GO:0003676,GO:0003723,GO:0003729,GO:0005488,GO:0005575,GO:0005622,GO:0005623,GO:0005737,GO:0005739,GO:0005740,GO:0005741,GO:0006091,GO:0006139,GO:0006401,GO:0006402,GO:0006403,GO:0006725,GO:0006807,GO:0006996,GO:0007005,GO:0008150,GO:0008152,GO:0008298,GO:0009056,GO:0009057,GO:0009060,GO:0009892,GO:0009987,GO:0010468,GO:0010605,GO:0010629,GO:0015980,GO:0016020,GO:…		ko:K17943,ko:K17944					ko00000,ko03029
42978	1.12277	0.0232029	1.03367	0.0276954	0.179253	0.782713	0.0812256	0.943108	6.10407	6.22399	6.43146	6.23182	6.4415	6.07294	5.81124	7.02627	5.80924	6.35198	5.21502	5.38029	Posttranslational modification, protein turnover, chaperones	SelR domain	GO:0003674,GO:0003824,GO:0005575,GO:0005622,GO:0005623,GO:0005737,GO:0005739,GO:0006807,GO:0006950,GO:0006979,GO:0008150,GO:0008152,GO:0009636,GO:0009987,GO:0016491,GO:0016667,GO:0016671,GO:0019538,GO:0030091,GO:0033554,GO:0033743,GO:0034599,GO:0042221,GO:0043170,GO:0043226,GO:0043227,GO:0043229,GO:0043231,GO:0044237,GO:0044238,GO:0044260,GO:0044267,GO:0044424,GO:0044444,GO:0044464,GO:0050896,GO:…	1.8.4.12	ko:K07305					ko00000,ko01000
42989	-0.569241	0.0277535	-0.712539	0.00831174	-0.127743	0.739125	-0.104363	0.829186	4.77952	4.8673	4.50096	4.59884	4.64558	4.98005	4.73809	4.64202	5.16488	4.67898	5.11815	5.40426	RNA processing and modification	RNA recognition motif. (a.k.a. RRM, RBD, or RNP domain)	GO:0000245,GO:0000375,GO:0000377,GO:0000395,GO:0000398,GO:0003674,GO:0003676,GO:0003723,GO:0005488,GO:0005575,GO:0005622,GO:0005623,GO:0005634,GO:0005681,GO:0005684,GO:0005685,GO:0006139,GO:0006376,GO:0006396,GO:0006397,GO:0006725,GO:0006807,GO:0008150,GO:0008152,GO:0008380,GO:0009987,GO:0010467,GO:0016043,GO:0016070,GO:0016071,GO:0017069,GO:0022607,GO:0022613,GO:0022618,GO:0030532,GO:0030619,GO:…		ko:K11094	ko03040,map03040	M00352			ko00000,ko00001,ko00002,ko03041
43025	0.0367427	0.872026	0.159554	0.447067	0.278125	0.357059	0.542006	0.112616	5.86622	5.92529	5.92915	5.9591	5.57501	5.69409	5.79978	5.8424	5.17976	5.53358	6.01567	5.55461	Posttranslational modification, protein turnover, chaperones	In Between Ring fingers	GO:0000003,GO:0000151,GO:0000209,GO:0000280,GO:0003674,GO:0003824,GO:0004842,GO:0005488,GO:0005515,GO:0005575,GO:0005622,GO:0005623,GO:0005694,GO:0005737,GO:0006325,GO:0006464,GO:0006807,GO:0006996,GO:0007049,GO:0007127,GO:0008150,GO:0008152,GO:0008270,GO:0009056,GO:0009057,GO:0009893,GO:0009894,GO:0009896,GO:0009987,GO:0010604,GO:0016043,GO:0016567,GO:0016569,GO:0016570,GO:0016574,GO:0016740,GO:…	2.3.2.31	ko:K11968					ko00000,ko01000,ko04121
43141	0.338264	0.140016	-0.0619401	0.777953	0.133262	0.750976	-0.0750444	0.914683	4.40319	4.04467	5.06192	5.35478	4.30358	4.55312	5.78243	5.43887	4.40953	4.15035	5.26803	5.27157	Transcription	Transcription factor			ko:K09265	ko04011,map04011				ko00000,ko00001,ko03000
43146	-1.6489	0.0116533	-1.57682	0.011942	-2.70154	0.118739	-0.806348	0.556519	1.26682	0.805201	1.58691	2.31463	-0.669114	-1.10032	2.01242	1.65154	2.83295	0.666152	3.71635	3.29669	Signal transduction mechanisms	Protein tyrosine kinase
43163	0.345578	0.126941	0.691976	0.00696143	-0.194778	0.684956	0.46508	0.264917	3.62801	3.75767	4.04046	4.00909	3.23778	2.80657	3.88448	3.42598	3.16737	3.30726	3.2174	3.44783	RNA processing and modification|Replication, recombination and repair	DUF1771
43297	2.33809	5.91637e-05	2.60919	2.07764e-05	0.481209	0.226577	0.374126	0.368671	4.6803	4.92376	4.68321	4.5796	4.92185	4.90717	4.43159	4.28217	4.14228	4.75361	2.27642	1.77845	Signal transduction mechanisms	cAMP-dependent protein kinase regulatory subunit	GO:0000003,GO:0000228,GO:0000785,GO:0000790,GO:0001932,GO:0001933,GO:0002831,GO:0002832,GO:0003674,GO:0004857,GO:0004860,GO:0004862,GO:0005575,GO:0005622,GO:0005623,GO:0005634,GO:0005694,GO:0005737,GO:0005886,GO:0006469,GO:0006950,GO:0006979,GO:0007154,GO:0008104,GO:0008150,GO:0008603,GO:0009266,GO:0009267,GO:0009405,GO:0009408,GO:0009605,GO:0009607,GO:0009628,GO:0009653,GO:0009892,GO:0009966,GO:…		ko:K04739	ko04910,map04910				ko00000,ko00001
43302	1.58422	0.00314347	2.14559	0.00031813	-0.344628	0.646178	-0.133944	0.913182	2.29148	2.20006	2.93867	2.93534	2.73688	1.2216	2.46341	2.26159	2.70171	2.00175	0.830622	0.753787	Lipid transport and metabolism	Enoyl-CoA hydratase/isomerase
43336	3.24118	7.2326e-05	3.86388	1.86401e-05	0.367159	0.543323	0.818496	0.173475	5.07062	4.89894	5.75324	5.51187	4.47656	4.59084	5.06601	4.95051	3.88833	4.46859	2.4266	1.13102	Amino acid transport and metabolism	Gamma-glutamyltranspeptidase	GO:0000322,GO:0000323,GO:0000324,GO:0003674,GO:0003824,GO:0005575,GO:0005622,GO:0005623,GO:0005737,GO:0005773,GO:0006508,GO:0006518,GO:0006575,GO:0006749,GO:0006751,GO:0006790,GO:0006805,GO:0006807,GO:0008150,GO:0008152,GO:0008233,GO:0008238,GO:0008242,GO:0009056,GO:0009410,GO:0009636,GO:0009987,GO:0016787,GO:0019538,GO:0034641,GO:0036374,GO:0042219,GO:0042221,GO:0043170,GO:0043171,GO:0043226,GO:…	2.3.2.2,3.4.19.13,3.4.19.14	ko:K00681,ko:K18592	ko00430,ko00460,ko00480,ko00590,ko01100,map00430,map00460,map00480,map00590,map01100		R00494,R01262,R01687,R03867,R03916,R03970,R03971,R04935,R09875	RC00064,RC00090,RC00096	ko00000,ko00001,ko01000,ko01002,ko04090
43377	4.13562	2.58781e-05	4.65144	8.63742e-06	0.230437	0.562694	0.252714	0.57239	5.74646	5.87845	5.15563	4.74413	5.93674	5.63213	4.45613	4.41484	5.50513	5.61591	0.957534	-0.331605	Signal transduction mechanisms	Serine/Threonine protein kinases, catalytic domain	GO:0000166,GO:0000278,GO:0003674,GO:0003824,GO:0004672,GO:0004674,GO:0005488,GO:0005524,GO:0005575,GO:0005622,GO:0005623,GO:0005634,GO:0005737,GO:0005886,GO:0006464,GO:0006468,GO:0006793,GO:0006796,GO:0006807,GO:0006810,GO:0006887,GO:0007049,GO:0007154,GO:0007165,GO:0008144,GO:0008150,GO:0008152,GO:0009898,GO:0009987,GO:0016020,GO:0016192,GO:0016301,GO:0016310,GO:0016740,GO:0016772,GO:0016773,GO:…	2.7.11.1	ko:K19852					ko00000,ko01000,ko01001,ko04131
43387	0.0282302	0.898519	0.237786	0.237309	0.385117	0.24688	0.0956564	0.844324	4.49099	4.65394	4.93656	4.66116	5.01458	4.69842	4.72604	4.44436	4.60585	4.3453	4.62489	4.5019	Replication, recombination and repair	DNA Polymerase alpha zinc finger	GO:0000003,GO:0000228,GO:0000278,GO:0000428,GO:0000726,GO:0000731,GO:0000734,GO:0000781,GO:0000784,GO:0000785,GO:0000790,GO:0003006,GO:0003674,GO:0003676,GO:0003677,GO:0003682,GO:0003688,GO:0003690,GO:0003697,GO:0003824,GO:0003887,GO:0005488,GO:0005575,GO:0005622,GO:0005623,GO:0005634,GO:0005657,GO:0005658,GO:0005694,GO:0005737,GO:0005739,GO:0006139,GO:0006259,GO:0006260,GO:0006261,GO:0006269,GO:…	2.7.7.7	ko:K02320	ko00230,ko00240,ko01100,ko03030,map00230,map00240,map01100,map03030	M00261	R00375,R00376,R00377,R00378	RC02795	ko00000,ko00001,ko00002,ko01000,ko03032
43429	-0.489809	0.629274	0.509797	0.57973	-0.906837	0.540101	-1.83957	0.264917	-3.59116	-3.94969	-2.15725	-2.63957	-2.99104	-2.68529	-4.75576	-1.85942	-2.42757	-1.40424	-3.29039	-2.51923	Posttranslational modification, protein turnover, chaperones	peptidyl-diphthamide biosynthetic process from peptidyl-histidine	GO:0002097,GO:0002098,GO:0002791,GO:0002792,GO:0003674,GO:0003824,GO:0005488,GO:0005506,GO:0005575,GO:0005622,GO:0005623,GO:0005634,GO:0005654,GO:0005737,GO:0005829,GO:0006091,GO:0006139,GO:0006396,GO:0006399,GO:0006400,GO:0006417,GO:0006448,GO:0006464,GO:0006725,GO:0006807,GO:0008033,GO:0008150,GO:0008152,GO:0008270,GO:0009055,GO:0009058,GO:0009451,GO:0009889,GO:0009987,GO:0010467,GO:0010468,GO:…	1.2.4.1	ko:K00162,ko:K15455	ko00010,ko00020,ko00620,ko01100,ko01110,ko01120,ko01130,ko01200,ko04066,ko04922,ko05230,map00010,map00020,map00620,map01100,map01110,map01120,map01130,map01200,map04066,map04922,map05230	M00307	R00014,R00209,R01699,R03270	RC00004,RC00027,RC00627,RC02742,RC02744,RC02882	br01601,ko00000,ko00001,ko00002,ko01000,ko03012,ko03016
43444	-0.408297	0.0353507	-0.378068	0.0405982	-0.0153108	0.955929	-0.0177471	0.955652	5.47223	5.69237	5.46187	5.4139	5.53643	5.64114	5.34621	5.4679	5.61864	5.58445	5.68517	5.94611	Posttranslational modification, protein turnover, chaperones	Ubiquitin-activating enzyme active site	GO:0003674,GO:0003824,GO:0005575,GO:0005622,GO:0005623,GO:0005634,GO:0005737,GO:0006464,GO:0006807,GO:0008150,GO:0008152,GO:0008641,GO:0009987,GO:0016740,GO:0016874,GO:0016877,GO:0016925,GO:0018193,GO:0018205,GO:0019538,GO:0019787,GO:0019789,GO:0019948,GO:0031510,GO:0032446,GO:0032991,GO:0036211,GO:0043170,GO:0043226,GO:0043227,GO:0043229,GO:0043231,GO:0043412,GO:0044237,GO:0044238,GO:0044260,GO:…	6.2.1.45	ko:K10685	ko04120,map04120				ko00000,ko00001,ko01000,ko04121
43456	-0.348888	0.0453456	-0.229689	0.138967	0.0084893	0.972161	-0.0550454	0.884211	6.11447	6.19114	6.26481	6.12309	6.13566	6.30056	6.07634	6.0725	6.13594	6.27805	6.48077	6.36646	Posttranslational modification, protein turnover, chaperones	Ubiquitin elongating factor core	GO:0000209,GO:0003674,GO:0003824,GO:0004842,GO:0005575,GO:0005622,GO:0005623,GO:0005634,GO:0005737,GO:0006464,GO:0006508,GO:0006511,GO:0006807,GO:0006950,GO:0008150,GO:0008152,GO:0009056,GO:0009057,GO:0009636,GO:0009893,GO:0009987,GO:0010033,GO:0010243,GO:0010498,GO:0010604,GO:0016567,GO:0016740,GO:0019222,GO:0019538,GO:0019787,GO:0019941,GO:0030163,GO:0030433,GO:0031323,GO:0031325,GO:0031396,GO:…	2.3.2.27	ko:K10597	ko04120,ko04141,map04120,map04141				ko00000,ko00001,ko01000,ko04121
43544	-0.887102	0.00703001	-1.75121	0.000106827	-1.20096	0.0404499	-1.27442	0.023223	4.95187	4.74728	5.37101	6.01983	4.68844	5.1789	6.46038	6.66335	6.02226	6.21488	7.47961	7.41855	Posttranslational modification, protein turnover, chaperones	Subtilase family
43590	-0.980181	0.000718396	-1.40624	8.23507e-05	-0.6746	0.0976161	-0.833577	0.0410677	3.86005	3.50152	3.7057	3.81439	3.7232	3.94407	4.10532	4.27398	4.61317	4.37712	5.08378	5.2438	Amino acid transport and metabolism	Amino acid transporter	GO:0000322,GO:0000323,GO:0000324,GO:0000329,GO:0003333,GO:0003674,GO:0005215,GO:0005302,GO:0005342,GO:0005575,GO:0005622,GO:0005623,GO:0005737,GO:0005773,GO:0005774,GO:0006810,GO:0006811,GO:0006812,GO:0006820,GO:0006855,GO:0006865,GO:0006868,GO:0007034,GO:0008150,GO:0008324,GO:0008509,GO:0008514,GO:0015075,GO:0015171,GO:0015173,GO:0015175,GO:0015179,GO:0015186,GO:0015188,GO:0015238,GO:0015318,GO:…		ko:K15015	ko04721,ko04723,ko04727,ko05032,ko05033,map04721,map04723,map04727,map05032,map05033				ko00000,ko00001,ko02000	2.A.18.5		iMM904.YJR001W
43630	-0.329888	0.158257	0.169391	0.435271	0.167164	0.613987	-0.136325	0.74031	5.11964	5.08649	5.00665	4.93281	5.4141	5.39686	4.55485	4.37707	5.00705	5.48085	4.61289	4.98944	Amino acid transport and metabolism	Amino acid kinase family	GO:0000096,GO:0000097,GO:0003674,GO:0003824,GO:0004072,GO:0005575,GO:0005622,GO:0005623,GO:0005737,GO:0006082,GO:0006520,GO:0006531,GO:0006553,GO:0006555,GO:0006566,GO:0006790,GO:0006793,GO:0006796,GO:0006807,GO:0008150,GO:0008152,GO:0008652,GO:0009058,GO:0009066,GO:0009067,GO:0009069,GO:0009070,GO:0009085,GO:0009086,GO:0009088,GO:0009089,GO:0009090,GO:0009092,GO:0009987,GO:0016053,GO:0016301,GO:…	2.7.2.4	ko:K00928	ko00260,ko00261,ko00270,ko00300,ko01100,ko01110,ko01120,ko01130,ko01210,ko01230,map00260,map00261,map00270,map00300,map01100,map01110,map01120,map01130,map01210,map01230	M00016,M00017,M00018,M00033,M00525,M00526,M00527	R00480	RC00002,RC00043	ko00000,ko00001,ko00002,ko01000
43667	1.40829	0.000625749	1.85456	7.91864e-05	0.954694	0.0622594	0.847245	0.0671828	4.75313	4.9299	4.55699	4.21426	4.9805	4.92204	4.05481	3.813	3.70856	4.32368	2.64034	2.43496	Carbohydrate transport and metabolism	N-terminal barrel of NtMGAM and CtMGAM, maltase-glucoamylase	GO:0000272,GO:0003674,GO:0003824,GO:0004553,GO:0004558,GO:0005975,GO:0005976,GO:0008150,GO:0008152,GO:0008422,GO:0009056,GO:0009057,GO:0009251,GO:0015926,GO:0016052,GO:0016787,GO:0016798,GO:0043170,GO:0044042,GO:0044238,GO:0071704,GO:0090599,GO:1901575	3.2.1.20	ko:K01187	ko00052,ko00500,ko01100,map00052,map00500,map01100		R00028,R00801,R00802,R06087,R06088	RC00028,RC00049,RC00077	ko00000,ko00001,ko01000		GH31
43679	1.1782	0.0699847	1.29888	0.0438479	1.03105	0.217744	0.0983163	0.943108	-3.59116	-3.94969	-4.47918	-4.22453	-2.99104	-2.68529	-4.75576	-4.18135	-4.01254	-3.72617	-5.61232	-5.68916	Lipid transport and metabolism	Belongs to the thiolase family	GO:0003674,GO:0003676,GO:0003723,GO:0003729,GO:0003824,GO:0003988,GO:0005488,GO:0005575,GO:0005622,GO:0005623,GO:0005737,GO:0005739,GO:0005740,GO:0005758,GO:0005777,GO:0005782,GO:0006082,GO:0006629,GO:0006631,GO:0006635,GO:0008150,GO:0008152,GO:0009056,GO:0009062,GO:0009987,GO:0016042,GO:0016054,GO:0016408,GO:0016740,GO:0016746,GO:0016747,GO:0019395,GO:0019752,GO:0030258,GO:0031907,GO:0031967,GO:…	2.3.1.16	ko:K07513	ko00071,ko00280,ko00592,ko01040,ko01100,ko01110,ko01130,ko01212,ko03320,ko04146,map00071,map00280,map00592,map01040,map01100,map01110,map01130,map01212,map03320,map04146	M00087,M00113	R00927,R01177,R03778,R03858,R03991,R04546,R04742,R04747,R07891,R07895,R07899,R07937,R07953	RC00004,RC00326,RC00405,RC01702,RC02728	ko00000,ko00001,ko00002,ko01000
43702	0.0439856	0.851402	-0.173681	0.424951	-0.381998	0.273873	-0.223122	0.5445	4.98248	4.86089	4.91956	4.90217	4.86071	4.64563	4.96704	5.29235	5.31164	4.96383	4.90239	5.26722	RNA processing and modification	Complex 1 protein (LYR family)	GO:0005575,GO:0005622,GO:0005623,GO:0005737,GO:0005739,GO:0005740,GO:0005743,GO:0005759,GO:0005829,GO:0006790,GO:0008150,GO:0008152,GO:0009987,GO:0016020,GO:0016043,GO:0016226,GO:0019866,GO:0019898,GO:0022607,GO:0031090,GO:0031163,GO:0031312,GO:0031314,GO:0031966,GO:0031967,GO:0031974,GO:0031975,GO:0032991,GO:0043226,GO:0043227,GO:0043229,GO:0043231,GO:0043233,GO:0044085,GO:0044237,GO:0044422,GO:…		ko:K22069					ko00000,ko03029
43750	-2.08575	5.78928e-05	-2.10786	3.53373e-05	-0.593816	0.153566	-0.368738	0.3788	6.69077	6.71654	5.39273	5.41752	6.13049	6.83631	5.4229	5.43152	7.25717	6.88762	7.60639	7.42084	Lipid transport and metabolism	AMP-binding enzyme
43764	0.802049	0.00144736	0.540113	0.0098094	0.0587756	0.874095	-0.0972669	0.817793	4.24804	4.02186	4.72294	4.70916	4.28508	4.2805	4.97046	4.98607	4.41792	4.00854	4.12408	4.22822	RNA processing and modification	RNA recognition motif	GO:0003674,GO:0003676,GO:0003723,GO:0003729,GO:0003730,GO:0005488,GO:0005575,GO:0005622,GO:0005623,GO:0005634,GO:0005654,GO:0005737,GO:0005849,GO:0006139,GO:0006378,GO:0006379,GO:0006396,GO:0006397,GO:0006725,GO:0006807,GO:0008150,GO:0008152,GO:0009607,GO:0009719,GO:0009987,GO:0010467,GO:0010494,GO:0016070,GO:0016071,GO:0031123,GO:0031124,GO:0031974,GO:0031981,GO:0032991,GO:0034641,GO:0035770,GO:…		ko:K14411	ko03015,map03015				ko00000,ko00001,ko03019
43911	0.0133641	0.942053	0.449583	0.0158264	0.0845891	0.78397	0.0285921	0.944527	4.4803	4.58559	5.03455	4.96776	4.66001	4.51439	4.6684	4.45164	4.56111	4.44876	4.64153	4.46186	Signal transduction mechanisms	Organic solute transporter Ostalpha	GO:0003674,GO:0005215,GO:0005575,GO:0005622,GO:0005623,GO:0005737,GO:0005783,GO:0006810,GO:0008150,GO:0012505,GO:0016020,GO:0016021,GO:0022857,GO:0031224,GO:0043226,GO:0043227,GO:0043229,GO:0043231,GO:0044424,GO:0044425,GO:0044444,GO:0044464,GO:0051179,GO:0051234,GO:0055085
43928	-0.776545	0.00517101	-1.03216	0.000884538	-0.0731243	0.860903	-0.201149	0.594636	4.60359	4.17443	4.21082	4.24714	4.47656	4.53388	4.55939	4.39985	4.68443	4.45871	5.08551	5.43561	Function Unknown	Tetratricopeptide repeat	GO:0005575,GO:0005622,GO:0005623,GO:0005634,GO:0005737,GO:0008150,GO:0009987,GO:0016043,GO:0031505,GO:0032991,GO:0043226,GO:0043227,GO:0043229,GO:0043231,GO:0044424,GO:0044464,GO:0045229,GO:0071554,GO:0071555,GO:0071840,GO:0071852
44060	0.391922	0.615638	0.512602	0.49083	1.03105	0.331603	0.0983163	0.953438	-3.59116	-3.94969	-4.47918	-4.22453	-2.99104	-2.68529	-4.75576	-4.18135	-4.01254	-3.72617	-4.02736	-5.68916	Energy production and conversion|Coenzyme transport and metabolism	intracellular sterol transport
44126	0.620556	0.00677141	1.26515	8.96238e-05	0.379119	0.173778	0.225115	0.416998	5.71945	5.98253	6.54804	6.54943	6.11487	5.88836	6.00828	5.80307	5.55542	5.698	5.3043	5.26286	RNA processing and modification	RNA12 protein	GO:0000002,GO:0003674,GO:0003676,GO:0003723,GO:0005488,GO:0005575,GO:0005622,GO:0005623,GO:0005737,GO:0005739,GO:0005740,GO:0005743,GO:0006996,GO:0007005,GO:0008150,GO:0009987,GO:0016020,GO:0016021,GO:0016043,GO:0019866,GO:0031090,GO:0031224,GO:0031300,GO:0031301,GO:0031304,GO:0031305,GO:0031966,GO:0031967,GO:0031975,GO:0032592,GO:0043226,GO:0043227,GO:0043229,GO:0043231,GO:0044422,GO:0044424,GO:…
44165	-0.134185	0.767905	-0.788564	0.076609	-0.25738	0.718097	-0.216994	0.805678	5.14016	4.9542	5.17008	5.30099	4.78374	5.25135	5.66525	6.10751	5.80924	4.68746	5.66555	6.37996	Cell cycle control, cell division, chromosome partitioning	16S rRNA methyltransferase RsmB/F	GO:0000154,GO:0001510,GO:0003674,GO:0003824,GO:0005575,GO:0005622,GO:0005623,GO:0005634,GO:0005730,GO:0006139,GO:0006364,GO:0006396,GO:0006399,GO:0006400,GO:0006725,GO:0006807,GO:0008033,GO:0008150,GO:0008152,GO:0008168,GO:0008169,GO:0008173,GO:0008175,GO:0008649,GO:0008757,GO:0009383,GO:0009451,GO:0009987,GO:0010467,GO:0016070,GO:0016072,GO:0016427,GO:0016428,GO:0016434,GO:0016740,GO:0016741,GO:…	2.1.1.311	ko:K15264					ko00000,ko01000,ko03009
44184	-0.0356326	0.875875	0.482112	0.0319264	0.326804	0.359439	0.392385	0.274517	4.05989	3.7438	3.69575	3.36793	3.69546	3.97293	2.9516	3.11327	3.51884	3.47351	3.01339	3.10201	Signal transduction mechanisms	Tat binding protein 1(TBP-1)-interacting protein (TBPIP)	GO:0000003,GO:0000228,GO:0000280,GO:0000785,GO:0000790,GO:0000793,GO:0000794,GO:0003674,GO:0003676,GO:0003677,GO:0003690,GO:0005488,GO:0005515,GO:0005575,GO:0005622,GO:0005623,GO:0005634,GO:0005694,GO:0006139,GO:0006259,GO:0006310,GO:0006725,GO:0006807,GO:0006996,GO:0007049,GO:0007059,GO:0007127,GO:0007129,GO:0007131,GO:0008150,GO:0008152,GO:0009987,GO:0016043,GO:0022402,GO:0022414,GO:0031974,GO:…		ko:K06695					ko00000,ko03051
44225	-0.973468	0.546226	-0.855178	0.580251	0.097692	0.972022	-0.505991	0.920419	-3.59116	-1.14233	-2.15725	-2.63957	-2.99104	-0.363358	-2.43384	-2.59639	-4.01254	0.521762	-2.15289	-0.934269	Energy production and conversion	C2H2 finger domain protein
44243	0.483712	0.0978146	0.928006	0.00609611	-0.13637	0.740932	0.0595007	0.943108	7.33587	7.3305	6.67374	6.45407	7.0656	7.20802	6.22652	6.01464	7.11868	7.42928	5.9964	5.27591	Intracellular trafficking, secretion, and vesicular transport	TRAM, LAG1 and CLN8 homology domains.	GO:0001302,GO:0003674,GO:0003824,GO:0005575,GO:0005622,GO:0005623,GO:0005634,GO:0005737,GO:0005783,GO:0005789,GO:0006629,GO:0006643,GO:0006665,GO:0006672,GO:0006807,GO:0007009,GO:0007568,GO:0007569,GO:0008150,GO:0008152,GO:0008610,GO:0009058,GO:0009987,GO:0010256,GO:0012505,GO:0016020,GO:0016021,GO:0016043,GO:0016410,GO:0016740,GO:0016746,GO:0016747,GO:0030148,GO:0030176,GO:0031224,GO:0031227,GO:…	2.3.1.24	ko:K04709	ko00600,ko01100,map00600,map01100	M00094,M00099	R06517,R06527	RC00004,RC00064	ko00000,ko00001,ko00002,ko01000
44246	-0.42651	0.0557428	-0.592803	0.011351	-0.310749	0.30146	-0.12856	0.720025	5.31873	5.15098	5.2299	5.39569	4.99195	5.11561	5.50516	5.45346	5.50906	5.20752	5.72809	6.08192	Amino acid transport and metabolism|Nucleotide transport and metabolism	N-terminal domain of ribose phosphate pyrophosphokinase	GO:0002189,GO:0003674,GO:0003824,GO:0004749,GO:0005575,GO:0005622,GO:0005623,GO:0005737,GO:0006015,GO:0006793,GO:0006796,GO:0008150,GO:0008152,GO:0009058,GO:0009987,GO:0016043,GO:0016740,GO:0016772,GO:0016778,GO:0019637,GO:0019693,GO:0031505,GO:0032991,GO:0044237,GO:0044424,GO:0044464,GO:0045229,GO:0046390,GO:0046391,GO:0061695,GO:0071554,GO:0071555,GO:0071704,GO:0071840,GO:0071852,GO:0090407,GO:…	2.7.6.1	ko:K00948	ko00030,ko00230,ko01100,ko01110,ko01120,ko01130,ko01200,ko01230,map00030,map00230,map01100,map01110,map01120,map01130,map01200,map01230	M00005	R01049	RC00002,RC00078	ko00000,ko00001,ko00002,ko01000
44291	0.6205	0.0371451	1.16817	0.000931835	0.690865	0.142903	0.130374	0.82699	3.56871	3.28872	3.48082	3.42652	4.08577	3.85387	3.05802	2.71347	3.54971	2.98808	2.18858	2.38231	Replication, recombination and repair	DNA mismatch repair protein	GO:0000003,GO:0000166,GO:0000228,GO:0000710,GO:0003674,GO:0003676,GO:0003677,GO:0003690,GO:0003697,GO:0003824,GO:0005488,GO:0005524,GO:0005575,GO:0005622,GO:0005623,GO:0005634,GO:0005694,GO:0005737,GO:0006139,GO:0006259,GO:0006281,GO:0006298,GO:0006725,GO:0006807,GO:0006950,GO:0006974,GO:0006996,GO:0007049,GO:0008144,GO:0008150,GO:0008152,GO:0009987,GO:0016043,GO:0016462,GO:0016787,GO:0016817,GO:…		ko:K10858	ko03430,ko03460,map03430,map03460	M00295			ko00000,ko00001,ko00002,ko03400
44314	0.414453	0.386095	1.36629	0.00956599	1.03057	0.217744	-0.640327	0.489995	-2.0062	-2.36472	-0.0868615	0.167785	-0.669114	-0.363358	-0.507836	-1.374	-1.69061	-1.40424	-1.22	-1.44123	Function Unknown	Apses transcription factor xbp1	GO:0000082,GO:0000083,GO:0000122,GO:0000228,GO:0000278,GO:0000785,GO:0000790,GO:0000981,GO:0000982,GO:0001077,GO:0001228,GO:0003674,GO:0003676,GO:0003677,GO:0003700,GO:0005488,GO:0005575,GO:0005622,GO:0005623,GO:0005634,GO:0005667,GO:0005694,GO:0005737,GO:0006139,GO:0006351,GO:0006355,GO:0006357,GO:0006366,GO:0006725,GO:0006807,GO:0006950,GO:0006979,GO:0007049,GO:0008150,GO:0008152,GO:0009058,GO:…
44323	0.027059	0.904497	0.253805	0.219965	-0.285332	0.324807	-0.390989	0.221498	5.92651	5.8102	6.05901	6.20278	5.91284	6.03923	6.09677	5.71801	6.32843	6.19121	5.70226	6.05189	Lipid transport and metabolism	Catalyzes the first step of the methylation pathway of phosphatidylcholine biosynthesis, the SAM-dependent methylation of phosphatidylethanolamine (PE) to phosphatidylmonomethylethanolamine (PMME)	GO:0003674,GO:0003824,GO:0004608,GO:0005575,GO:0005622,GO:0005623,GO:0005737,GO:0005783,GO:0006629,GO:0006644,GO:0006650,GO:0006656,GO:0006793,GO:0006796,GO:0006807,GO:0008150,GO:0008152,GO:0008168,GO:0008170,GO:0008610,GO:0008654,GO:0008757,GO:0009058,GO:0009987,GO:0012505,GO:0016020,GO:0016021,GO:0016740,GO:0016741,GO:0019637,GO:0031224,GO:0032259,GO:0043226,GO:0043227,GO:0043229,GO:0043231,GO:…	2.1.1.17	ko:K16369	ko00564,ko01100,ko01110,map00564,map01100,map01110	M00091	R02056	RC00003,RC00060	ko00000,ko00001,ko00002,ko01000
44345	-0.428989	0.16245	-0.429457	0.152315	-1.5751	0.0751475	-1.01638	0.118043	1.96343	1.66502	2.59764	2.15051	1.09642	1.40218	2.67887	2.00847	2.90633	2.71678	2.64977	2.97973	Transcription	Mortierella verticillata NRRL 6337
44356	4.06	0.000176939	4.98814	3.45324e-05	-0.135013	0.894366	-0.387609	0.742518	6.92946	7.09266	9.50977	9.30233	7.38291	7.14602	8.48398	8.47574	6.97686	7.82314	5.41904	3.41675
44410	0.407406	0.192	0.343034	0.258249	0.170338	0.791042	0.421833	0.450501	4.15703	3.64277	3.45746	3.45495	3.63831	3.61849	3.74806	3.2365	3.16737	3.78953	3.31546	2.91447	Signal transduction mechanisms	Protein tyrosine kinase		2.7.12.1	ko:K18670					ko00000,ko01000,ko01001
44416	-1.03858	0.124639	-2.47598	0.0056547	-0.119411	0.924611	0.381933	0.790475	-0.783808	-0.042796	-2.89422	-2.63957	-1.40608	-0.363358	-1.29633	-1.374	-1.69061	0.180725	-0.326919	-0.262892	Signal transduction mechanisms	Kinase-like
44438	0.324639	0.101772	0.102209	0.580251	-0.457095	0.131824	-0.306638	0.298731	6.63163	6.36433	6.82973	6.84492	6.22085	6.48213	7.05601	7.06361	6.93948	6.67365	6.64418	6.82482	Amino acid transport and metabolism	Mortierella verticillata NRRL 6337
44439	0.0504605	0.885757	-0.370921	0.250781	-0.290668	0.542008	-0.129908	0.866012	6.11792	5.95269	6.44192	6.75632	5.77383	5.9836	6.99285	7.04927	6.66606	5.67258	6.86367	7.07509	Chromatin structure and dynamics	Sas10 C-terminal domain	GO:0000447,GO:0000460,GO:0000462,GO:0000466,GO:0000469,GO:0000472,GO:0000478,GO:0000479,GO:0000480,GO:0000966,GO:0000967,GO:0003674,GO:0003676,GO:0003723,GO:0005488,GO:0005575,GO:0005622,GO:0005623,GO:0005634,GO:0005730,GO:0006139,GO:0006364,GO:0006396,GO:0006725,GO:0006807,GO:0008150,GO:0008152,GO:0009987,GO:0010467,GO:0016070,GO:0016072,GO:0022613,GO:0030490,GO:0030515,GO:0030684,GO:0031974,GO:…		ko:K14767					ko00000,ko03009
44516	1.46917	0.0386991	2.0765	0.00510992	0.886688	0.27245	0.556018	0.528645	1.16372	1.6049	0.730274	0.530355	2.36651	1.01515	-0.000875611	0.066576	0.511025	1.22803	-1.08876	-1.78227	Secondary metabolites biosynthesis, transport and catabolism	Cytochrome P450
44561	0.217512	0.540504	0.242913	0.476281	0.246628	0.658188	0.435134	0.441262	5.16706	5.35181	5.25384	4.87086	5.3173	4.79853	4.6301	5.45708	4.6421	5.02538	4.66729	4.97529	Function Unknown	Cytochrome oxidase c subunit VIb	GO:0005575,GO:0005622,GO:0005623,GO:0005634,GO:0005737,GO:0005739,GO:0005740,GO:0005758,GO:0006873,GO:0006875,GO:0006878,GO:0006996,GO:0007005,GO:0008150,GO:0008535,GO:0009987,GO:0016043,GO:0017004,GO:0019725,GO:0022607,GO:0030003,GO:0031967,GO:0031970,GO:0031974,GO:0031975,GO:0033108,GO:0033617,GO:0034622,GO:0042592,GO:0043226,GO:0043227,GO:0043229,GO:0043231,GO:0043233,GO:0043933,GO:0044085,GO:…		ko:K18179	ko04714,map04714				ko00000,ko00001,ko03029
44599	0.0433521	0.802583	0.220365	0.174963	0.318914	0.27079	0.337688	0.248193	4.18362	4.22524	4.0483	4.1019	4.18887	4.18508	3.99578	3.77865	3.9241	3.80522	3.95183	3.75586	Function Unknown	Yeast mitochondrial distribution and morphology (MDM) proteins	GO:0000001,GO:0005575,GO:0005622,GO:0005623,GO:0005634,GO:0005737,GO:0005739,GO:0005740,GO:0005743,GO:0006873,GO:0006996,GO:0007005,GO:0008150,GO:0009987,GO:0016020,GO:0016043,GO:0019216,GO:0019220,GO:0019222,GO:0019725,GO:0019866,GO:0031090,GO:0031323,GO:0031966,GO:0031967,GO:0031975,GO:0042592,GO:0043226,GO:0043227,GO:0043229,GO:0043231,GO:0044422,GO:0044424,GO:0044429,GO:0044444,GO:0044446,GO:…		ko:K17979					ko00000,ko03029
44616	-0.13138	0.499178	-0.0303025	0.876473	0.134084	0.716387	0.159784	0.676458	4.14355	4.14307	4.33139	4.40846	3.87932	4.39153	4.26938	4.26573	4.14228	3.80522	4.46048	4.33737	Transcription	Serine/Threonine protein kinases, catalytic domain	GO:0000122,GO:0000166,GO:0000228,GO:0000409,GO:0000411,GO:0000429,GO:0000431,GO:0000435,GO:0000436,GO:0000785,GO:0000790,GO:0000791,GO:0000956,GO:0003674,GO:0003824,GO:0004672,GO:0004674,GO:0004693,GO:0005488,GO:0005524,GO:0005575,GO:0005622,GO:0005623,GO:0005634,GO:0005654,GO:0005694,GO:0005719,GO:0006139,GO:0006355,GO:0006357,GO:0006401,GO:0006402,GO:0006464,GO:0006468,GO:0006725,GO:0006793,GO:…	2.7.11.22,2.7.11.23	ko:K02208					ko00000,ko01000,ko01001,ko03021
44717	-0.241649	0.216487	-0.186017	0.318087	-0.18996	0.509087	-0.0454343	0.943108	5.24489	5.23767	5.80507	5.82939	4.9805	5.2276	5.83201	5.69363	5.49327	5.0715	5.97499	6.03152	Cytoskeleton	Microtubule binding	GO:0000301,GO:0003674,GO:0003774,GO:0003777,GO:0003824,GO:0005488,GO:0005515,GO:0005575,GO:0005622,GO:0005623,GO:0005737,GO:0005856,GO:0005871,GO:0005874,GO:0005875,GO:0005881,GO:0006810,GO:0006886,GO:0006887,GO:0006891,GO:0006928,GO:0007017,GO:0007018,GO:0007163,GO:0008017,GO:0008092,GO:0008104,GO:0008150,GO:0008360,GO:0008574,GO:0009987,GO:0010970,GO:0015031,GO:0015630,GO:0015631,GO:0015833,GO:…		ko:K10396	ko04144,ko04728,map04144,map04728				ko00000,ko00001,ko04131,ko04147,ko04812
44729	3.98877	3.46085e-05	4.54892	1.22935e-05	0.743769	0.205385	0.377187	0.537519	5.54069	5.91295	6.6116	6.36886	6.18638	5.99771	6.18895	5.67818	5.04003	5.67258	2.49097	1.40888	Lipid transport and metabolism	Mortierella verticillata NRRL 6337	GO:0005575,GO:0005623,GO:0005886,GO:0005887,GO:0016020,GO:0016021,GO:0031224,GO:0031226,GO:0044425,GO:0044459,GO:0044464,GO:0071944
44816	-0.755104	0.0123176	-0.685077	0.0160681	-0.134698	0.770413	-0.336833	0.435515	4.33365	4.06712	4.3378	4.44435	4.18887	4.6276	4.48025	4.13606	4.76554	4.26819	5.16658	4.98238	Inorganic ion transport and metabolism	Inner membrane component domain	GO:0000322,GO:0000323,GO:0000324,GO:0000329,GO:0003674,GO:0005215,GO:0005451,GO:0005575,GO:0005622,GO:0005623,GO:0005737,GO:0005773,GO:0005774,GO:0005783,GO:0005789,GO:0006810,GO:0006811,GO:0006812,GO:0006813,GO:0006814,GO:0006816,GO:0008150,GO:0008324,GO:0009987,GO:0012505,GO:0015075,GO:0015077,GO:0015078,GO:0015079,GO:0015081,GO:0015085,GO:0015291,GO:0015297,GO:0015298,GO:0015299,GO:0015318,GO:…		ko:K07300					ko00000,ko02000	2.A.19
44822	0.289663	0.284195	0.518033	0.0606773	0.463592	0.24672	0.0886929	0.901142	4.80544	5.03045	4.76161	4.67935	5.30817	5.28626	4.53656	4.44436	4.53049	5.15953	3.96322	4.44399	Signal transduction mechanisms	Oxysterol-binding protein	GO:0003674,GO:0005488,GO:0005496,GO:0005543,GO:0005575,GO:0005622,GO:0005623,GO:0005737,GO:0005783,GO:0005829,GO:0005938,GO:0006066,GO:0006629,GO:0006694,GO:0006696,GO:0006810,GO:0006869,GO:0006887,GO:0006897,GO:0006914,GO:0007034,GO:0007163,GO:0008142,GO:0008150,GO:0008152,GO:0008202,GO:0008204,GO:0008289,GO:0008610,GO:0009056,GO:0009058,GO:0009405,GO:0009987,GO:0010314,GO:0010876,GO:0012505,GO:…		ko:K22285					ko00000,ko02000,ko04131	2.D.1.1
44932	1.83911	1.76844e-05	1.51857	2.93665e-05	0.539784	0.115038	0.193694	0.553108	4.24804	4.421	4.82688	4.99706	4.63101	4.74934	5.07237	5.3904	4.13212	4.16258	3.36209	3.42198	Secondary metabolites biosynthesis, transport and catabolism	Cytochrome P450			ko:K15401	ko00073,map00073		R09452	RC00797	ko00000,ko00001,ko00199,ko01000
45061	0.439857	0.0674386	0.537077	0.0265018	0.156053	0.669506	0.1969	0.604925	4.84763	4.82839	5.05025	4.95289	4.58639	5.03581	4.6684	5.1518	4.61317	4.67044	4.43071	4.49943	Function Unknown	Mortierella verticillata NRRL 6337	GO:0000003,GO:0000165,GO:0000166,GO:0000409,GO:0000411,GO:0000746,GO:0000747,GO:0000749,GO:0000750,GO:0000753,GO:0000767,GO:0000902,GO:0000935,GO:0001302,GO:0001558,GO:0001882,GO:0001883,GO:0001884,GO:0002134,GO:0002135,GO:0003006,GO:0003674,GO:0003824,GO:0003924,GO:0005488,GO:0005525,GO:0005575,GO:0005622,GO:0005623,GO:0005634,GO:0005737,GO:0005739,GO:0005783,GO:0005789,GO:0005856,GO:0005886,GO:…		ko:K07827	ko01521,ko01522,ko04010,ko04012,ko04013,ko04014,ko04015,ko04062,ko04068,ko04071,ko04072,ko04137,ko04138,ko04140,ko04150,ko04151,ko04210,ko04211,ko04213,ko04214,ko04218,ko04320,ko04360,ko04370,ko04371,ko04540,ko04550,ko04650,ko04660,ko04662,ko04664,ko04714,ko04720,ko04722,ko04725,ko04726,ko04730,ko04810,ko04910,ko04912,ko04914,ko04915,ko04916,ko04917,ko04919,ko04921,ko04926,ko04933,ko04960,ko05034…				ko00000,ko00001,ko04031,ko04131
45086	-0.280061	0.156579	-0.183604	0.32202	0.0499726	0.87443	-0.0128789	0.968648	5.75091	5.77653	5.76042	5.59405	5.81953	5.83435	5.73709	5.42783	5.77373	5.77965	6.02838	5.69293	Translation, ribosomal structure and biogenesis	Pumilio-like repeats	GO:0000288,GO:0000956,GO:0003674,GO:0003676,GO:0003723,GO:0003729,GO:0005488,GO:0005575,GO:0005622,GO:0005623,GO:0005737,GO:0005739,GO:0005740,GO:0005741,GO:0006091,GO:0006139,GO:0006401,GO:0006402,GO:0006403,GO:0006725,GO:0006807,GO:0006996,GO:0007005,GO:0008150,GO:0008152,GO:0008298,GO:0009056,GO:0009057,GO:0009060,GO:0009892,GO:0009987,GO:0010468,GO:0010605,GO:0010629,GO:0015980,GO:0016020,GO:…		ko:K17943,ko:K17944					ko00000,ko03029
45111	-0.365968	0.102976	-0.4578	0.0438479	0.115701	0.741784	0.156484	0.669276	5.12651	5.22274	4.56795	4.72675	5.29898	4.95134	4.78533	4.68593	5.04003	4.99835	4.87451	5.33252	Secondary metabolites biosynthesis, transport and catabolism	Methyltransferase domain			ko:K18162	ko04714,map04714				ko00000,ko00001,ko01000,ko03029
45152	0.108393	0.605817	-0.0289738	0.891495	0.038373	0.93164	0.219869	0.583024	3.64724	4.01032	3.82916	3.55026	3.90378	3.3808	3.86995	3.79019	3.63851	3.60475	3.70735	3.74339	Cytoskeleton	Kinesin motor, catalytic domain. ATPase.		2.8.3.13	ko:K10402,ko:K17387,ko:K18703	ko05206,map05206				ko00000,ko00001,ko01000,ko03036,ko04131,ko04812
45199	0.0267747	0.898253	0.0186904	0.924255	0.0788393	0.805312	0.235688	0.461626	6.87746	6.97735	6.96739	6.98431	6.72835	6.81257	6.77805	7.1964	6.61955	6.76268	6.82413	7.0883	Function Unknown	Ubiquinol-cytochrome C reductase, UQCRX/QCR9 like	GO:0005575,GO:0005622,GO:0005623,GO:0005737,GO:0005739,GO:0005740,GO:0005743,GO:0005746,GO:0005750,GO:0006091,GO:0006119,GO:0006122,GO:0006139,GO:0006163,GO:0006725,GO:0006753,GO:0006793,GO:0006796,GO:0006807,GO:0006996,GO:0007005,GO:0008150,GO:0008152,GO:0009060,GO:0009117,GO:0009123,GO:0009126,GO:0009141,GO:0009144,GO:0009150,GO:0009161,GO:0009167,GO:0009199,GO:0009205,GO:0009259,GO:0009987,GO:…		ko:K00419	ko00190,ko01100,ko04260,ko04714,ko04932,ko05010,ko05012,ko05016,map00190,map01100,map04260,map04714,map04932,map05010,map05012,map05016	M00152			ko00000,ko00001,ko00002
45205	0.330053	0.826958	1.07763	0.425122	-0.410062	0.864953	-0.528268	0.876191	-3.59116	-2.36472	-4.47918	-1.41718	-2.99104	-2.68529	-4.75576	-2.59639	-1.20518	-3.72617	-4.02736	-4.10419	Carbohydrate transport and metabolism	Mortierella verticillata NRRL 6337
45209	0.477181	0.0346814	0.757433	0.00301288	0.185273	0.493898	0.180751	0.561736	5.8288	6.12579	6.35608	6.30977	6.06153	5.89591	6.19041	5.918	5.91968	5.67258	5.52531	5.62543	Transcription	DNA-dependent RNA polymerase catalyzes the transcription of DNA into RNA using the four ribonucleoside triphosphates as substrates	GO:0000228,GO:0000428,GO:0000731,GO:0000785,GO:0000790,GO:0003674,GO:0003676,GO:0003677,GO:0005488,GO:0005575,GO:0005622,GO:0005623,GO:0005634,GO:0005654,GO:0005665,GO:0005694,GO:0005737,GO:0005739,GO:0006139,GO:0006259,GO:0006281,GO:0006301,GO:0006351,GO:0006366,GO:0006725,GO:0006807,GO:0006950,GO:0006974,GO:0008150,GO:0008152,GO:0009058,GO:0009059,GO:0009987,GO:0010467,GO:0010494,GO:0016070,GO:…	2.7.7.6	ko:K03006	ko00230,ko00240,ko01100,ko03020,ko05016,ko05168,ko05169,map00230,map00240,map01100,map03020,map05016,map05168,map05169	M00180	R00435,R00441,R00442,R00443	RC02795	br01611,ko00000,ko00001,ko00002,ko01000,ko03021,ko03400
45216	1.35764	0.173462	-0.0933583	0.928883	1.03105	0.493898	0.0983163	0.959953	-3.59116	-3.94969	-4.47918	-4.22453	-2.99104	-2.68529	-3.1708	-2.59639	-4.01254	-3.72617	-2.80497	-5.68916	Function Unknown	Aldo/keto reductase family		1.1.1.307	ko:K17743	ko00040,ko01100,map00040,map01100		R01431,R09477	RC00133	ko00000,ko00001,ko01000
45261	-1.39722	0.00013047	-1.43548	7.43332e-05	-0.617561	0.0991567	-0.402221	0.198824	5.09884	4.8218	4.84049	4.93281	4.73006	4.74934	4.92899	4.91931	5.55922	5.14728	6.40483	6.23899	Carbohydrate transport and metabolism	Glycosyl hydrolase family 63 C-terminal domain	GO:0000271,GO:0000322,GO:0000323,GO:0000324,GO:0003674,GO:0003824,GO:0004553,GO:0004573,GO:0005575,GO:0005622,GO:0005623,GO:0005737,GO:0005773,GO:0005783,GO:0005789,GO:0005975,GO:0005976,GO:0006073,GO:0006464,GO:0006486,GO:0006487,GO:0006807,GO:0008150,GO:0008152,GO:0009058,GO:0009059,GO:0009100,GO:0009101,GO:0009250,GO:0009272,GO:0009987,GO:0010383,GO:0012505,GO:0015926,GO:0016020,GO:0016051,GO:…	3.2.1.106	ko:K01228	ko00510,ko01100,ko04141,map00510,map01100,map04141	M00073	R05979		ko00000,ko00001,ko00002,ko01000,ko04147
45278	0.149754	0.414508	-0.199509	0.259476	0.183791	0.468622	0.147368	0.616312	5.75091	5.63715	5.333	5.25727	5.78703	5.66786	5.62253	5.66571	5.74068	5.34798	5.4758	5.51358	Chromatin structure and dynamics	Histone deacetylase domain	GO:0000003,GO:0000018,GO:0000082,GO:0000083,GO:0000086,GO:0000117,GO:0000118,GO:0000122,GO:0000228,GO:0000278,GO:0000785,GO:0000790,GO:0001302,GO:0003674,GO:0003712,GO:0003713,GO:0003714,GO:0003824,GO:0004407,GO:0005575,GO:0005622,GO:0005623,GO:0005634,GO:0005654,GO:0005694,GO:0006139,GO:0006275,GO:0006325,GO:0006342,GO:0006351,GO:0006354,GO:0006355,GO:0006356,GO:0006357,GO:0006366,GO:0006368,GO:…	3.5.1.98	ko:K06067	ko04110,ko04213,ko04330,ko04919,ko05016,ko05034,ko05165,ko05169,ko05200,ko05202,ko05203,ko05220,map04110,map04213,map04330,map04919,map05016,map05034,map05165,map05169,map05200,map05202,map05203,map05220				ko00000,ko00001,ko01000,ko03036
45298	-0.404219	0.276668	-0.896362	0.034565	-0.273459	0.708679	-0.076795	0.943108	3.95573	3.99868	3.89151	3.48283	3.80337	3.75766	3.64938	4.81017	3.99309	4.12558	4.66497	4.52151	Translation, ribosomal structure and biogenesis	Ribosomal protein L33			ko:K02913	ko03010,map03010	M00178			br01610,ko00000,ko00001,ko00002,ko03011
45348	-0.15181	0.276146	-0.262464	0.0679097	-0.116521	0.576017	0.0933589	0.732514	7.37246	7.36263	7.52328	7.61585	7.07908	7.23507	7.63629	7.72667	7.2419	7.30657	7.78013	7.88177	Posttranslational modification, protein turnover, chaperones	mitochondrial electron transport, cytochrome c to oxygen
45404	0.188073	0.424202	-0.0606929	0.80522	0.287595	0.481919	0.240553	0.577992	3.30366	3.08374	2.31524	2.48971	3.34881	3.09607	2.82167	2.41856	2.92998	2.96033	2.59225	2.32765	Function Unknown	Domain in Tre-2, BUB2p, and Cdc16p. Probable Rab-GAPs.	GO:0003674,GO:0005096,GO:0005488,GO:0005515,GO:0005575,GO:0005623,GO:0006810,GO:0006886,GO:0008047,GO:0008104,GO:0008150,GO:0012505,GO:0015031,GO:0015833,GO:0016192,GO:0017016,GO:0017137,GO:0019899,GO:0030234,GO:0030695,GO:0031267,GO:0031338,GO:0032879,GO:0033036,GO:0033043,GO:0034613,GO:0042886,GO:0043085,GO:0043087,GO:0043547,GO:0044093,GO:0044464,GO:0045184,GO:0046907,GO:0050789,GO:0050790,GO:…
45426	3.37493	0.00230729	2.65126	0.00944941	1.17109	0.217744	0.874579	0.334134	2.85178	2.15884	0.650104	-0.137069	2.98624	2.52417	1.17497	0.772845	2.00983	1.13182	-1.36439	-3.36723	Signal transduction mechanisms	Kinase-like		2.7.11.1	ko:K08835					ko00000,ko01000,ko01001
45445	2.12725	0.000821946	2.57865	0.000166783	0.384034	0.494796	-0.283097	0.676836	2.67562	3.18986	3.44563	2.93534	3.82914	3.3808	2.82167	2.66414	3.06428	3.43371	1.07418	0.193486	Lipid transport and metabolism	Acyl-CoA oxidase
45570	0.170603	0.249989	0.265045	0.0770226	0.281914	0.198815	0.0714475	0.799876	6.16205	6.2064	6.25129	6.21737	6.39482	6.3942	6.1061	6.1729	6.03595	6.18822	6.02385	5.91493	RNA processing and modification	DSHCT	GO:0000184,GO:0000288,GO:0000291,GO:0000956,GO:0003674,GO:0003676,GO:0003723,GO:0003724,GO:0003729,GO:0003824,GO:0004004,GO:0004386,GO:0005488,GO:0005575,GO:0005622,GO:0005623,GO:0005634,GO:0005730,GO:0005737,GO:0006139,GO:0006401,GO:0006402,GO:0006725,GO:0006807,GO:0006950,GO:0006986,GO:0007154,GO:0007165,GO:0008026,GO:0008150,GO:0008152,GO:0008186,GO:0009056,GO:0009057,GO:0009892,GO:0009987,GO:…		ko:K12599	ko03018,map03018	M00392			ko00000,ko00001,ko00002,ko01000,ko03019
45643	2.05056	0.000175586	1.85629	0.000231157	0.104435	0.845314	-0.0265522	0.963537	7.78116	7.59769	8.25108	8.38672	7.95805	7.68213	8.5453	8.4744	7.25249	8.18785	6.62638	6.29775	Lipid transport and metabolism	AMP-binding enzyme C-terminal domain	GO:0000166,GO:0001302,GO:0003674,GO:0003824,GO:0003987,GO:0005488,GO:0005575,GO:0005576,GO:0005622,GO:0005623,GO:0005634,GO:0005730,GO:0005737,GO:0005739,GO:0005829,GO:0006082,GO:0006083,GO:0006084,GO:0006085,GO:0006091,GO:0006113,GO:0006139,GO:0006163,GO:0006164,GO:0006325,GO:0006464,GO:0006473,GO:0006475,GO:0006637,GO:0006725,GO:0006732,GO:0006753,GO:0006790,GO:0006793,GO:0006796,GO:0006807,GO:…	6.2.1.1	ko:K01895	ko00010,ko00620,ko00640,ko00680,ko00720,ko01100,ko01110,ko01120,ko01130,ko01200,map00010,map00620,map00640,map00680,map00720,map01100,map01110,map01120,map01130,map01200	M00357	R00235,R00236,R00316,R00926,R01354	RC00004,RC00012,RC00043,RC00070,RC02746,RC02816	ko00000,ko00001,ko00002,ko01000,ko01004
46118	-0.467347	0.087174	-0.998464	0.00267747	-0.449266	0.254116	-0.374748	0.354372	5.03455	5.12445	5.20907	5.26932	4.96896	5.04942	5.69854	5.83963	5.75068	5.15342	6.00377	6.46914	RNA processing and modification	Helicase associated domain (HA2) Add an annotation	GO:0000166,GO:0000375,GO:0000377,GO:0000390,GO:0000398,GO:0000460,GO:0000462,GO:0000463,GO:0000466,GO:0000470,GO:0003674,GO:0003676,GO:0003723,GO:0003724,GO:0003729,GO:0003824,GO:0004004,GO:0004386,GO:0005488,GO:0005524,GO:0005575,GO:0005622,GO:0005623,GO:0005634,GO:0005681,GO:0005684,GO:0005737,GO:0005739,GO:0006139,GO:0006364,GO:0006396,GO:0006397,GO:0006725,GO:0006807,GO:0008026,GO:0008144,GO:…	3.6.4.13	ko:K12820	ko03040,map03040				ko00000,ko00001,ko01000,ko03009,ko03041
46183	-0.153617	0.729104	0.16399	0.694419	0.0422053	0.957628	0.506062	0.52152	8.63193	8.36575	9.0688	9.05783	7.81067	8.25062	8.76031	8.72985	8.01502	7.96165	9.55749	8.24996	Lipid transport and metabolism	AMP-binding enzyme	GO:0001676,GO:0003674,GO:0003824,GO:0004467,GO:0005575,GO:0005622,GO:0005623,GO:0005737,GO:0005739,GO:0005777,GO:0006082,GO:0006629,GO:0006631,GO:0008150,GO:0008152,GO:0009987,GO:0015645,GO:0016405,GO:0016874,GO:0016877,GO:0016878,GO:0019752,GO:0031956,GO:0031957,GO:0032787,GO:0042579,GO:0043226,GO:0043227,GO:0043229,GO:0043231,GO:0043436,GO:0044237,GO:0044238,GO:0044255,GO:0044281,GO:0044424,GO:…	6.2.1.3	ko:K01897	ko00061,ko00071,ko01100,ko01212,ko02024,ko03320,ko04146,ko04216,ko04714,ko04920,map00061,map00071,map01100,map01212,map02024,map03320,map04146,map04216,map04714,map04920	M00086	R01280	RC00004,RC00014	ko00000,ko00001,ko00002,ko01000,ko01004,ko04147	4.C.1.1
46186	-0.941922	0.0339723	-1.33458	0.00543261	-1.11744	0.170536	-1.00388	0.158185	4.18362	3.55016	4.67311	5.23695	3.31274	4.20953	5.30898	5.37898	5.26591	4.39796	6.46683	6.10729	Signal transduction mechanisms	Phosphoinositide 3-kinase family, accessory domain (PIK domain)	GO:0000278,GO:0000281,GO:0000422,GO:0000910,GO:0003674,GO:0003824,GO:0004430,GO:0005575,GO:0005622,GO:0005623,GO:0005737,GO:0005739,GO:0005886,GO:0006629,GO:0006644,GO:0006646,GO:0006650,GO:0006793,GO:0006796,GO:0006914,GO:0006996,GO:0007005,GO:0007010,GO:0007016,GO:0007049,GO:0007154,GO:0007165,GO:0008104,GO:0008150,GO:0008152,GO:0008610,GO:0008654,GO:0009056,GO:0009058,GO:0009987,GO:0016020,GO:…	2.7.1.67	ko:K00888	ko00562,ko01100,ko04011,ko04070,map00562,map01100,map04011,map04070	M00130	R03361	RC00002,RC00078	ko00000,ko00001,ko00002,ko01000,ko04131
46224	-1.24131	0.0010746	-1.86969	7.48098e-05	-0.862028	0.0717369	-0.89386	0.064241	6.85695	6.6824	6.26817	6.43814	6.4786	7.12689	6.80791	7.16128	7.48482	7.84701	8.2171	8.22905	Transcription	high mobility group	GO:0000228,GO:0000785,GO:0000790,GO:0001192,GO:0001195,GO:0003674,GO:0003676,GO:0003677,GO:0003682,GO:0005488,GO:0005575,GO:0005622,GO:0005623,GO:0005634,GO:0005694,GO:0006139,GO:0006259,GO:0006281,GO:0006298,GO:0006323,GO:0006325,GO:0006333,GO:0006334,GO:0006338,GO:0006351,GO:0006352,GO:0006354,GO:0006355,GO:0006357,GO:0006366,GO:0006367,GO:0006383,GO:0006384,GO:0006385,GO:0006725,GO:0006807,GO:…
46242	-1.06043	0.000223121	-0.867417	0.000486281	-0.398621	0.143549	-0.288184	0.280544	6.50819	6.30652	6.43446	6.46109	6.32863	6.266	6.23221	6.27706	6.74818	6.64561	7.16965	7.45884	Function Unknown	Cooperates with the reticulon proteins and tubule- shaping DP1 family proteins to generate and maintain the structure of the tubular endoplasmic reticulum network. Has GTPase activity, which is required for its function in ER organization	GO:0000166,GO:0001882,GO:0001883,GO:0003674,GO:0003824,GO:0003924,GO:0005488,GO:0005525,GO:0005575,GO:0005622,GO:0005623,GO:0005737,GO:0005783,GO:0005933,GO:0005938,GO:0006810,GO:0006996,GO:0007029,GO:0008150,GO:0008643,GO:0008645,GO:0009405,GO:0009987,GO:0010256,GO:0012505,GO:0015749,GO:0016020,GO:0016021,GO:0016043,GO:0016192,GO:0016320,GO:0016462,GO:0016787,GO:0016817,GO:0016818,GO:0017076,GO:…
46339	-0.545203	0.0123238	-0.588363	0.00680577	-0.254156	0.313986	-0.176569	0.556879	6.93142	6.62491	6.57135	6.50764	6.66895	6.73467	6.65204	6.51301	6.86014	7.05109	7.01681	7.23732	Amino acid transport and metabolism	Amino-transferase class IV	GO:0003674,GO:0003824,GO:0004084,GO:0005488,GO:0005575,GO:0005622,GO:0005623,GO:0005634,GO:0005737,GO:0005739,GO:0005759,GO:0006082,GO:0006520,GO:0006549,GO:0006551,GO:0006573,GO:0006807,GO:0008144,GO:0008150,GO:0008152,GO:0008483,GO:0008652,GO:0009056,GO:0009058,GO:0009063,GO:0009081,GO:0009082,GO:0009083,GO:0009097,GO:0009098,GO:0009099,GO:0009987,GO:0016053,GO:0016054,GO:0016740,GO:0016769,GO:…	2.6.1.42	ko:K00826	ko00270,ko00280,ko00290,ko00770,ko01100,ko01110,ko01130,ko01210,ko01230,map00270,map00280,map00290,map00770,map01100,map01110,map01130,map01210,map01230	M00019,M00036,M00119,M00570	R01090,R01214,R02199,R10991	RC00006,RC00036	ko00000,ko00001,ko00002,ko01000,ko01007
46410	-0.172281	0.535536	0.979963	0.00436333	-0.954797	0.0605412	-0.0504654	0.943108	6.5875	6.71476	6.32576	6.27232	5.85131	5.63213	5.33567	4.95564	6.49029	6.90955	5.60503	5.0328	Inorganic ion transport and metabolism	Mortierella verticillata NRRL 6337	GO:0000028,GO:0000749,GO:0003674,GO:0003824,GO:0004012,GO:0005215,GO:0005319,GO:0005548,GO:0005575,GO:0005622,GO:0005623,GO:0005737,GO:0005783,GO:0005794,GO:0005802,GO:0005886,GO:0006810,GO:0006811,GO:0006820,GO:0006869,GO:0006886,GO:0006892,GO:0006897,GO:0006900,GO:0006996,GO:0008104,GO:0008150,GO:0009987,GO:0010033,GO:0010876,GO:0012505,GO:0015031,GO:0015711,GO:0015748,GO:0015833,GO:0015914,GO:…	3.6.3.1	ko:K14802					ko00000,ko01000,ko03009	3.A.3.8
46417	-0.364055	0.0389225	-0.407807	0.0200219	-0.162169	0.460567	-0.161079	0.514466	5.63525	5.60682	5.68949	5.50848	5.51278	5.73678	5.68407	5.60165	5.78025	5.78361	5.99732	6.01518	Signal transduction mechanisms	Mortierella verticillata NRRL 6337 AGC NDR NDR protein kinase	GO:0000003,GO:0000131,GO:0000902,GO:0000920,GO:0001411,GO:0003674,GO:0003824,GO:0004672,GO:0004674,GO:0005575,GO:0005622,GO:0005623,GO:0005628,GO:0005634,GO:0005737,GO:0005886,GO:0005933,GO:0005934,GO:0005935,GO:0005937,GO:0005938,GO:0006355,GO:0006357,GO:0006464,GO:0006468,GO:0006793,GO:0006796,GO:0006807,GO:0006950,GO:0006970,GO:0006996,GO:0007010,GO:0007114,GO:0007117,GO:0007118,GO:0007154,GO:…		ko:K08286					ko00000,ko01000
46521	0.686204	0.00146722	0.781671	0.000499842	0.550537	0.0672174	0.567146	0.0511128	11.5085	11.6623	11.3539	11.4232	11.5881	11.5538	11.1955	11.4006	10.8747	11.1746	10.7016	10.5119	Translation, ribosomal structure and biogenesis	Ribosomal proteins 50S-L18Ae/60S-L20/60S-L18A	GO:0002181,GO:0003674,GO:0003676,GO:0003723,GO:0003735,GO:0005198,GO:0005488,GO:0005575,GO:0005622,GO:0005623,GO:0005737,GO:0005829,GO:0005840,GO:0006412,GO:0006518,GO:0006807,GO:0008150,GO:0008152,GO:0009058,GO:0009059,GO:0009987,GO:0010467,GO:0015934,GO:0019538,GO:0022625,GO:0022626,GO:0032991,GO:0034641,GO:0034645,GO:0043043,GO:0043170,GO:0043226,GO:0043228,GO:0043229,GO:0043232,GO:0043603,GO:…		ko:K02882	ko03010,map03010	M00177			br01610,ko00000,ko00001,ko00002,ko03011
46655	-0.0258826	0.928295	-0.218123	0.401526	-0.0245218	0.956151	-0.0789271	0.925915	7.42634	7.5773	7.38074	7.5106	7.33651	7.77312	7.42446	7.86884	7.73943	7.4204	7.44042	7.88248	Translation, ribosomal structure and biogenesis	Ribosomal protein S24e	GO:0000462,GO:0002181,GO:0002182,GO:0003674,GO:0003735,GO:0005198,GO:0005575,GO:0005622,GO:0005623,GO:0005737,GO:0005739,GO:0005829,GO:0005840,GO:0006139,GO:0006364,GO:0006396,GO:0006412,GO:0006414,GO:0006518,GO:0006725,GO:0006807,GO:0008150,GO:0008152,GO:0009058,GO:0009059,GO:0009987,GO:0010467,GO:0015935,GO:0016070,GO:0016072,GO:0019538,GO:0022613,GO:0022626,GO:0022627,GO:0030490,GO:0032991,GO:…		ko:K02974	ko03010,map03010	M00177,M00179			br01610,ko00000,ko00001,ko00002,ko03011
46661	1.04585	0.000349547	1.21916	9.89322e-05	0.223374	0.407278	0.410139	0.151004	5.27612	5.26706	5.92915	5.83211	5.08042	5.0895	5.72704	5.68747	4.76554	4.96383	4.48176	4.84125	Carbohydrate transport and metabolism	N-terminal domain of ribose phosphate pyrophosphokinase	GO:0002189,GO:0003674,GO:0003824,GO:0004749,GO:0005575,GO:0005622,GO:0005623,GO:0005737,GO:0006015,GO:0006793,GO:0006796,GO:0008150,GO:0008152,GO:0008361,GO:0009058,GO:0009987,GO:0016043,GO:0016740,GO:0016772,GO:0016778,GO:0019637,GO:0019693,GO:0031505,GO:0032535,GO:0032991,GO:0044237,GO:0044424,GO:0044464,GO:0045229,GO:0046390,GO:0046391,GO:0061695,GO:0065007,GO:0065008,GO:0071554,GO:0071555,GO:…	2.7.6.1	ko:K00948	ko00030,ko00230,ko01100,ko01110,ko01120,ko01130,ko01200,ko01230,map00030,map00230,map01100,map01110,map01120,map01130,map01200,map01230	M00005	R01049	RC00002,RC00078	ko00000,ko00001,ko00002,ko01000
46792	1.14987	0.00390827	1.25012	0.00184001	0.168919	0.767947	0.0883831	0.934809	4.40319	4.45545	4.99046	4.8866	4.61629	4.39153	4.75796	4.92456	4.14228	4.56385	4.10707	3.27374	Secondary metabolites biosynthesis, transport and catabolism	Enoyl-(Acyl carrier protein) reductase
46819	1.42544	0.101746	0.94205	0.275081	1.92867	0.0617863	1.92446	0.0551747	8.07551	8.20355	2.26229	2.18486	8.38237	7.90811	2.74408	2.66414	7.00497	5.44125	2.09504	0.500668	Inorganic ion transport and metabolism	Sugar (and other) transporter
46833	-2.06966	0.00117079	-2.11845	0.00072747	-0.028442	0.966574	0.584983	0.365945	9.42999	9.41102	5.62542	5.50509	8.21169	9.41833	5.79017	5.44253	8.72365	8.95265	7.29175	8.07	Carbohydrate transport and metabolism	Catalyzes the phosphorylation of D-fructose 6-phosphate to fructose 1,6-bisphosphate by ATP, the first committing step of glycolysis	GO:0000166,GO:0000426,GO:0001678,GO:0003674,GO:0003676,GO:0003723,GO:0003729,GO:0003824,GO:0003872,GO:0005488,GO:0005524,GO:0005575,GO:0005622,GO:0005623,GO:0005737,GO:0005739,GO:0005829,GO:0005945,GO:0005975,GO:0005996,GO:0006002,GO:0006006,GO:0006007,GO:0006082,GO:0006090,GO:0006091,GO:0006096,GO:0006139,GO:0006163,GO:0006164,GO:0006165,GO:0006725,GO:0006732,GO:0006733,GO:0006734,GO:0006735,GO:…	2.7.1.11	ko:K00850	ko00010,ko00030,ko00051,ko00052,ko00680,ko01100,ko01110,ko01120,ko01130,ko01200,ko01230,ko03018,ko04152,ko05230,map00010,map00030,map00051,map00052,map00680,map01100,map01110,map01120,map01130,map01200,map01230,map03018,map04152,map05230	M00001,M00345	R00756,R03236,R03237,R03238,R03239,R04779	RC00002,RC00017	ko00000,ko00001,ko00002,ko01000,ko01009,ko03019			iMM904.YGR240C,iND750.YGR240C
46970	0.0311979	0.891396	0.87791	0.00187217	-1.27745	0.0208138	-1.16602	0.0177747	6.25902	6.02042	7.63554	7.4501	5.85131	6.2186	6.65734	6.73826	7.26068	7.35265	6.84532	6.48982	Signal transduction mechanisms	Serine/Threonine protein kinases, catalytic domain	GO:0000003,GO:0000165,GO:0000187,GO:0001410,GO:0001775,GO:0001817,GO:0001819,GO:0001932,GO:0001934,GO:0002237,GO:0002252,GO:0002263,GO:0002274,GO:0002275,GO:0002283,GO:0002366,GO:0002376,GO:0002443,GO:0002444,GO:0002446,GO:0002520,GO:0002521,GO:0002573,GO:0002682,GO:0002684,GO:0002791,GO:0002793,GO:0002831,GO:0002832,GO:0003674,GO:0003682,GO:0003824,GO:0004672,GO:0004674,GO:0004707,GO:0004708,GO:…	2.7.11.24	ko:K04441	ko01522,ko04010,ko04011,ko04013,ko04015,ko04068,ko04071,ko04139,ko04212,ko04218,ko04261,ko04370,ko04380,ko04550,ko04611,ko04620,ko04621,ko04622,ko04624,ko04657,ko04658,ko04659,ko04660,ko04664,ko04668,ko04670,ko04714,ko04722,ko04723,ko04728,ko04750,ko04912,ko04914,ko04917,ko04926,ko04933,ko05014,ko05120,ko05131,ko05132,ko05133,ko05140,ko05142,ko05145,ko05152,ko05160,ko05164,ko05167,ko05169,ko05205…	M00689			ko00000,ko00001,ko00002,ko01000,ko01001
47155	-0.510588	0.00607285	-0.375966	0.0216236	-0.0148686	0.950602	-0.15695	0.52049	6.6674	6.69327	6.99199	6.86624	6.72835	6.91648	6.83716	6.7516	6.8586	6.8159	7.26669	7.34341	Posttranslational modification, protein turnover, chaperones	26S proteasome subunit RPN7	GO:0000502,GO:0003674,GO:0005198,GO:0005575,GO:0005622,GO:0005623,GO:0005634,GO:0005838,GO:0006508,GO:0006511,GO:0006807,GO:0007088,GO:0007346,GO:0008150,GO:0008152,GO:0008541,GO:0009056,GO:0009057,GO:0009896,GO:0009987,GO:0010498,GO:0010564,GO:0010638,GO:0010965,GO:0019538,GO:0019941,GO:0022624,GO:0030071,GO:0030163,GO:0031331,GO:0032270,GO:0032436,GO:0032991,GO:0033043,GO:0033044,GO:0033045,GO:…		ko:K03037	ko03050,ko05169,map03050,map05169	M00341			ko00000,ko00001,ko00002,ko03051
47303	-0.0218591	0.943574	0.0633698	0.820733	0.155076	0.773699	-0.0867671	0.928677	3.56871	3.83822	3.61358	3.49657	4.1279	3.75766	3.67469	3.21953	3.6528	3.96732	3.74743	3.24453	Lipid transport and metabolism|Secondary metabolites biosynthesis, transport and catabolism	3-oxoacyl-[acyl-carrier-protein] reductase (NADH) activity		1.1.1.127	ko:K00065	ko00040,map00040		R01542	RC00089	ko00000,ko00001,ko01000
47466	-0.798865	0.0114003	-1.08117	0.00196889	-0.366011	0.349074	-0.241505	0.60918	7.25824	7.42046	7.3358	7.40346	7.16757	7.26162	7.4126	7.9124	7.80724	7.35132	8.67734	8.22626	Posttranslational modification, protein turnover, chaperones	Thioredoxin	GO:0003674,GO:0003756,GO:0003824,GO:0005488,GO:0005515,GO:0005575,GO:0005622,GO:0005623,GO:0005737,GO:0005783,GO:0006457,GO:0006950,GO:0006979,GO:0008150,GO:0008152,GO:0009987,GO:0012505,GO:0015035,GO:0015036,GO:0016491,GO:0016667,GO:0016853,GO:0016860,GO:0016864,GO:0033554,GO:0034599,GO:0034975,GO:0034976,GO:0042221,GO:0043226,GO:0043227,GO:0043229,GO:0043231,GO:0044424,GO:0044444,GO:0044464,GO:…	5.3.4.1	ko:K09584	ko04141,map04141				ko00000,ko00001,ko01000,ko03110,ko04131
47580	-1.06701	0.00298143	-0.737953	0.0131793	-0.230179	0.666484	-0.181429	0.76632	2.97869	2.94513	3.09825	3.03286	2.62367	3.24545	3.03214	2.35781	3.20663	3.06825	3.90141	3.70959	Signal transduction mechanisms	Protein tyrosine kinase	GO:0000075,GO:0000166,GO:0000278,GO:0001558,GO:0003674,GO:0003824,GO:0004672,GO:0004674,GO:0005488,GO:0005524,GO:0005543,GO:0005575,GO:0005622,GO:0005623,GO:0005737,GO:0005739,GO:0005826,GO:0005856,GO:0005886,GO:0005938,GO:0006464,GO:0006468,GO:0006793,GO:0006796,GO:0006807,GO:0007049,GO:0007093,GO:0007154,GO:0007165,GO:0007346,GO:0008104,GO:0008144,GO:0008150,GO:0008152,GO:0008289,GO:0008360,GO:…	2.7.12.1	ko:K18669	ko04111,map04111				ko00000,ko00001,ko01000,ko01001
47751	0.509624	0.00652591	0.714448	0.000721081	0.314238	0.183996	0.30825	0.184736	8.557	8.51103	7.93048	7.92299	8.4326	8.64731	7.80337	7.63283	8.22676	8.2233	7.25631	7.16902	Signal transduction mechanisms	camp-dependent protein kinase	GO:0000166,GO:0000228,GO:0000322,GO:0000323,GO:0000324,GO:0000785,GO:0000790,GO:0001403,GO:0001678,GO:0003674,GO:0003824,GO:0004672,GO:0004674,GO:0004690,GO:0004691,GO:0005488,GO:0005524,GO:0005575,GO:0005622,GO:0005623,GO:0005634,GO:0005694,GO:0005737,GO:0005773,GO:0005829,GO:0005952,GO:0006355,GO:0006464,GO:0006468,GO:0006793,GO:0006796,GO:0006807,GO:0006996,GO:0007005,GO:0007154,GO:0007165,GO:…	2.7.11.11	ko:K04345	ko01522,ko04010,ko04014,ko04020,ko04024,ko04062,ko04113,ko04114,ko04138,ko04140,ko04211,ko04213,ko04261,ko04270,ko04310,ko04340,ko04341,ko04371,ko04530,ko04540,ko04611,ko04713,ko04714,ko04720,ko04723,ko04724,ko04725,ko04726,ko04727,ko04728,ko04740,ko04742,ko04750,ko04910,ko04911,ko04912,ko04913,ko04914,ko04915,ko04916,ko04918,ko04919,ko04921,ko04922,ko04923,ko04924,ko04925,ko04926,ko04927,ko04934…	M00695			ko00000,ko00001,ko00002,ko01000,ko01001,ko03019,ko03036
47802	-0.424932	0.294535	-0.628205	0.136839	1.02085	0.173778	1.27195	0.0802037	2.67562	3.32644	1.30218	0.984921	2.50081	3.09607	1.54802	1.10405	2.13721	1.31823	1.7186	1.84222	Amino acid transport and metabolism	Amino acid permease
47932	0.695703	0.000208444	0.861159	4.40569e-05	0.49112	0.0417875	0.572301	0.0211371	12.2034	12.2572	12.3088	12.3323	12.2165	12.0801	12.0807	12.2387	11.6549	11.6634	11.3893	11.5278	Translation, ribosomal structure and biogenesis	Ribosomal S17	GO:0000028,GO:0002181,GO:0002182,GO:0003674,GO:0003735,GO:0005198,GO:0005575,GO:0005622,GO:0005623,GO:0005737,GO:0005829,GO:0005840,GO:0006412,GO:0006414,GO:0006518,GO:0006807,GO:0006996,GO:0008150,GO:0008152,GO:0009058,GO:0009059,GO:0009987,GO:0010467,GO:0015935,GO:0016043,GO:0019538,GO:0022607,GO:0022613,GO:0022618,GO:0022626,GO:0022627,GO:0032991,GO:0034622,GO:0034641,GO:0034645,GO:0042254,GO:…		ko:K02962	ko03010,map03010	M00177,M00179			br01610,ko00000,ko00001,ko00002,ko03011
48059	-0.99924	0.00708462	-1.72335	0.000572268	-1.00434	0.179462	-0.905507	0.16438	1.69424	1.47658	1.19325	1.65811	1.40127	1.56264	2.23292	2.00847	2.4632	2.50265	3.41282	2.86159	Secondary metabolites biosynthesis, transport and catabolism	ABC-transporter extracellular N-terminal	GO:0003674,GO:0003824,GO:0005215,GO:0005342,GO:0005575,GO:0005622,GO:0005623,GO:0005737,GO:0005739,GO:0005829,GO:0005886,GO:0006810,GO:0006855,GO:0006873,GO:0008150,GO:0008559,GO:0009987,GO:0015238,GO:0015399,GO:0015405,GO:0015849,GO:0015893,GO:0016020,GO:0016021,GO:0016462,GO:0016787,GO:0016817,GO:0016818,GO:0016887,GO:0017111,GO:0019725,GO:0022804,GO:0022857,GO:0030003,GO:0031224,GO:0042221,GO:…		ko:K08712	ko02010,map02010				ko00000,ko00001,ko02000	3.A.1.205
48200	0.404938	0.45775	-0.617433	0.25624	-0.140098	0.881946	-0.250734	0.841695	6.80223	6.7637	6.74904	6.88986	6.67607	7.11075	7.1119	8.64619	7.4361	6.63249	7.09913	7.76989	Nucleotide transport and metabolism	Phosphoribosyl transferase domain	GO:0003674,GO:0003824,GO:0003999,GO:0005575,GO:0005576,GO:0005622,GO:0005623,GO:0005634,GO:0005737,GO:0006139,GO:0006144,GO:0006163,GO:0006164,GO:0006167,GO:0006168,GO:0006725,GO:0006753,GO:0006793,GO:0006796,GO:0006807,GO:0008150,GO:0008152,GO:0009058,GO:0009112,GO:0009113,GO:0009117,GO:0009123,GO:0009124,GO:0009126,GO:0009127,GO:0009150,GO:0009152,GO:0009156,GO:0009161,GO:0009165,GO:0009167,GO:…	2.4.2.7	ko:K00759	ko00230,ko01100,map00230,map01100		R00190,R01229,R04378	RC00063	ko00000,ko00001,ko01000,ko04147			iMM904.YML022W,iND750.YML022W
48221	-0.952383	0.00191629	-0.839661	0.00288368	0.0655671	0.859319	0.123763	0.756728	5.74646	5.53614	4.92809	4.90732	5.45604	5.71986	4.82732	4.78154	5.26591	5.77169	5.79866	5.71652	Intracellular trafficking, secretion, and vesicular transport	Vacuolar sorting protein 39 domain 1	GO:0000322,GO:0000323,GO:0000324,GO:0000329,GO:0003674,GO:0005085,GO:0005088,GO:0005488,GO:0005515,GO:0005575,GO:0005622,GO:0005623,GO:0005737,GO:0005773,GO:0005774,GO:0006810,GO:0006903,GO:0006914,GO:0006996,GO:0007033,GO:0008150,GO:0008152,GO:0009056,GO:0009966,GO:0009967,GO:0009987,GO:0010646,GO:0010647,GO:0016020,GO:0016043,GO:0016192,GO:0016237,GO:0017016,GO:0017112,GO:0017137,GO:0019899,GO:…		ko:K20183	ko04138,map04138				ko00000,ko00001,ko04131
48472	0.538036	0.00725672	0.489703	0.00915848	0.0186893	0.942488	0.0207921	0.953438	5.5095	5.55215	5.60164	5.52198	5.6492	5.39686	5.57851	5.64042	5.59294	5.42612	5.08725	5.05652	Chromatin structure and dynamics	RNA binding activity-knot of a chromodomain	GO:0000123,GO:0000183,GO:0000228,GO:0000775,GO:0000785,GO:0000790,GO:0000792,GO:0001207,GO:0001672,GO:0003674,GO:0003824,GO:0004402,GO:0005575,GO:0005622,GO:0005623,GO:0005634,GO:0005654,GO:0005694,GO:0005720,GO:0005721,GO:0006139,GO:0006259,GO:0006260,GO:0006261,GO:0006275,GO:0006281,GO:0006302,GO:0006325,GO:0006342,GO:0006351,GO:0006354,GO:0006355,GO:0006357,GO:0006464,GO:0006473,GO:0006475,GO:…	2.3.1.48	ko:K11304	ko05166,map05166				ko00000,ko00001,ko01000,ko03036
48488	2.23492	0.00140486	2.10595	0.00161775	-0.00628707	0.994186	-0.668797	0.399853	2.948	3.24999	3.30872	3.66421	4.04238	3.46446	3.43899	3.813	3.51884	4.07473	2.08117	0.685883	Lipid transport and metabolism	Fatty acid hydroxylase superfamily
48518	0.00799086	0.962321	-0.154513	0.289031	0.111075	0.605508	0.0737715	0.814122	6.86929	6.86329	6.84781	6.88072	6.93228	6.87505	7.1515	6.89747	6.83687	6.74855	7.00904	7.02831	Function Unknown	Tup N-terminal	GO:0000003,GO:0000122,GO:0000228,GO:0000429,GO:0000430,GO:0000433,GO:0000785,GO:0000790,GO:0000988,GO:0000989,GO:0001076,GO:0001191,GO:0001196,GO:0001198,GO:0003006,GO:0003674,GO:0005488,GO:0005515,GO:0005543,GO:0005575,GO:0005622,GO:0005623,GO:0005634,GO:0005654,GO:0005694,GO:0006323,GO:0006325,GO:0006333,GO:0006338,GO:0006342,GO:0006355,GO:0006357,GO:0006950,GO:0006970,GO:0006996,GO:0007154,GO:…		ko:K06666	ko04011,ko04111,map04011,map04111				ko00000,ko00001,ko03021
48654	0.688567	0.000808023	0.813256	0.000218974	0.161066	0.448875	-0.0787086	0.788589	9.18835	9.49908	9.96551	9.93558	9.54058	9.63861	9.83453	9.81697	9.37454	9.48253	9.15498	9.12046	Energy production and conversion	Core subunit of the mitochondrial membrane respiratory chain NADH dehydrogenase (Complex I) that is believed to belong to the minimal assembly required for catalysis. Complex I functions in the transfer of electrons from NADH to the respiratory chain	GO:0005575,GO:0005622,GO:0005623,GO:0005737,GO:0005739,GO:0005740,GO:0005743,GO:0016020,GO:0019866,GO:0031090,GO:0031966,GO:0031967,GO:0031975,GO:0043226,GO:0043227,GO:0043229,GO:0043231,GO:0044422,GO:0044424,GO:0044429,GO:0044444,GO:0044446,GO:0044464	1.6.5.3,1.6.99.3	ko:K03942	ko00190,ko01100,ko04714,ko04723,ko04932,ko05010,ko05012,ko05016,map00190,map01100,map04714,map04723,map04932,map05010,map05012,map05016	M00143	R11945	RC00061	ko00000,ko00001,ko00002,ko01000	3.D.1.6
48668	-0.306814	0.298025	-0.959081	0.00805821	-0.191713	0.716933	-0.189122	0.748973	4.49099	4.29349	4.11701	4.19753	4.35769	4.41275	4.87177	4.74049	4.9093	4.21047	4.81289	5.41741	RNA processing and modification	helicase superfamily c-terminal domain	GO:0000166,GO:0000447,GO:0000460,GO:0000462,GO:0000466,GO:0000469,GO:0000472,GO:0000478,GO:0000479,GO:0000480,GO:0000966,GO:0000967,GO:0003674,GO:0003724,GO:0003824,GO:0004004,GO:0004386,GO:0005488,GO:0005524,GO:0005575,GO:0005622,GO:0005623,GO:0005634,GO:0005730,GO:0005737,GO:0006139,GO:0006364,GO:0006396,GO:0006725,GO:0006807,GO:0008026,GO:0008144,GO:0008150,GO:0008152,GO:0008186,GO:0009987,GO:…	3.6.4.13	ko:K14778					ko00000,ko01000,ko03009
48800	0.1149	0.557054	0.0481362	0.802186	0.150176	0.582884	-0.10105	0.780479	5.41727	5.51588	5.79811	5.93912	5.77383	5.65901	6.06681	5.80875	5.74402	5.39018	5.80711	5.8349	Chromatin structure and dynamics	Histone deacetylase (HDAC) interacting
48945	0.921426	0.138388	1.15402	0.0636443	0.868844	0.306699	1.34115	0.155223	5.9538	6.62869	6.04144	6.04576	6.49881	5.07627	5.73909	5.88069	5.63672	4.21047	4.80236	4.97707	Function Unknown	ABC1 family	GO:0003674,GO:0003824,GO:0005575,GO:0005622,GO:0005623,GO:0005737,GO:0005739,GO:0006793,GO:0006796,GO:0008150,GO:0008152,GO:0009987,GO:0016301,GO:0016310,GO:0016740,GO:0016772,GO:0043226,GO:0043227,GO:0043229,GO:0043231,GO:0044237,GO:0044424,GO:0044444,GO:0044464		ko:K08869					ko00000,ko01001
49028	-0.195306	0.360431	-0.179824	0.381702	-0.324021	0.332906	-0.0832451	0.869413	4.6803	5.09197	4.91956	4.92775	4.58639	4.73257	5.06282	4.74643	4.87925	5.08441	5.18939	5.01734	Signal transduction mechanisms	Fes/CIP4, and EFC/F-BAR homology domain	GO:0000935,GO:0003674,GO:0005096,GO:0005575,GO:0005622,GO:0005623,GO:0005737,GO:0005933,GO:0005934,GO:0005935,GO:0005938,GO:0006996,GO:0007010,GO:0007154,GO:0007163,GO:0007165,GO:0007264,GO:0008047,GO:0008150,GO:0009987,GO:0016043,GO:0023052,GO:0030029,GO:0030036,GO:0030234,GO:0030427,GO:0030428,GO:0030695,GO:0030950,GO:0030952,GO:0031097,GO:0032153,GO:0032155,GO:0035556,GO:0035838,GO:0043085,GO:…
49041	-0.668515	0.169428	-1.64876	0.011236	0.57289	0.485124	0.516872	0.557589	4.28535	3.99868	2.41564	2.71798	3.90378	4.51439	2.86629	4.3694	3.50316	3.74144	4.42797	3.98504	Intracellular trafficking, secretion, and vesicular transport	ARF-like small GTPases; ARF, ADP-ribosylation factor			ko:K07955					ko00000,ko04031,ko04131
49181	1.60616	0.000175512	1.80321	6.36954e-05	0.268775	0.403136	0.0719321	0.910626	6.09359	6.34379	6.87782	7.00007	6.40342	6.42585	6.65522	6.82918	6.10251	6.18822	5.44499	4.82556	Amino acid transport and metabolism	Acyl-CoA dehydrogenase, N-terminal domain		1.3.8.6	ko:K00252	ko00071,ko00310,ko00362,ko00380,ko01100,ko01120,ko01130,map00071,map00310,map00362,map00380,map01100,map01120,map01130	M00032	R02487,R02488,R10074	RC00052,RC00156	ko00000,ko00001,ko00002,ko01000
49883	-0.247686	0.444622	0.25605	0.382633	0.196439	0.778479	0.083836	0.943108	1.96343	1.54217	1.99655	2.00429	1.65281	2.0696	1.68718	1.24491	1.34501	2.00175	1.88752	1.60546	Function Unknown	Glycosyltransferase family 28 C-terminal domain	GO:0003674,GO:0003824,GO:0004577,GO:0005575,GO:0005622,GO:0005623,GO:0005634,GO:0005737,GO:0005783,GO:0005789,GO:0005829,GO:0006464,GO:0006486,GO:0006487,GO:0006488,GO:0006490,GO:0006629,GO:0006807,GO:0008150,GO:0008152,GO:0008194,GO:0008375,GO:0009058,GO:0009059,GO:0009100,GO:0009101,GO:0009987,GO:0012505,GO:0016020,GO:0016740,GO:0016757,GO:0016758,GO:0019538,GO:0019898,GO:0031090,GO:0031312,GO:…	2.4.1.141	ko:K07432	ko00510,ko00513,ko01100,map00510,map00513,map01100	M00055	R05970		ko00000,ko00001,ko00002,ko01000,ko01003		GT1
49912	1.3166	0.00977521	1.9198	0.000960341	0.77912	0.204213	1.16185	0.0866684	6.57249	7.04537	7.14607	6.96961	6.89313	5.94042	6.47606	6.43428	6.04951	5.23673	5.0768	5.20035	Carbohydrate transport and metabolism	Phosphoglycerate mutase family	GO:0003674,GO:0003824,GO:0003873,GO:0005575,GO:0005622,GO:0005623,GO:0005737,GO:0005975,GO:0006003,GO:0006109,GO:0006110,GO:0006140,GO:0006793,GO:0006796,GO:0008150,GO:0008152,GO:0008443,GO:0009889,GO:0009894,GO:0009987,GO:0016301,GO:0016310,GO:0016740,GO:0016772,GO:0016773,GO:0019200,GO:0019219,GO:0019220,GO:0019222,GO:0019637,GO:0030808,GO:0030811,GO:0031323,GO:0031326,GO:0031329,GO:0042325,GO:…	2.7.1.105	ko:K00900	ko00051,map00051		R02732	RC00002,RC00152	ko00000,ko00001,ko01000
49981	2.29421	6.51201e-06	2.85171	1.95028e-06	0.482876	0.0684887	0.21923	0.348818	6.36158	6.39128	7.39388	7.30148	6.63649	6.64339	6.84833	6.73229	6.25542	6.0601	4.54629	4.44655	Function Unknown	Epoxide hydrolase N terminus
50006	-0.284926	0.13333	-0.424183	0.0353852	-0.282768	0.302435	-0.322641	0.296808	7.47425	7.3728	7.60463	7.74017	7.36321	7.56145	7.80194	7.8197	7.89998	7.58842	7.94526	8.24352	Translation, ribosomal structure and biogenesis	Elongation factor Tu C-terminal domain	GO:0000166,GO:0000287,GO:0000288,GO:0000956,GO:0001882,GO:0001883,GO:0002181,GO:0002184,GO:0003674,GO:0003676,GO:0003723,GO:0003729,GO:0003747,GO:0003824,GO:0003924,GO:0005085,GO:0005488,GO:0005515,GO:0005525,GO:0005575,GO:0005622,GO:0005623,GO:0005737,GO:0005829,GO:0006139,GO:0006401,GO:0006402,GO:0006412,GO:0006415,GO:0006518,GO:0006725,GO:0006807,GO:0008022,GO:0008079,GO:0008135,GO:0008150,GO:…		ko:K03267	ko03015,map03015				ko00000,ko00001,ko03012,ko03019
50159	0.194897	0.25866	0.416045	0.0266671	0.0143324	0.962641	0.197745	0.489995	4.87236	4.9114	5.13737	5.03991	4.8977	4.49462	4.94987	4.78154	4.66342	4.72916	4.67424	4.67169	Intracellular trafficking, secretion, and vesicular transport|Cytoskeleton	Vps52 / Sac2 family	GO:0000149,GO:0000938,GO:0003674,GO:0005488,GO:0005515,GO:0005575,GO:0005622,GO:0005623,GO:0005737,GO:0005794,GO:0005829,GO:0006810,GO:0006886,GO:0006892,GO:0006896,GO:0007034,GO:0008104,GO:0008150,GO:0009893,GO:0009894,GO:0009896,GO:0009987,GO:0010506,GO:0010508,GO:0012505,GO:0015031,GO:0015833,GO:0016192,GO:0016197,GO:0016239,GO:0016241,GO:0016482,GO:0017016,GO:0017137,GO:0019222,GO:0019725,GO:…		ko:K20298					ko00000,ko04131
50240	0.68226	0.00255562	0.695718	0.00178397	0.539301	0.0860384	0.603008	0.0561817	10.9803	11.1759	10.8404	10.7954	11.0782	10.9537	10.6767	10.9476	10.3343	10.6291	10.2186	10.0283	Translation, ribosomal structure and biogenesis	Ribosomal protein L36e	GO:0002181,GO:0003674,GO:0003676,GO:0003723,GO:0003735,GO:0005198,GO:0005488,GO:0005575,GO:0005622,GO:0005623,GO:0005737,GO:0005829,GO:0005840,GO:0006412,GO:0006518,GO:0006807,GO:0008150,GO:0008152,GO:0009058,GO:0009059,GO:0009987,GO:0010467,GO:0015934,GO:0019538,GO:0022625,GO:0022626,GO:0032991,GO:0034641,GO:0034645,GO:0043043,GO:0043170,GO:0043226,GO:0043228,GO:0043229,GO:0043232,GO:0043603,GO:…		ko:K02920	ko03010,map03010	M00177			br01610,ko00000,ko00001,ko00002,ko03011
50331	4.527	0.000260634	4.41428	0.000212528	1.13539	0.248136	1.00794	0.317712	3.70346	3.90206	4.52364	4.43725	4.24736	3.5815	4.46098	4.74049	1.76882	3.98119	0.410046	-0.262892	Posttranslational modification, protein turnover, chaperones	DnaJ molecular chaperone homology domain	GO:0002181,GO:0002183,GO:0003674,GO:0005488,GO:0005515,GO:0005575,GO:0005622,GO:0005623,GO:0005634,GO:0005737,GO:0005829,GO:0005840,GO:0006403,GO:0006404,GO:0006412,GO:0006413,GO:0006457,GO:0006508,GO:0006511,GO:0006515,GO:0006518,GO:0006807,GO:0006810,GO:0006886,GO:0006913,GO:0006950,GO:0008104,GO:0008150,GO:0008152,GO:0009056,GO:0009057,GO:0009058,GO:0009059,GO:0009987,GO:0010033,GO:0010467,GO:…		ko:K09510					ko00000,ko03110
50640	-0.720066	0.00145519	-0.415491	0.0200539	-0.0390575	0.882501	-0.08275	0.797075	6.71831	6.85364	6.65589	6.60281	6.83392	6.82449	6.40222	6.24806	6.73482	7.0009	7.04433	7.04534	Intracellular trafficking, secretion, and vesicular transport	Plays a role in vesicular protein sorting	GO:0000322,GO:0000323,GO:0000324,GO:0000329,GO:0003674,GO:0005215,GO:0005575,GO:0005622,GO:0005623,GO:0005737,GO:0005768,GO:0005770,GO:0005773,GO:0005774,GO:0006810,GO:0006886,GO:0008104,GO:0008150,GO:0008565,GO:0009987,GO:0012505,GO:0015031,GO:0015833,GO:0016020,GO:0016192,GO:0016197,GO:0016482,GO:0030904,GO:0030906,GO:0031090,GO:0031410,GO:0031982,GO:0032507,GO:0032991,GO:0033036,GO:0033365,GO:…		ko:K18468	ko04144,map04144				ko00000,ko00001,ko04131
50661	-0.605164	0.00444623	-0.881678	0.000387504	-0.320709	0.217429	-0.215761	0.425204	6.71604	6.54717	6.58354	6.77899	6.49076	6.56501	6.96918	6.946	6.93217	6.76469	7.46232	7.6622	Energy production and conversion	Accessory subunit of the mitochondrial membrane respiratory chain NADH dehydrogenase (Complex I), that is believed not to be involved in catalysis. Complex I functions in the transfer of electrons from NADH to the respiratory chain. The immediate electron acceptor for the enzyme is believed to be ubiquinone	GO:0005575,GO:0005622,GO:0005623,GO:0005737,GO:0005739,GO:0005740,GO:0005743,GO:0005746,GO:0005747,GO:0016020,GO:0019866,GO:0030964,GO:0031090,GO:0031966,GO:0031967,GO:0031975,GO:0032991,GO:0043226,GO:0043227,GO:0043229,GO:0043231,GO:0044422,GO:0044424,GO:0044425,GO:0044429,GO:0044444,GO:0044446,GO:0044455,GO:0044464,GO:0045271,GO:0070469,GO:0098796,GO:0098798,GO:0098800,GO:0098803,GO:1902494,GO:…		ko:K03952	ko00190,ko01100,ko04714,ko04723,ko04932,ko05010,ko05012,ko05016,map00190,map01100,map04714,map04723,map04932,map05010,map05012,map05016	M00146			ko00000,ko00001,ko00002	3.D.1.6
50739	-0.501556	0.256421	-1.22952	0.0140645	-0.392616	0.569823	-0.186201	0.848296	5.2	4.90518	4.94499	5.3088	4.73006	4.96577	5.755	5.94922	5.81242	4.62698	6.00101	6.70557	RNA processing and modification	Eukaryotic rRNA processing protein EBP2	GO:0000280,GO:0003674,GO:0003676,GO:0003723,GO:0003729,GO:0005488,GO:0005575,GO:0005622,GO:0005623,GO:0005634,GO:0005730,GO:0005815,GO:0005816,GO:0005856,GO:0006139,GO:0006364,GO:0006396,GO:0006725,GO:0006807,GO:0006996,GO:0008150,GO:0008152,GO:0009987,GO:0010467,GO:0015630,GO:0016043,GO:0016070,GO:0016072,GO:0022613,GO:0030684,GO:0030687,GO:0031974,GO:0031981,GO:0032991,GO:0034399,GO:0034470,GO:…		ko:K14823					ko00000,ko03009
50757	-4.64792	0.0715504	-6.04596	0.0438479	-1.29408	0.500612	-0.74068	0.712767	3.72172	4.33108	-2.15725	-4.22453	3.1587	3.88457	-2.43384	-1.01143	5.28438	4.25683	1.12915	4.59509	Carbohydrate transport and metabolism	Belongs to the major facilitator superfamily. Sugar transporter (TC 2.A.1.1) family	GO:0000322,GO:0000323,GO:0000324,GO:0000329,GO:0005575,GO:0005622,GO:0005623,GO:0005737,GO:0005773,GO:0005774,GO:0006810,GO:0008150,GO:0016020,GO:0016021,GO:0031090,GO:0031224,GO:0043226,GO:0043227,GO:0043229,GO:0043231,GO:0044422,GO:0044424,GO:0044425,GO:0044437,GO:0044444,GO:0044446,GO:0044464,GO:0051179,GO:0051234,GO:0055085,GO:0098588,GO:0098805,GO:0098852
50803	0.497409	0.115727	-0.0292084	0.928252	0.21159	0.728849	0.0479038	0.953438	3.86005	3.59721	3.59228	3.32236	3.80337	3.97293	3.60618	4.44436	3.47128	3.89589	3.4348	3.55163	Lipid transport and metabolism	Ceramidase
50929	-0.814555	0.00690264	-0.944135	0.00235596	-0.594804	0.135769	-0.605456	0.116279	5.43398	5.55215	5.74844	5.74845	5.43102	5.58618	5.57627	6.17069	6.20057	6.00005	6.54913	6.83416	Posttranslational modification, protein turnover, chaperones	CSN8/PSMD8/EIF3K family	GO:0000075,GO:0000076,GO:0000228,GO:0000278,GO:0000502,GO:0000724,GO:0000725,GO:0000727,GO:0000733,GO:0000785,GO:0000790,GO:0003674,GO:0003676,GO:0003677,GO:0003688,GO:0003690,GO:0003697,GO:0005488,GO:0005575,GO:0005622,GO:0005623,GO:0005634,GO:0005654,GO:0005694,GO:0005737,GO:0005829,GO:0005838,GO:0006139,GO:0006259,GO:0006260,GO:0006261,GO:0006270,GO:0006281,GO:0006302,GO:0006310,GO:0006355,GO:…		ko:K03031	ko03050,ko05169,map03050,map05169	M00341			ko00000,ko00001,ko00002,ko03051
51105	-0.517998	0.010419	-0.594263	0.00397746	0.0435878	0.871871	-0.013329	0.963504	6.06883	6.08786	5.66165	5.58765	6.00614	6.27182	5.63977	5.7597	6.00288	6.17922	6.2538	6.1839	Intracellular trafficking, secretion, and vesicular transport	Endomembrane protein 70
51176	-0.0627148	0.848883	-0.199978	0.509995	-0.00252366	0.996079	-0.120112	0.864289	5.94606	6.10695	6.01967	5.8185	6.1253	6.16334	5.74906	6.3549	5.8156	6.47228	6.29194	5.94611	Amino acid transport and metabolism	Methylenetetrahydrofolate reductase	GO:0000096,GO:0000097,GO:0003674,GO:0003824,GO:0004489,GO:0005575,GO:0005622,GO:0005623,GO:0005737,GO:0005739,GO:0005829,GO:0006082,GO:0006520,GO:0006555,GO:0006730,GO:0006790,GO:0006807,GO:0008150,GO:0008152,GO:0008652,GO:0009058,GO:0009066,GO:0009067,GO:0009086,GO:0009987,GO:0016053,GO:0016491,GO:0016645,GO:0016646,GO:0019752,GO:0043226,GO:0043227,GO:0043229,GO:0043231,GO:0043436,GO:0044237,GO:…	1.5.1.20	ko:K00297	ko00670,ko00720,ko01100,ko01120,ko01200,ko01523,map00670,map00720,map01100,map01120,map01200,map01523	M00377	R01224,R07168	RC00081	ko00000,ko00001,ko00002,ko01000
51186	1.68434	0.000513787	2.17958	8.11848e-05	0.305814	0.455223	0.211367	0.684809	6.74087	7.14505	7.03997	6.91182	7.11356	6.96037	6.42973	6.53203	6.48232	6.97687	5.14006	4.45167	Posttranslational modification, protein turnover, chaperones	Redoxin	GO:0003674,GO:0003824,GO:0004601,GO:0005575,GO:0005622,GO:0005623,GO:0005737,GO:0005829,GO:0005886,GO:0006950,GO:0006979,GO:0008150,GO:0008152,GO:0008379,GO:0009636,GO:0009987,GO:0010035,GO:0010038,GO:0016020,GO:0016209,GO:0016491,GO:0016684,GO:0019725,GO:0033554,GO:0034599,GO:0042221,GO:0042592,GO:0044424,GO:0044444,GO:0044464,GO:0045454,GO:0050789,GO:0050794,GO:0050896,GO:0051716,GO:0051920,GO:…	1.11.1.15	ko:K11187,ko:K14171	ko04122,ko04146,map04122,map04146				ko00000,ko00001,ko01000
51317	0.24285	0.329664	0.0163385	0.947654	0.606032	0.191083	0.575569	0.182842	4.70805	4.57779	4.3881	4.24714	4.66001	4.68104	4.59959	4.48753	4.42625	3.65754	4.43617	4.17038	Nucleotide transport and metabolism	Amidohydrolase family	GO:0000255,GO:0000256,GO:0003674,GO:0003824,GO:0004038,GO:0005575,GO:0005622,GO:0005623,GO:0005737,GO:0006139,GO:0006144,GO:0006145,GO:0006725,GO:0006807,GO:0008150,GO:0008152,GO:0009056,GO:0009112,GO:0009442,GO:0009987,GO:0016787,GO:0016810,GO:0016812,GO:0017144,GO:0019439,GO:0034641,GO:0042737,GO:0043603,GO:0043605,GO:0044237,GO:0044238,GO:0044248,GO:0044270,GO:0044281,GO:0044424,GO:0044464,GO:…	3.5.2.5	ko:K01466	ko00230,ko01100,ko01120,map00230,map01100,map01120	M00546	R02425	RC00680	ko00000,ko00001,ko00002,ko01000
51349	-0.613092	0.00809249	-0.772476	0.00177222	-0.629182	0.0694658	-0.666466	0.0470869	5.29453	5.19242	5.23335	5.30099	5.17386	5.39686	5.36965	5.48221	6.09468	5.72298	6.00193	6.07696	Signal transduction mechanisms	Translation initiation factor IF-2, N-terminal region	GO:0000003,GO:0000935,GO:0003006,GO:0003674,GO:0003824,GO:0005488,GO:0005543,GO:0005575,GO:0005622,GO:0005623,GO:0005634,GO:0005886,GO:0006629,GO:0006644,GO:0006650,GO:0006793,GO:0006796,GO:0007049,GO:0008150,GO:0008152,GO:0008289,GO:0009653,GO:0009987,GO:0010927,GO:0016020,GO:0016043,GO:0016301,GO:0016307,GO:0016308,GO:0016310,GO:0016740,GO:0016772,GO:0016773,GO:0019637,GO:0019953,GO:0022402,GO:…	2.7.1.68	ko:K00889	ko00562,ko01100,ko04011,ko04070,ko04072,ko04139,ko04144,ko04666,ko04810,ko05231,map00562,map01100,map04011,map04070,map04072,map04139,map04144,map04666,map04810,map05231	M00130	R03469	RC00002,RC00078	ko00000,ko00001,ko00002,ko01000,ko04131
51513	-0.542941	0.0645791	-0.815985	0.00989472	-0.612533	0.175762	-0.359118	0.410691	5.8866	5.68875	6.67247	6.96467	5.32637	5.7618	7.14095	7.03963	6.49427	5.80326	7.63308	7.63545	Cytoskeleton	DIL	GO:0000001,GO:0000003,GO:0000011,GO:0000131,GO:0000132,GO:0000146,GO:0000226,GO:0000278,GO:0000281,GO:0000902,GO:0000910,GO:0003006,GO:0003674,GO:0003774,GO:0003779,GO:0003824,GO:0005488,GO:0005515,GO:0005516,GO:0005575,GO:0005622,GO:0005623,GO:0005737,GO:0005739,GO:0005856,GO:0005884,GO:0005933,GO:0005934,GO:0005935,GO:0005937,GO:0005938,GO:0006403,GO:0006810,GO:0006887,GO:0006904,GO:0006928,GO:…		ko:K10357					ko00000,ko03019,ko03029,ko04131,ko04812
51557	-0.00523201	0.979633	-0.021878	0.903254	0.246957	0.336285	0.0852239	0.828965	7.27997	7.35238	7.44971	7.56133	7.4002	7.55431	7.56193	7.47731	7.42365	7.03788	7.44989	7.60216	Intracellular trafficking, secretion, and vesicular transport	Mortierella verticillata NRRL 6337	GO:0000166,GO:0001882,GO:0001883,GO:0003674,GO:0005048,GO:0005215,GO:0005488,GO:0005525,GO:0005575,GO:0005622,GO:0005623,GO:0005634,GO:0005635,GO:0005643,GO:0005654,GO:0005730,GO:0005737,GO:0005819,GO:0005829,GO:0005856,GO:0006605,GO:0006606,GO:0006607,GO:0006612,GO:0006810,GO:0006886,GO:0006913,GO:0008104,GO:0008139,GO:0008150,GO:0008565,GO:0012505,GO:0015031,GO:0015630,GO:0015833,GO:0016020,GO:…
51594	-0.174344	0.458525	-0.804186	0.00520147	0.0740669	0.860688	0.080938	0.892118	5.14016	4.97809	4.845	4.95786	5.03686	5.06291	5.40789	5.64996	5.26126	4.67044	5.6183	5.79113	Translation, ribosomal structure and biogenesis	Plays a central role in 2-thiolation of mcm(5)S(2)U at tRNA wobble positions of tRNA(Lys), tRNA(Glu) and tRNA(Gln). Directly binds tRNAs and probably acts by catalyzing adenylation of tRNAs, an intermediate required for 2-thiolation. It is unclear whether it acts as a sulfurtransferase that transfers sulfur from thiocarboxylated URM1 onto the uridine of tRNAs at wobble position. Prior mcm(5) tRNA…	GO:0000049,GO:0000166,GO:0002097,GO:0002098,GO:0002143,GO:0002144,GO:0003674,GO:0003676,GO:0003723,GO:0005488,GO:0005524,GO:0005575,GO:0005622,GO:0005623,GO:0005737,GO:0005739,GO:0005829,GO:0006139,GO:0006396,GO:0006399,GO:0006400,GO:0006464,GO:0006725,GO:0006807,GO:0008033,GO:0008144,GO:0008150,GO:0008152,GO:0009451,GO:0009987,GO:0010467,GO:0016070,GO:0017076,GO:0019538,GO:0030554,GO:0032446,GO:…		ko:K14168	ko04122,map04122				ko00000,ko00001,ko01000,ko03016
51749	-1.24023	0.00124539	-1.08795	0.00194371	0.396877	0.293739	0.00438427	0.993548	7.23141	7.30357	6.21344	6.16886	7.54326	7.77517	6.04595	6.03175	7.1779	7.34864	6.9154	7.63769	Amino acid transport and metabolism	Aminotransferase class-V	GO:0003674,GO:0003824,GO:0004648,GO:0005575,GO:0005622,GO:0005623,GO:0005737,GO:0006082,GO:0006139,GO:0006144,GO:0006520,GO:0006563,GO:0006564,GO:0006725,GO:0006807,GO:0008150,GO:0008152,GO:0008483,GO:0008652,GO:0009058,GO:0009069,GO:0009070,GO:0009112,GO:0009113,GO:0009987,GO:0016053,GO:0016740,GO:0016769,GO:0018130,GO:0019438,GO:0019752,GO:0034641,GO:0042440,GO:0043436,GO:0044237,GO:0044238,GO:…	2.6.1.52	ko:K00831	ko00260,ko00680,ko00750,ko01100,ko01120,ko01130,ko01200,ko01230,map00260,map00680,map00750,map01100,map01120,map01130,map01200,map01230	M00020,M00124	R04173,R05085	RC00006,RC00036	ko00000,ko00001,ko00002,ko01000,ko01007
51849	-1.05093	0.00146257	-1.66325	9.32018e-05	-0.154329	0.70496	-0.146004	0.783508	7.88305	7.85968	7.81458	8.17661	7.70679	8.01775	8.55641	8.65647	8.33481	7.68799	9.55302	9.75531	Lipid transport and metabolism	This enzyme condenses acetyl-CoA with acetoacetyl-CoA to form HMG-CoA, which is the substrate for HMG-CoA reductase	GO:0003674,GO:0003824,GO:0004421,GO:0005575,GO:0005622,GO:0005623,GO:0005634,GO:0005737,GO:0005783,GO:0006066,GO:0006084,GO:0006139,GO:0006163,GO:0006629,GO:0006637,GO:0006644,GO:0006694,GO:0006696,GO:0006720,GO:0006721,GO:0006725,GO:0006732,GO:0006753,GO:0006790,GO:0006793,GO:0006796,GO:0006807,GO:0008150,GO:0008152,GO:0008202,GO:0008204,GO:0008299,GO:0008610,GO:0008654,GO:0009058,GO:0009117,GO:…	2.3.3.10	ko:K01641	ko00072,ko00280,ko00650,ko00900,ko01100,ko01110,ko01130,map00072,map00280,map00650,map00900,map01100,map01110,map01130	M00088,M00095	R01978	RC00004,RC00503	ko00000,ko00001,ko00002,ko01000
51865	0.00786242	0.961468	0.032356	0.821994	0.0765401	0.755437	0.0159539	0.956025	8.63314	8.85424	8.68085	8.70343	8.79971	8.81605	8.65429	8.68187	8.71984	8.74322	8.55172	8.76598	Energy production and conversion	Produces ATP from ADP in the presence of a proton gradient across the membrane	GO:0000166,GO:0000275,GO:0003674,GO:0005488,GO:0005524,GO:0005575,GO:0005622,GO:0005623,GO:0005737,GO:0005739,GO:0005740,GO:0005743,GO:0005753,GO:0005754,GO:0005759,GO:0006091,GO:0006119,GO:0006139,GO:0006163,GO:0006164,GO:0006725,GO:0006753,GO:0006754,GO:0006793,GO:0006796,GO:0006807,GO:0006810,GO:0006811,GO:0006812,GO:0006839,GO:0008144,GO:0008150,GO:0008152,GO:0009058,GO:0009117,GO:0009123,GO:…		ko:K02132	ko00190,ko01100,ko04714,ko05010,ko05012,ko05016,map00190,map01100,map04714,map05010,map05012,map05016	M00158			ko00000,ko00001,ko00002	3.A.2.1		iMM904.YBL099W,iND750.YBL099W
51930	-0.314666	0.097908	-0.144794	0.407573	0.348393	0.20055	0.261504	0.337945	6.15871	6.07684	5.36474	5.23695	6.22085	6.18816	5.16459	5.0971	5.67221	6.04036	5.38274	5.50867	Carbohydrate transport and metabolism	Metalloenzyme superfamily
71272	1.4078	0.00203443	1.54366	0.000918542	0.312732	0.544482	-0.194161	0.769088	2.59866	2.27913	2.61885	2.28326	2.98624	2.8693	2.06442	2.66414	2.39685	2.87375	0.863412	0.969055	Lipid transport and metabolism	Acyl-CoA oxidase	GO:0000166,GO:0003674,GO:0003824,GO:0003995,GO:0003997,GO:0005488,GO:0005575,GO:0005622,GO:0005623,GO:0005737,GO:0005777,GO:0005782,GO:0006082,GO:0006629,GO:0006631,GO:0006635,GO:0008150,GO:0008152,GO:0009056,GO:0009062,GO:0009987,GO:0016042,GO:0016054,GO:0016491,GO:0016627,GO:0016634,GO:0019395,GO:0019752,GO:0030258,GO:0031907,GO:0031974,GO:0032787,GO:0033539,GO:0033540,GO:0034440,GO:0036094,GO:…	1.3.3.6	ko:K00232	ko00071,ko00592,ko01040,ko01100,ko01110,ko01212,ko03320,ko04024,ko04146,map00071,map00592,map01040,map01100,map01110,map01212,map03320,map04024,map04146	M00087,M00113	R01175,R01279,R03777,R03857,R03990,R04751,R04754,R07888,R07892,R07896,R07934,R07950	RC00052,RC00076	ko00000,ko00001,ko00002,ko01000
71324	2.71875	8.66304e-05	3.11556	2.8939e-05	0.901221	0.125329	1.28449	0.0470869	5.96151	6.25366	6.3545	6.20905	5.9948	5.42846	5.94554	5.82568	5.30713	4.30174	3.18534	3.14689	Secondary metabolites biosynthesis, transport and catabolism	ABC transporter transmembrane region
71350	-1.12117	0.0145909	-0.520925	0.137371	0.242224	0.760263	0.395742	0.59372	1.69424	1.40787	0.806223	1.70621	1.53252	1.2216	0.670502	0.573536	0.845444	1.48329	1.77138	1.7287	Intracellular trafficking, secretion, and vesicular transport	Gtr1/RagA G protein conserved region	GO:0000075,GO:0000166,GO:0000226,GO:0000278,GO:0000280,GO:0000910,GO:0001100,GO:0001882,GO:0001883,GO:0003674,GO:0003824,GO:0003924,GO:0005488,GO:0005515,GO:0005525,GO:0005575,GO:0005622,GO:0005623,GO:0005815,GO:0005816,GO:0005856,GO:0006996,GO:0007010,GO:0007017,GO:0007049,GO:0007088,GO:0007093,GO:0007096,GO:0007154,GO:0007165,GO:0007264,GO:0007265,GO:0007346,GO:0008104,GO:0008150,GO:0009987,GO:…		ko:K06682	ko04111,map04111				ko00000,ko00001
71370	0.38144	0.0778429	0.264455	0.191231	0.460416	0.217744	0.571423	0.120591	4.44776	4.63903	4.2385	4.31074	4.61629	4.23358	4.19552	4.60981	4.03731	3.91046	4.01886	3.99909	Energy production and conversion	Mitochondrial carrier protein	GO:0000064,GO:0003333,GO:0003674,GO:0005215,GO:0005342,GO:0005575,GO:0005622,GO:0005623,GO:0005737,GO:0005739,GO:0005740,GO:0005743,GO:0006810,GO:0006811,GO:0006812,GO:0006820,GO:0006839,GO:0006844,GO:0006855,GO:0006865,GO:0008150,GO:0008324,GO:0008509,GO:0008514,GO:0008519,GO:0015075,GO:0015101,GO:0015171,GO:0015179,GO:0015227,GO:0015238,GO:0015318,GO:0015651,GO:0015695,GO:0015696,GO:0015697,GO:…
71408	-0.288166	0.314043	-0.719637	0.0249908	-0.623643	0.236762	-0.927324	0.102562	3.68496	3.38123	4.4367	4.57313	3.85445	3.79045	4.8899	4.98104	4.86091	3.99493	5.0733	5.37221	Amino acid transport and metabolism	Aminotransferase class I and II	GO:0001300,GO:0001505,GO:0003674,GO:0003824,GO:0004021,GO:0005575,GO:0005622,GO:0005623,GO:0005634,GO:0005737,GO:0005739,GO:0006082,GO:0006520,GO:0006522,GO:0006523,GO:0006524,GO:0006536,GO:0006537,GO:0006807,GO:0007568,GO:0007569,GO:0008150,GO:0008152,GO:0008483,GO:0008652,GO:0009056,GO:0009058,GO:0009063,GO:0009064,GO:0009078,GO:0009079,GO:0009080,GO:0009084,GO:0009987,GO:0016053,GO:0016054,GO:…	2.6.1.2	ko:K00814	ko00220,ko00250,ko00710,ko01100,ko01120,ko01200,ko01210,ko01230,map00220,map00250,map00710,map01100,map01120,map01200,map01210,map01230	M00171	R00258	RC00006,RC00008	ko00000,ko00001,ko00002,ko01000,ko01007
71435	-0.579564	0.0153225	-0.525212	0.0199576	-0.166945	0.603831	-0.132128	0.722307	4.78822	4.73331	4.84049	4.74988	4.64558	4.81456	4.6515	4.83824	4.70514	5.09082	5.45579	5.18659	Intracellular trafficking, secretion, and vesicular transport	Regulated-SNARE-like domain	GO:0000149,GO:0000322,GO:0000323,GO:0000324,GO:0003674,GO:0003824,GO:0005484,GO:0005488,GO:0005515,GO:0005575,GO:0005622,GO:0005623,GO:0005737,GO:0005739,GO:0005768,GO:0005773,GO:0005794,GO:0005829,GO:0006810,GO:0006886,GO:0006887,GO:0006888,GO:0006891,GO:0006906,GO:0006996,GO:0007033,GO:0008104,GO:0008150,GO:0009987,GO:0012505,GO:0015031,GO:0015833,GO:0016020,GO:0016043,GO:0016050,GO:0016192,GO:…		ko:K08516	ko04130,ko04138,map04130,map04138				ko00000,ko00001,ko04131
71463	1.84289	0.0275389	1.62019	0.0438479	-0.182402	0.87616	-1.63336	0.15751	0.4963	-1.62776	-0.0868615	0.0233955	0.915848	0.774146	-0.111907	0.573536	0.631319	1.48329	-1.52486	-1.78227	Cell wall/membrane/envelope biogenesis	Chitin Synthase
71465	0.951475	0.183246	-0.245848	0.769152	-0.789754	0.532146	-1.19932	0.360276	2.13676	1.54217	1.01267	1.39018	1.96315	2.52417	2.36318	2.41856	3.90035	2.00175	0.762718	2.08563	Inorganic ion transport and metabolism	Mortierella verticillata NRRL 6337			ko:K03306,ko:K14640					ko00000,ko02000	2.A.20,2.A.20.2
71505	-0.0532309	0.891401	-0.472036	0.191149	-0.210582	0.748918	-0.0900739	0.943108	4.76198	4.69056	4.89369	4.98736	4.47656	4.74934	4.87177	5.83963	5.08286	4.5265	5.21661	5.60719	Posttranslational modification, protein turnover, chaperones	PPIases accelerate the folding of proteins. It catalyzes the cis-trans isomerization of proline imidic peptide bonds in oligopeptides	GO:0000375,GO:0000377,GO:0000398,GO:0000413,GO:0003674,GO:0003755,GO:0003824,GO:0005575,GO:0005622,GO:0005623,GO:0005634,GO:0006139,GO:0006396,GO:0006397,GO:0006464,GO:0006725,GO:0006807,GO:0008150,GO:0008152,GO:0008380,GO:0009987,GO:0010467,GO:0016070,GO:0016071,GO:0016853,GO:0016859,GO:0018193,GO:0018208,GO:0019538,GO:0034641,GO:0036211,GO:0043170,GO:0043226,GO:0043227,GO:0043229,GO:0043231,GO:…	5.2.1.8	ko:K09567	ko03040,map03040	M00354			ko00000,ko00001,ko00002,ko01000,ko03041,ko03110
71582	-0.203198	0.635197	-0.736626	0.108215	0.20076	0.882189	0.508664	0.678036	2.29148	1.8832	2.39119	2.91502	1.40127	2.17269	3.26105	3.05705	0.845444	2.38236	3.76054	2.99384	Function Unknown	CAP_GLY
71661	0.0242872	0.925905	-0.134611	0.568864	0.588132	0.173778	0.634935	0.120591	4.96726	4.93601	4.45451	4.47937	5.16378	4.60933	4.53656	4.72253	4.05893	4.60026	4.53106	4.67169	Translation, ribosomal structure and biogenesis	tRNA synthetases class I (W and Y)	GO:0000166,GO:0000959,GO:0003674,GO:0003824,GO:0004812,GO:0004830,GO:0005488,GO:0005524,GO:0005575,GO:0005622,GO:0005623,GO:0005737,GO:0005739,GO:0006082,GO:0006139,GO:0006399,GO:0006412,GO:0006418,GO:0006436,GO:0006518,GO:0006520,GO:0006725,GO:0006807,GO:0008144,GO:0008150,GO:0008152,GO:0009058,GO:0009059,GO:0009987,GO:0010467,GO:0016070,GO:0016874,GO:0016875,GO:0017076,GO:0019538,GO:0019752,GO:…	6.1.1.2	ko:K01867,ko:K02946	ko00970,ko03010,map00970,map03010	M00178,M00179,M00359,M00360	R03664	RC00055,RC00523	br01610,ko00000,ko00001,ko00002,ko01000,ko01007,ko03011,ko03016
71664	-1.5176	0.000255302	-1.79868	7.56481e-05	-0.534624	0.20159	-0.468175	0.219994	4.99755	4.60106	4.13921	4.25525	4.73006	4.71559	4.7098	4.21525	5.42417	5.08441	6.02204	5.96593	Posttranslational modification, protein turnover, chaperones	Dipeptidyl peptidase IV (DPP IV) N-terminal region	GO:0003674,GO:0003824,GO:0004177,GO:0005575,GO:0005576,GO:0006508,GO:0006807,GO:0008150,GO:0008152,GO:0008233,GO:0008238,GO:0008239,GO:0009056,GO:0009057,GO:0009987,GO:0010467,GO:0016485,GO:0016787,GO:0019538,GO:0030163,GO:0043170,GO:0044237,GO:0044238,GO:0044248,GO:0044257,GO:0044260,GO:0044265,GO:0044267,GO:0051603,GO:0051604,GO:0070011,GO:0071704,GO:0140096,GO:1901564,GO:1901565,GO:1901575	3.4.14.5	ko:K01278,ko:K01282	ko04974,map04974				ko00000,ko00001,ko01000,ko01002,ko04090,ko04147
71674	0.448749	0.188354	0.176288	0.595438	-0.57677	0.300352	-0.741135	0.223083	9.03066	8.58145	9.81192	10.0572	8.75757	9.17619	10.2483	10.1559	10.0325	9.02349	9.96514	9.54921	Inorganic ion transport and metabolism	Mortierella verticillata NRRL 6337		3.6.3.7	ko:K01536					ko00000,ko01000
71696	-0.192123	0.5962	-0.498413	0.177798	0.257933	0.776383	0.521426	0.519604	2.81823	2.79178	2.55424	2.91502	2.62367	2.444	2.9516	3.13153	1.82035	2.81299	3.5898	2.86159
71760	2.73137	0.000722123	3.09991	0.000222633	1.13718	0.193942	0.786246	0.360442	0.801155	-0.042796	0.565215	0.984921	0.915848	0.484639	0.102218	0.772845	-0.312097	-0.556241	-2.15289	-2.51923	Function Unknown	Flavodoxin-like fold	GO:0000166,GO:0000785,GO:0000792,GO:0003674,GO:0003824,GO:0003955,GO:0005488,GO:0005575,GO:0005622,GO:0005623,GO:0005694,GO:0005737,GO:0005886,GO:0006325,GO:0006342,GO:0006355,GO:0006996,GO:0008150,GO:0008152,GO:0009889,GO:0009890,GO:0009892,GO:0009987,GO:0010181,GO:0010468,GO:0010556,GO:0010558,GO:0010605,GO:0010629,GO:0016020,GO:0016043,GO:0016458,GO:0016491,GO:0016651,GO:0016655,GO:0019219,GO:…	1.6.5.2	ko:K03809	ko00130,ko01110,map00130,map01110		R02964,R03643,R03816	RC00819	ko00000,ko00001,ko01000
71766	-0.744177	0.00167056	-0.452642	0.016163	-0.390424	0.213275	-0.513925	0.093824	3.98627	3.88952	4.07924	4.18061	4.10699	4.00121	3.88448	3.77865	4.4753	4.41849	4.4578	4.70423	Signal transduction mechanisms	The B regulatory subunit might modulate substrate selectivity and catalytic activity, and also might direct the localization of the catalytic enzyme to a particular subcellular compartment	GO:0000003,GO:0000075,GO:0000159,GO:0000228,GO:0000278,GO:0000280,GO:0000281,GO:0000775,GO:0000776,GO:0000779,GO:0000780,GO:0000793,GO:0000794,GO:0000819,GO:0000910,GO:0001100,GO:0003674,GO:0005575,GO:0005622,GO:0005623,GO:0005634,GO:0005694,GO:0005737,GO:0005815,GO:0005816,GO:0005819,GO:0005826,GO:0005856,GO:0005933,GO:0005935,GO:0005938,GO:0006464,GO:0006470,GO:0006793,GO:0006796,GO:0006807,GO:…		ko:K11584	ko03015,ko04071,ko04113,ko04114,ko04151,ko04152,ko04261,ko04728,ko05165,map03015,map04071,map04113,map04114,map04151,map04152,map04261,map04728,map05165				ko00000,ko00001,ko01009,ko03036
71831	1.1782	0.0699847	1.29888	0.0438479	1.03105	0.217744	0.0983163	0.943108	-3.59116	-3.94969	-4.47918	-4.22453	-2.99104	-2.68529	-4.75576	-4.18135	-4.01254	-3.72617	-5.61232	-5.68916
71875	-1.29605	0.000837532	-1.5635	0.000288359	-0.553062	0.281186	-0.546675	0.273932	2.67562	2.02759	1.99655	1.96529	2.13824	2.52417	2.40411	2.04747	2.97615	2.74957	3.62847	3.46313	Function Unknown	SWIRM domain
71892	1.91471	0.130187	2.10775	0.088835	0.264355	0.890473	0.0911199	0.965296	-2.0062	-3.94969	-2.89422	-4.22453	-2.99104	-2.68529	-4.75576	-2.59639	-4.01254	-2.1412	-5.61232	-5.68916	Amino acid transport and metabolism	Taurine catabolism dioxygenase TauD, TfdA family	GO:0000907,GO:0000908,GO:0003674,GO:0003824,GO:0005575,GO:0005622,GO:0005623,GO:0005737,GO:0006790,GO:0008150,GO:0008152,GO:0009056,GO:0009987,GO:0016491,GO:0016705,GO:0016706,GO:0044237,GO:0044248,GO:0044273,GO:0044424,GO:0044464,GO:0051213,GO:0055114	1.14.11.17	ko:K03119,ko:K19245	ko00430,ko00920,map00430,map00920		R05320	RC01331	ko00000,ko00001,ko01000
71996	1.2042	0.208878	1.86955	0.0513812	0.285793	0.860082	0.937673	0.520696	-0.421238	-0.042796	-1.01975	-0.7651	-0.669114	-1.10032	-1.29633	-1.85942	-2.42757	0.180725	-2.15289	-3.36723
71999	0.0437561	0.845824	0.00810793	0.969481	-0.161141	0.587284	-0.0426422	0.943108	6.50819	6.38011	4.96584	5.02102	6.22085	6.43625	5.10997	4.94535	6.23658	6.73429	5.02702	4.94293	Inorganic ion transport and metabolism	Sugar (and other) transporter			ko:K08150					ko00000,ko02000	2.A.1.1.25,2.A.1.1.62,2.A.1.1.63,2.A.1.1.66,2.A.1.8
72002	0.14691	0.733668	-0.732031	0.134789	-1.7855	0.182947	-0.611632	0.613747	0.656765	1.1796	1.35371	2.04225	-1.40608	1.01515	2.27766	2.91668	1.47932	1.63139	2.61168	2.21171	Secondary metabolites biosynthesis, transport and catabolism	short chain dehydrogenase reductase
72021	1.08102	0.00858025	1.22936	0.00344231	0.672574	0.181581	0.741029	0.142603	8.60452	8.30327	6.12166	5.95164	8.29494	8.46763	6.00163	5.7772	7.28381	8.14227	5.01976	4.59277	Energy production and conversion	FAD linked oxidases, C-terminal domain
72067	0.161983	0.609213	0.199689	0.507824	-0.148627	0.819599	-0.055777	0.945016	3.82669	3.78502	3.59228	3.71211	3.23778	4.25723	3.84786	3.31849	3.68095	4.06174	3.57007	3.33043	Function Unknown	Molybdate transporter of MFS superfamily
72084	1.19986	0.00236853	1.24588	0.00145023	0.052823	0.905554	0.444506	0.305145	6.6977	6.69867	6.62476	6.51946	6.26399	6.35089	6.63816	6.41391	6.20057	6.30588	4.90239	5.75015	Nucleotide transport and metabolism	Provides the precursors necessary for DNA synthesis. Catalyzes the biosynthesis of deoxyribonucleotides from the corresponding ribonucleotides	GO:0000166,GO:0003674,GO:0003824,GO:0004550,GO:0004748,GO:0005488,GO:0005524,GO:0005575,GO:0005622,GO:0005623,GO:0005634,GO:0005737,GO:0005739,GO:0005829,GO:0005971,GO:0006139,GO:0006165,GO:0006213,GO:0006220,GO:0006221,GO:0006235,GO:0006240,GO:0006725,GO:0006753,GO:0006793,GO:0006796,GO:0006807,GO:0008144,GO:0008150,GO:0008152,GO:0009058,GO:0009116,GO:0009117,GO:0009119,GO:0009132,GO:0009133,GO:…	1.17.4.1	ko:K10807	ko00230,ko00240,ko00480,ko00983,ko01100,map00230,map00240,map00480,map00983,map01100	M00053	R02017,R02019,R02024,R08363,R08364,R11893	RC00613,RC01003	ko00000,ko00001,ko00002,ko01000,ko03400
72175	0.0384624	0.878782	-0.138256	0.553572	-0.0804988	0.845237	-0.0518271	0.943108	6.76749	6.82592	7.36356	7.54075	6.75547	6.78028	7.6228	7.63283	7.20481	6.49421	7.48357	7.69333	Function Unknown	RNA cytidine acetyltransferase with specificity toward both 18S rRNA and tRNAs. Catalyzes the formation of N(4)- acetylcytidine (ac4C) in 18S rRNA. Required for early nucleolar cleavages of precursor rRNA at sites A0, A1 and A2 during 18S rRNA synthesis. Catalyzes the formation of ac4C in serine and leucine tRNAs. Requires the tRNA-binding adapter protein TAN1 for full tRNA acetyltransferase acti…	GO:0000049,GO:0000154,GO:0000166,GO:0002097,GO:0002101,GO:0003674,GO:0003676,GO:0003723,GO:0003824,GO:0005488,GO:0005524,GO:0005575,GO:0005622,GO:0005623,GO:0005634,GO:0005730,GO:0006139,GO:0006364,GO:0006396,GO:0006399,GO:0006400,GO:0006725,GO:0006807,GO:0008033,GO:0008080,GO:0008144,GO:0008150,GO:0008152,GO:0009451,GO:0009987,GO:0010467,GO:0016070,GO:0016072,GO:0016407,GO:0016410,GO:0016740,GO:…		ko:K14521	ko03008,map03008				ko00000,ko00001,ko01000,ko03009
72202	0.447515	0.0769113	0.40703	0.0918077	0.268847	0.397877	0.312118	0.398173	6.99661	7.05524	6.5088	6.43992	6.92035	7.04433	6.32439	6.70511	6.44792	6.97687	6.16041	5.97485	Energy production and conversion	SCO1/SenC	GO:0000041,GO:0003674,GO:0003824,GO:0004601,GO:0005488,GO:0005507,GO:0005575,GO:0005622,GO:0005623,GO:0005737,GO:0005739,GO:0005740,GO:0005743,GO:0006810,GO:0006811,GO:0006812,GO:0006825,GO:0006996,GO:0007005,GO:0008150,GO:0008152,GO:0008379,GO:0008535,GO:0009636,GO:0009987,GO:0016020,GO:0016043,GO:0016209,GO:0016491,GO:0016530,GO:0016531,GO:0016684,GO:0017004,GO:0019866,GO:0022607,GO:0030001,GO:…		ko:K07152					ko00000,ko03029
72214	-0.669888	0.00823798	-1.00861	0.000714865	-0.218558	0.48622	-0.286117	0.383942	4.6615	4.81519	4.47792	4.50679	4.66001	4.98005	4.82355	4.83824	5.14985	4.89954	5.31026	5.69076	Posttranslational modification, protein turnover, chaperones	BCS1_N	GO:0003674,GO:0003824,GO:0005215,GO:0005575,GO:0005622,GO:0005623,GO:0005737,GO:0005739,GO:0005740,GO:0005743,GO:0006810,GO:0006996,GO:0007005,GO:0007006,GO:0008104,GO:0008150,GO:0008320,GO:0008565,GO:0009987,GO:0015031,GO:0015833,GO:0016020,GO:0016043,GO:0016462,GO:0016787,GO:0016817,GO:0016818,GO:0016887,GO:0017004,GO:0017062,GO:0017111,GO:0019866,GO:0022607,GO:0022857,GO:0022884,GO:0031090,GO:…		ko:K08900					ko00000,ko03029
72216	-0.614685	0.225113	-0.642026	0.191312	0.178379	0.852849	0.454771	0.595004	5.1058	4.76799	4.46626	4.89181	4.44359	4.89214	4.6387	4.76993	3.76225	5.25397	5.68631	4.94656	Function Unknown	ORMDL family	GO:0002178,GO:0005575,GO:0005622,GO:0005623,GO:0005737,GO:0005783,GO:0005789,GO:0006950,GO:0006986,GO:0008150,GO:0009889,GO:0009890,GO:0009892,GO:0009987,GO:0010033,GO:0010556,GO:0012505,GO:0016020,GO:0016021,GO:0017059,GO:0019216,GO:0019222,GO:0019725,GO:0030176,GO:0031211,GO:0031224,GO:0031227,GO:0031323,GO:0031324,GO:0031326,GO:0031327,GO:0031984,GO:0032991,GO:0033554,GO:0034248,GO:0034249,GO:…
72222	3.48822	1.73516e-05	3.56673	9.446e-06	0.395753	0.401337	0.355617	0.470954	3.09534	3.51792	3.88276	3.88921	3.31274	3.42324	3.92019	3.6704	2.85783	3.09401	0.727529	-0.0744469	Carbohydrate transport and metabolism	Glycosyl hydrolases family 15	GO:0000272,GO:0000322,GO:0000323,GO:0000324,GO:0003674,GO:0003824,GO:0004339,GO:0004553,GO:0005575,GO:0005622,GO:0005623,GO:0005737,GO:0005773,GO:0005975,GO:0005976,GO:0005977,GO:0005980,GO:0006073,GO:0006091,GO:0006112,GO:0008150,GO:0008152,GO:0009056,GO:0009057,GO:0009251,GO:0009986,GO:0009987,GO:0015926,GO:0015980,GO:0016052,GO:0016787,GO:0016798,GO:0043170,GO:0043226,GO:0043227,GO:0043229,GO:…	3.2.1.3	ko:K01178	ko00500,ko01100,map00500,map01100		R01790,R01791,R06199		ko00000,ko00001,ko01000		GH15
72303	0.545588	0.0895695	0.173865	0.584418	0.242725	0.62426	-0.0744627	0.943108	3.42006	2.76456	2.20732	2.04225	3.11748	3.68975	2.52036	2.47686	3.22587	3.04202	2.12239	1.79466
72305	-1.38814	0.183436	-0.458588	0.635585	1.02914	0.479778	0.146149	0.95279	-3.59116	-2.36472	-2.89422	-4.22453	-2.99104	-1.10032	-4.75576	-4.18135	-4.01254	-2.1412	-3.29039	-2.8818	Posttranslational modification, protein turnover, chaperones	Glutathione S-transferase, N-terminal domain
72330	0.904579	0.263137	1.3176	0.0988355	0.417001	0.693232	-1.4886	0.211635	-2.0062	-2.36472	-1.67182	-2.63957	-0.669114	0.122069	-3.1708	-1.85942	-0.842612	-0.556241	-2.80497	-4.10419	Function Unknown	NAD(P)H-binding
72337	-0.549685	0.0134927	-0.886115	0.00092322	-0.183295	0.536962	-0.152344	0.638595	4.72625	4.56207	4.27904	4.11976	4.67429	4.53388	4.55939	4.51562	4.79803	4.78559	4.90239	5.27446	Signal transduction mechanisms	Protein kinase domain	GO:0000245,GO:0000375,GO:0000377,GO:0000398,GO:0003674,GO:0003824,GO:0004672,GO:0004674,GO:0005575,GO:0005622,GO:0005623,GO:0005634,GO:0005737,GO:0005829,GO:0006139,GO:0006376,GO:0006396,GO:0006397,GO:0006464,GO:0006468,GO:0006725,GO:0006793,GO:0006796,GO:0006807,GO:0006873,GO:0007154,GO:0007165,GO:0008104,GO:0008150,GO:0008152,GO:0008361,GO:0008380,GO:0009893,GO:0009987,GO:0010467,GO:0010468,GO:…	2.7.11.1	ko:K08832					ko00000,ko01000,ko01001
72341	-0.696368	0.107579	-0.953759	0.0438479	-0.918106	0.296682	-0.948057	0.296343	0.801155	0.69417	1.45156	0.633449	0.178882	1.40218	1.07713	1.65154	2.09599	1.22803	2.03873	2.00433	Function Unknown	Haloacid dehalogenase-like hydrolase		3.3.2.9	ko:K01253	ko00980,ko04976,ko05204,map00980,map04976,map05204		R07013,R07014,R07027,R07071,R07072,R07082,R09410,R09417,R09443	RC01447,RC01728,RC01764,RC02528	ko00000,ko00001,ko01000,ko01002
72417	-0.561105	0.00582231	-0.706538	0.00133718	-0.14289	0.599296	-0.386677	0.163517	4.03089	4.1536	4.12445	4.27132	4.39266	4.2805	4.37094	4.30649	4.51494	4.44876	4.99778	4.8057	Intracellular trafficking, secretion, and vesicular transport	The coatomer is a cytosolic protein complex that binds to dilysine motifs and reversibly associates with Golgi non- clathrin-coated vesicles, which further mediate biosynthetic protein transport from the ER, via the Golgi up to the trans Golgi network. Coatomer complex is required for budding from Golgi membranes, and is essential for the retrograde Golgi-to-ER transport of dilysine-tagged protei…	GO:0005575,GO:0005622,GO:0005623,GO:0005737,GO:0005794,GO:0005798,GO:0006810,GO:0006886,GO:0006888,GO:0006890,GO:0008104,GO:0008150,GO:0012505,GO:0012506,GO:0015031,GO:0015833,GO:0016020,GO:0016192,GO:0030117,GO:0030120,GO:0030126,GO:0030135,GO:0030137,GO:0030659,GO:0030660,GO:0030662,GO:0030663,GO:0031090,GO:0031410,GO:0031982,GO:0032991,GO:0033036,GO:0034613,GO:0042886,GO:0043226,GO:0043227,GO:…		ko:K17267					ko00000,ko04131,ko04147
72427	-0.125234	0.602301	0.144207	0.527213	-0.171647	0.604962	-0.0945744	0.859929	6.56239	6.6824	6.90722	6.826	6.69721	6.38886	6.72351	6.4706	6.8951	6.53945	6.92708	6.5206	Cell wall/membrane/envelope biogenesis	Glycosyl transferase family group 2	GO:0000003,GO:0000131,GO:0000271,GO:0003006,GO:0003674,GO:0003824,GO:0004100,GO:0005575,GO:0005622,GO:0005623,GO:0005628,GO:0005737,GO:0005783,GO:0005886,GO:0005933,GO:0005935,GO:0005937,GO:0005975,GO:0005976,GO:0006022,GO:0006023,GO:0006030,GO:0006031,GO:0006037,GO:0006038,GO:0006040,GO:0006807,GO:0007049,GO:0008150,GO:0008152,GO:0008194,GO:0008375,GO:0009058,GO:0009059,GO:0009272,GO:0009653,GO:…	2.4.1.16	ko:K00698	ko00520,map00520		R02335	RC00005	ko00000,ko00001,ko01000,ko01003		GT2	iMM904.YBR023C,iND750.YBR023C
72465	-0.0397399	0.965259	-0.868053	0.338655	1.11616	0.380871	0.633896	0.681576	2.47493	3.0161	0.475017	1.50339	2.84185	3.7241	1.81409	1.74939	1.9182	2.38236	0.762718	2.85388	RNA processing and modification	Mortierella verticillata NRRL 6337	GO:0000054,GO:0000972,GO:0000973,GO:0003674,GO:0003676,GO:0003723,GO:0005488,GO:0005515,GO:0005575,GO:0005622,GO:0005623,GO:0005634,GO:0005635,GO:0005643,GO:0005737,GO:0005829,GO:0006403,GO:0006405,GO:0006406,GO:0006606,GO:0006611,GO:0006810,GO:0006886,GO:0006913,GO:0006996,GO:0006997,GO:0008104,GO:0008150,GO:0008152,GO:0009987,GO:0010467,GO:0010468,GO:0010793,GO:0012505,GO:0015031,GO:0015833,GO:…		ko:K14298	ko03013,ko05164,map03013,map05164	M00427			ko00000,ko00001,ko00002,ko03019,ko03036	1.I.1
72518	-0.14317	0.697171	0.141006	0.685314	0.289365	0.58783	0.638471	0.275098	7.79416	7.94551	7.73969	7.80441	7.81067	7.23804	7.52993	7.44116	7.28495	7.17997	8.11762	7.14946	Posttranslational modification, protein turnover, chaperones	C-terminal, D2-small domain, of ClpB protein			ko:K03695	ko04213,map04213				ko00000,ko00001,ko03110
72528	0.0788387	0.629553	0.695911	0.00135375	-0.269431	0.232259	-0.430769	0.0947611	5.47223	5.38794	6.65589	6.52282	5.47248	5.71986	5.99327	5.95179	5.91672	5.80326	5.9019	5.88496	Signal transduction mechanisms	Protein tyrosine kinase	GO:0000165,GO:0000166,GO:0000169,GO:0000187,GO:0001932,GO:0001934,GO:0003674,GO:0003824,GO:0004672,GO:0004674,GO:0004708,GO:0004712,GO:0005078,GO:0005198,GO:0005488,GO:0005515,GO:0005524,GO:0005575,GO:0005622,GO:0005623,GO:0005634,GO:0005737,GO:0005933,GO:0005934,GO:0005935,GO:0006464,GO:0006468,GO:0006793,GO:0006796,GO:0006807,GO:0006950,GO:0006970,GO:0006972,GO:0006979,GO:0006996,GO:0007010,GO:…	2.7.12.2	ko:K11227	ko04011,ko04139,map04011,map04139				ko00000,ko00001,ko01000,ko01001
72540	0.753419	0.0595652	0.763901	0.0453201	-0.524301	0.599368	-0.141541	0.943108	2.43121	2.70852	4.72784	4.93281	2.13824	2.26891	4.60399	5.04506	2.29124	3.21635	4.50792	3.62146	Inorganic ion transport and metabolism	Sulfate permease family	GO:0003674,GO:0005215,GO:0005216,GO:0005253,GO:0005254,GO:0005310,GO:0005342,GO:0005575,GO:0005622,GO:0005623,GO:0005737,GO:0005783,GO:0005886,GO:0005887,GO:0006810,GO:0006811,GO:0006820,GO:0006821,GO:0006835,GO:0006873,GO:0006885,GO:0008150,GO:0008272,GO:0008509,GO:0008514,GO:0009987,GO:0012505,GO:0015075,GO:0015103,GO:0015106,GO:0015108,GO:0015116,GO:0015267,GO:0015291,GO:0015297,GO:0015301,GO:…
72567	-0.369527	0.0244703	-0.318344	0.038501	-0.200527	0.433066	0.157895	0.543428	4.29758	4.34033	4.61093	4.69135	3.92782	4.00121	4.57739	4.62278	4.16239	4.16258	5.01976	4.91725	Amino acid transport and metabolism	Tryptophan/tyrosine permease family	GO:0000322,GO:0000323,GO:0000324,GO:0000329,GO:0003333,GO:0003674,GO:0005215,GO:0005290,GO:0005302,GO:0005310,GO:0005313,GO:0005326,GO:0005342,GO:0005575,GO:0005622,GO:0005623,GO:0005737,GO:0005773,GO:0005774,GO:0006810,GO:0006811,GO:0006812,GO:0006820,GO:0006835,GO:0006836,GO:0006855,GO:0006865,GO:0006950,GO:0006995,GO:0007034,GO:0007154,GO:0008150,GO:0008324,GO:0008509,GO:0008514,GO:0009267,GO:…
72570	0.00560044	0.9831	-0.0478754	0.846045	-0.622466	0.191083	-0.464416	0.262823	4.27302	3.93906	4.29231	4.13741	3.87932	4.00121	4.24705	4.29843	4.25893	4.88486	4.36639	4.16415	Carbohydrate transport and metabolism	Belongs to the protein kinase superfamily	GO:0000003,GO:0003006,GO:0003674,GO:0003824,GO:0004672,GO:0004674,GO:0004712,GO:0004713,GO:0005575,GO:0005622,GO:0005623,GO:0005737,GO:0006464,GO:0006468,GO:0006508,GO:0006793,GO:0006796,GO:0006807,GO:0006950,GO:0006970,GO:0007049,GO:0007088,GO:0007346,GO:0008150,GO:0008152,GO:0009266,GO:0009408,GO:0009628,GO:0009651,GO:0009653,GO:0009894,GO:0009987,GO:0010564,GO:0016301,GO:0016310,GO:0016740,GO:…	2.7.11.1,2.7.11.26	ko:K03083,ko:K08282,ko:K12766	ko01521,ko04012,ko04062,ko04110,ko04113,ko04150,ko04151,ko04310,ko04340,ko04341,ko04360,ko04390,ko04510,ko04550,ko04657,ko04660,ko04662,ko04711,ko04722,ko04728,ko04910,ko04916,ko04917,ko04919,ko04931,ko04932,ko04934,ko05010,ko05160,ko05162,ko05164,ko05165,ko05166,ko05167,ko05169,ko05200,ko05210,ko05213,ko05215,ko05217,ko05224,ko05225,ko05226,map01521,map04012,map04062,map04110,map04113,map04150,m…	M00677			ko00000,ko00001,ko00002,ko01000,ko01001,ko03036
72589	-0.872326	0.000509965	-0.781958	0.000673431	-0.261331	0.25217	-0.108257	0.70374	6.2178	6.27793	6.11047	6.28623	5.9891	6.2065	6.1307	6.08661	6.33287	6.37843	6.89523	7.0651	Energy production and conversion	ATP synthase subunit D	GO:0000221,GO:0000322,GO:0000323,GO:0000324,GO:0000329,GO:0003674,GO:0003824,GO:0005215,GO:0005575,GO:0005622,GO:0005623,GO:0005737,GO:0005773,GO:0005774,GO:0006810,GO:0006811,GO:0006812,GO:0006873,GO:0006885,GO:0007035,GO:0008150,GO:0008324,GO:0009987,GO:0015075,GO:0015077,GO:0015078,GO:0015318,GO:0015399,GO:0015405,GO:0015672,GO:0015988,GO:0015991,GO:0016020,GO:0016021,GO:0016462,GO:0016469,GO:…		ko:K02149	ko00190,ko01100,ko04145,ko04150,ko04721,ko04966,ko05110,ko05120,ko05323,map00190,map01100,map04145,map04150,map04721,map04966,map05110,map05120,map05323	M00160			ko00000,ko00001,ko00002	3.A.2.2
72604	-0.230978	0.562071	-0.528209	0.171475	-0.00562453	0.993205	-0.161803	0.856559	4.83929	4.97809	5.02266	4.95289	5.02577	5.11561	4.92196	5.64678	5.25191	4.88486	5.01795	6.01431	Function Unknown	Domain of unknown function (DUF814)	GO:0005575,GO:0005622,GO:0005623,GO:0005737,GO:0044424,GO:0044464
72653	-0.650324	0.0235199	-0.875749	0.00490577	-0.300445	0.473824	-0.00294769	0.994783	4.57374	4.44692	4.01668	4.43725	4.20863	4.20953	4.37609	4.52255	4.7721	4.2222	4.96227	5.22896	Function Unknown	Methyltransferase domain	GO:0001510,GO:0003674,GO:0003824,GO:0006139,GO:0006396,GO:0006399,GO:0006400,GO:0006725,GO:0006807,GO:0008033,GO:0008150,GO:0008152,GO:0008168,GO:0008173,GO:0008175,GO:0008757,GO:0009451,GO:0009987,GO:0010467,GO:0016070,GO:0016427,GO:0016740,GO:0016741,GO:0030488,GO:0032259,GO:0034470,GO:0034641,GO:0034660,GO:0043170,GO:0043412,GO:0043414,GO:0044237,GO:0044238,GO:0044260,GO:0046483,GO:0052735,GO:…		ko:K00599			R02671,R02912,R03955,R04939	RC00003,RC00113,RC00392,RC01244	ko00000,ko01000
72658	-0.456295	0.124263	-0.549782	0.0708072	-0.100933	0.885157	0.451201	0.418959	2.78388	2.35409	1.99655	1.88399	2.13824	1.83828	2.08973	1.9684	1.71538	2.54062	2.5221	2.46566	Inorganic ion transport and metabolism	Mortierella verticillata NRRL 6337		4.2.1.1	ko:K01673	ko00910,map00910		R00132,R10092	RC02807	ko00000,ko00001,ko01000
72761	-0.3303	0.317273	-0.220853	0.489079	0.322286	0.513041	0.363657	0.495696	5.16706	5.12445	4.56795	4.67331	5.03686	5.1789	4.21865	4.83267	4.41792	5.17168	5.05035	4.62939	Cell cycle control, cell division, chromosome partitioning|Transcription|Signal transduction mechanisms	Protein tyrosine kinase	GO:0000003,GO:0000122,GO:0000166,GO:0000228,GO:0000785,GO:0000790,GO:0003006,GO:0003674,GO:0003824,GO:0004672,GO:0004674,GO:0005488,GO:0005524,GO:0005575,GO:0005622,GO:0005623,GO:0005634,GO:0005694,GO:0005730,GO:0005956,GO:0006355,GO:0006356,GO:0006357,GO:0006359,GO:0006464,GO:0006468,GO:0006793,GO:0006796,GO:0006807,GO:0006950,GO:0006974,GO:0007163,GO:0007530,GO:0007531,GO:0007533,GO:0007535,GO:…	2.7.11.1	ko:K03097	ko03008,ko04064,ko04137,ko04139,ko04310,ko04520,ko04712,ko05162,ko05168,ko05169,map03008,map04064,map04137,map04139,map04310,map04520,map04712,map05162,map05168,map05169				ko00000,ko00001,ko01000,ko01001,ko03009
72765	0.1487	0.389901	0.162086	0.329394	0.267755	0.282103	0.245165	0.357106	5.29453	5.49118	5.30709	5.19121	5.45604	5.37541	5.19989	5.27192	5.21868	5.07797	5.21502	4.9592	Transcription	TATA box binding protein associated factor (TAF)	GO:0000123,GO:0000124,GO:0000228,GO:0000428,GO:0000785,GO:0000790,GO:0001085,GO:0001102,GO:0003674,GO:0003682,GO:0005198,GO:0005488,GO:0005515,GO:0005575,GO:0005622,GO:0005623,GO:0005634,GO:0005654,GO:0005667,GO:0005669,GO:0005694,GO:0005737,GO:0005829,GO:0006139,GO:0006325,GO:0006338,GO:0006351,GO:0006352,GO:0006366,GO:0006367,GO:0006464,GO:0006473,GO:0006475,GO:0006725,GO:0006807,GO:0006996,GO:…		ko:K03131	ko03022,ko05168,map03022,map05168				ko00000,ko00001,ko03021,ko03036
72770	-2.78459	0.00495244	-2.68555	0.00474779	1.49832	0.206213	1.75572	0.123526	5.00503	4.9542	2.39119	2.31463	4.83551	4.59084	2.27766	2.22804	2.4632	4.08762	5.85783	4.22224	Lipid transport and metabolism	Domain of unknown function (DUF1729)	GO:0001676,GO:0003674,GO:0003824,GO:0004312,GO:0004314,GO:0004315,GO:0004316,GO:0005575,GO:0005622,GO:0005623,GO:0005737,GO:0005829,GO:0005835,GO:0006082,GO:0006629,GO:0006631,GO:0006633,GO:0008150,GO:0008152,GO:0008610,GO:0008897,GO:0009058,GO:0009987,GO:0016053,GO:0016417,GO:0016419,GO:0016420,GO:0016491,GO:0016614,GO:0016616,GO:0016740,GO:0016746,GO:0016747,GO:0016772,GO:0016780,GO:0019752,GO:…	2.3.1.86	ko:K00667,ko:K00668	ko00061,ko01100,ko01212,map00061,map01100,map01212	M00082,M00083	R01404,R01624,R01626,R04355,R04428,R04430,R04533,R04534,R04535,R04536,R04537,R04543,R04544,R04566,R04568,R04725,R04726,R04952,R04953,R04954,R04956,R04957,R04959,R04960,R04962,R04963,R04964,R04965,R04967,R04968,R04970,R10700	RC00004,RC00029,RC00039,RC00052,RC00076,RC00117,RC00120,RC00831,RC01095,RC02727,RC02728,RC02729,RC02857,RC02888	ko00000,ko00001,ko00002,ko01000,ko01004
72854	2.09744	0.00677487	1.86433	0.0102213	0.408274	0.610382	-0.174222	0.910976	6.19837	6.10152	4.70322	4.45846	6.9617	6.50207	5.03703	4.58352	6.33508	6.31412	3.75181	1.71172	Function Unknown	Polysaccharide deacetylase
[truncated: 11,016 more rows]
