# Supplementary material for: A non-canonical RNAi pathway controls virulence and genome stability in Mucorales
Source: PLoS Genet. 2020 Jul 13;16(7):e1008611. doi: 10.1371/journal.pgen.1008611 (PMC7377519; doi:10.1371/journal.pgen.1008611)
Supplement: S2 Data — (XLSX) [file pgen.1008611.s002.xlsx]

## Sheet: S2 Dataset
geneID	NCRIPC-WTC_logFC	NCRIPC-WTC_adj.P.Val	NCRIPM-NCRIPC_logFC	NCRIPM-NCRIPC_adj.P.Val	WTM-WTC_logFC	WTM-WTC_adj.P.Val	WTMa_logCPM	WTMb_logCPM	WTCa_logCPM	WTCb_logCPM	NCRIPMa_logCPM	NCRIPMb_logCPM	NCRIPMc_logCPM	NCRIPMd_logCPM	NCRIPCa_logCPM	NCRIPCb_logCPM	NCRIPCc_logCPM	NCRIPCd_logCPM
104161	0.136053	0.320977	-0.266797	0.0653669	0.0217988	0.909287	8.30176	8.54442	8.54605	8.25217	8.19073	8.25863	8.36518	8.24471	8.57389	8.38113	8.57763	8.59704
195366	0.00313112	0.98913	-0.43514	0.0973038	0.244483	0.395235	4.13212	4.38758	4.30803	3.70959	3.77714	3.87644	3.23022	3.50454	4.10532	3.77865	4.10954	4.02813
104163	-1.0532	0.386012	1.53924	0.217469	1.91499	0.157726	-0.553106	0.521762	-1.36439	-2.51923	-0.183688	-0.783808	-3.94969	-0.363358	-1.94841	-1.374	-4.47918	-4.22453
104148	0.715596	0.00071817	-0.000932539	0.996024	0.704867	0.00558362	3.98182	4.1747	3.19181	3.54206	4.16883	3.97108	4.12178	4.0829	4.17793	3.92194	4.1826	4.02813
104153	1.18679	3.29373e-05	-0.0285258	0.876408	0.862559	0.00206737	5.61134	5.24825	4.59103	4.54805	5.73347	5.68729	5.87209	5.59548	5.72301	5.49989	5.93762	5.8669
110517	0.705602	0.00221955	0.155258	0.436025	0.441418	0.0891027	3.57992	3.80522	3.35635	3.13421	3.90378	4.14355	4.13246	4.23358	3.83295	3.65785	4.16828	4.13741
80729	-2.71122	0.0291143	0.4821	0.774515	-0.60387	0.625828	4.22108	3.78953	4.42797	4.81566	-0.183688	4.23539	3.99868	-0.363358	0.198433	-0.0938887	3.75444	3.98979
111871	-1.37073	0.101343	0.187217	0.823762	-0.0429403	0.969878	6.37225	6.28925	6.36603	6.38063	6.24018	4.32173	4.20513	6.49213	6.1092	5.90213	4.01668	3.98004
195368	-0.104235	0.560188	0.275827	0.0987346	0.169913	0.435054	5.48531	5.51463	5.34405	5.31577	5.40556	5.63042	5.44478	5.51929	5.55371	4.976	5.14836	5.22462
159162	0.285102	0.126593	0.309576	0.0751344	0.19928	0.378363	5.23302	5.34798	5.08899	5.09138	5.97185	5.68263	5.48286	5.62305	5.53541	5.10174	5.4232	5.44258
143979	-0.303452	0.0692273	-0.0605907	0.730241	-0.111021	0.589376	4.62771	4.39796	4.65329	4.60431	4.26635	4.24804	4.1536	4.47459	4.29136	4.09942	4.39427	4.51356
10111	0.922967	0.000829622	-0.311043	0.120327	0.340529	0.200638	6.63582	7.02956	6.65768	6.33009	7.15743	6.8795	7.27009	7.11075	7.29511	7.12756	7.65877	7.58242
104028	-1.11458	0.000198302	-0.288757	0.165178	-0.749643	0.012715	6.15864	5.72298	6.65943	6.71997	4.9456	5.57626	5.2719	5.30907	5.56052	5.86714	5.38346	5.48799
104050	0.993196	0.000123209	-0.0780183	0.682971	0.577925	0.025513	3.91228	3.88116	3.48834	3.15319	4.39266	4.27302	4.1536	4.13489	4.04837	4.3145	4.39427	4.5203
104074	-0.0605276	0.89587	-1.20274	0.0156841	-1.51949	0.0171145	4.26823	5.53828	6.75646	6.05357	4.49277	5.54069	5.24261	5.1789	6.18455	7.07191	5.89912	6.20905
104084	-0.874527	0.00055734	-0.561224	0.0189829	-1.07641	0.00117113	9.63885	9.42691	10.6736	10.5511	8.81188	9.37516	9.16617	9.33743	9.8357	10.0796	9.36739	9.67586
104089	-5.36723	1.06921e-07	5.69434	4.10924e-08	0.514516	0.162345	10.4179	10.8097	10.0476	10.1404	9.6714	10.7929	10.5375	10.6359	5.11306	5.00104	4.60563	4.17207
104093	-2.33737	0.000312317	0.509251	0.294085	-0.395426	0.47886	6.48432	5.34261	5.5507	7.05589	4.8977	4.1162	4.25488	4.89214	4.14208	4.16294	3.68573	3.88921
104098	-0.0710645	0.679943	0.111017	0.498567	0.105291	0.621188	5.23302	5.24825	4.91613	5.35455	5.23296	5.11964	5.16145	5.20346	4.84229	5.07839	5.1263	5.21218
104113	-0.482907	0.0413676	1.0382	0.000565848	0.146904	0.595388	7.19265	7.7235	7.02589	7.58944	7.95805	7.69482	7.72671	8.08703	6.67939	6.78371	6.91796	6.92839
104125	2.23791	4.08697e-06	0.399763	0.0849796	1.9467	8.56168e-05	4.95036	4.76167	3.23003	2.60086	5.67784	5.3775	5.48702	5.70273	4.8899	4.89813	5.4938	5.31656
104136	0.877833	0.000214702	-0.360503	0.0326217	0.18444	0.367995	6.03049	5.85315	5.87702	5.63783	6.2734	6.27147	6.25366	6.30056	6.60563	6.3549	6.78819	6.79158
104141	0.00213083	0.996209	-0.211897	0.648989	-0.90956	0.12152	6.50218	5.3045	7.29888	6.33148	7.041	6.57751	7.1318	5.65901	6.89663	6.79235	6.78585	6.77899
104175	-0.0158603	0.919148	0.13102	0.424675	0.00532154	0.980559	3.90035	3.92489	3.82439	3.98856	3.95147	4.04546	3.93906	4.20953	3.80266	4.11786	3.81084	3.85762
104189	-0.35808	0.0613074	0.862793	0.000844078	0.0911031	0.704413	4.02638	4.00854	3.75619	4.09711	4.64558	4.56366	4.33108	4.1602	3.44881	3.52601	3.52645	3.80337
104242	1.07408	0.0115658	-0.525991	0.209901	0.438555	0.4139	-0.105647	1.02872	0.0601039	-0.0744469	0.709397	0.109277	0.442631	1.01515	1.43406	1.3105	0.730274	0.729664
104246	1.17069	0.134055	-1.09082	0.175511	-0.112625	0.920317	-4.01254	-1.40424	-3.29039	-1.98872	-2.99104	-3.59116	-2.36472	-1.10032	-1.29633	-1.374	-1.30925	-1.9026
104247	2.05508	0.0101411	2.52759	0.000960237	3.99236	0.000387423	-1.20518	-2.1412	-5.61232	-5.68916	-1.40608	-1.26923	-1.14233	-0.363358	-3.1708	-4.18135	-2.89422	-4.22453
104248	1.23712	0.0468345	1.09157	0.050151	1.78124	0.0240057	-4.01254	-3.72617	-5.61232	-5.68916	-2.99104	-3.59116	-3.94969	-2.68529	-4.75576	-4.18135	-4.47918	-4.22453
104249	0.951058	0.0165374	0.0292471	0.946147	0.299517	0.566374	0.511025	0.797396	0.270322	0.419368	1.86694	1.05269	0.908294	1.83828	1.47306	1.70129	1.24874	0.729664
104250	2.07155	2.80927e-06	1.00407	0.000232969	1.76816	8.38796e-05	3.86398	3.26252	1.64507	1.97618	5.1227	4.87236	4.8218	4.74934	3.77951	3.813	3.97615	3.98004
104254	-0.163837	0.578954	-1.19824	0.0172992	-0.313448	0.458792	1.76882	2.2962	2.70509	1.96189	0.709397	1.16372	1.54217	0.122069	2.03865	2.35781	2.15018	2.15051
104257	0.898895	0.000965753	-0.269154	0.16665	0.774457	0.00999344	5.83452	6.01024	5.03063	5.26577	5.84501	5.9538	5.69597	5.59548	6.0182	6.44162	5.95441	5.77124
104260	-0.238301	0.54261	-0.842051	0.0553683	-0.696151	0.173194	4.56111	4.00854	4.78535	5.2049	3.69546	4.07417	3.93906	3.88457	4.44145	5.76263	4.5896	4.26331
104262	1.81751	0.0470212	0.932002	0.228339	2.59222	0.0240057	-2.42757	-3.72617	-5.61232	-5.68916	-2.99104	-3.59116	-2.36472	-2.68529	-4.75576	-4.18135	-2.15725	-4.22453
104269	-0.0526804	0.851198	-0.350155	0.333252	-0.552357	0.188805	1.9182	1.48329	1.93457	2.59161	2.21841	2.02355	1.98105	1.01515	2.03865	2.29438	2.31524	2.2512
104273	1.47135	0.000481387	0.34629	0.255521	1.40068	0.00508252	1.47932	1.7001	0.220569	0.143733	1.65281	2.02355	2.15884	2.0696	1.58409	1.10405	1.89586	2.00429
104275	-0.684154	0.00623794	0.0738304	0.788848	-0.448432	0.121372	3.14733	3.493	3.84506	3.67059	3.34881	2.97869	3.18986	3.09607	3.40914	3.21953	2.63976	2.99464
104285	1.62008	1.84216e-05	-0.40952	0.0843297	1.05965	0.00438745	3.37117	3.78953	2.70509	2.31647	4.02018	3.68496	3.56601	3.68975	4.11768	3.77865	4.35687	4.23899
104287	0.688577	0.260632	-0.0157346	0.984585	0.546996	0.511272	1.27287	4.40826	2.63085	1.76205	2.8916	2.78388	3.34493	2.0696	2.99243	2.68901	2.77821	3.03286
104294	-0.495126	0.0249348	-0.272373	0.161735	-0.485921	0.061129	6.62318	6.40698	7.01772	6.98305	6.19135	6.18856	6.06294	6.50207	6.68459	6.80804	6.2665	6.26029
104298	1.04679	0.000173268	-0.617894	0.00729789	-0.214017	0.41245	8.38219	7.6505	8.09277	8.38054	8.86888	8.62407	8.77972	8.37203	9.26165	9.30787	9.29962	9.26995
104299	3.69755	1.02945e-06	-0.0543569	0.847227	2.51106	0.000121178	4.21146	4.06174	2.22688	1.05231	5.38834	5.15367	5.48286	5.0082	5.03703	5.174	5.64106	5.45319
104300	1.12659	0.161258	-0.163888	0.847735	0.161924	0.887839	-4.01254	-1.40424	-2.4424	-3.36723	-0.669114	-2.0062	-2.36472	-2.68529	-1.05532	-1.85942	-1.67182	-2.63957
104303	1.23712	0.12113	2.24887	0.00612101	3.99236	0.000769523	-1.20518	-2.1412	-5.61232	-5.68916	-2.99104	-0.783808	-2.36472	-2.68529	-4.75576	-4.18135	-4.47918	-4.22453
104308	-0.560641	0.279454	0.394779	0.512654	0.615698	0.336259	0.0749257	0.361297	-0.402868	-0.403755	-1.40608	-0.783808	-0.490255	0.484639	-0.232201	-1.85942	-1.30925	-0.524092
104312	2.20153	2.85173e-06	-2.38563	1.14215e-06	-0.216528	0.46872	5.83765	6.1641	6.4655	5.97307	6.21108	6.04001	5.87209	6.01862	8.16403	8.17977	8.72218	8.62155
104315	2.74347	0.00031205	-0.436702	0.361325	2.1392	0.0103416	0.631319	0.180725	-2.15289	-1.29684	1.09642	0.315728	0.298241	0.774146	1.17497	0.066576	1.40346	1.33006
104316	1.28042	4.62489e-05	0.471701	0.0266458	1.82221	2.03726e-05	4.91524	4.90683	2.93071	3.24453	5.06965	4.76198	4.81519	4.73257	4.36577	4.02322	4.65268	4.41571
104318	-1.21948	0.00363982	-1.3791	0.0045629	-1.47662	0.00757584	9.10786	8.43339	10.2845	10.2283	7.09775	7.99615	7.58607	7.94862	9.45285	9.53257	8.17523	8.98903
104322	-2.73397	0.000213077	-0.362341	0.663507	-1.53153	0.0273899	2.90633	1.55924	3.11219	4.50683	0.178882	0.932399	0.442631	1.40218	1.12688	1.0281	1.07541	1.06087
104329	1.10473	0.124484	0.95037	0.149374	1.85661	0.0416681	0.37978	0.180725	-1.70543	-1.44123	1.25688	1.16372	0.442631	-1.10032	-0.000875611	-1.374	0.164677	-0.7651
104333	1.23712	0.0468345	1.09157	0.050151	1.78124	0.0240057	-4.01254	-3.72617	-5.61232	-5.68916	-2.99104	-3.59116	-3.94969	-2.68529	-4.75576	-4.18135	-4.47918	-4.22453
104334	1.83078	0.0318662	-0.0458249	0.955867	0.611395	0.556149	-4.01254	-3.72617	-5.61232	-3.36723	-2.99104	-3.59116	-1.62776	-2.68529	-3.1708	-2.59639	-2.15725	-2.63957
104335	-0.390463	0.0283395	0.0500543	0.784583	-0.207473	0.317525	4.3926	4.23384	4.43617	4.61348	3.97474	4.20974	4.30298	4.18508	4.31838	4.15404	3.90884	4.14616
104337	0.0391121	0.884859	0.999967	0.00321464	1.02251	0.00642647	3.93583	4.25683	3.24877	2.88449	4.14851	4.15703	4.12178	3.94407	3.64084	3.16738	2.81544	2.69433
104338	-0.306144	0.222346	0.287435	0.351775	0.552224	0.0833247	2.83295	3.32912	2.74962	2.28239	2.29436	2.29148	2.62017	2.80657	2.36318	2.41856	2.20732	1.79784
104340	2.78487	0.00246916	-1.16537	0.099566	1.17133	0.242305	-2.42757	-2.1412	-2.80497	-4.10419	-1.40608	-3.59116	-1.14233	-1.10032	-0.848873	-1.01143	-0.0868615	-0.7651
104343	-0.813344	0.00229486	0.0629271	0.839304	-0.888245	0.0152222	2.13721	1.63139	2.6777	2.89956	1.65281	2.1902	1.98105	2.35911	2.03865	2.29438	1.74964	1.84156
104348	1.63125	0.000262315	-0.289574	0.378455	1.17016	0.0177083	1.76882	2.87375	1.23317	0.997344	2.68138	2.43121	2.07268	2.92942	2.72805	2.44801	2.85174	2.93534
104349	-0.325557	0.0518468	-0.719834	0.00239157	-0.828615	0.00277819	3.81401	3.41339	4.39471	4.51419	3.63831	3.12308	3.45119	3.50454	4.09286	4.20667	4.07924	4.14616
104350	2.73166	8.34401e-07	0.143507	0.524455	2.00904	5.15789e-05	7.13148	7.09002	5.55321	4.64958	8.06898	7.90519	7.79136	8.15471	7.87017	7.60777	7.92942	7.91662
104354	2.36529	0.0504626	2.13004	0.0358623	3.95367	0.0103253	-2.42757	-0.918811	-5.61232	-5.68916	-1.40608	-2.0062	-1.62776	0.774146	-3.1708	-4.18135	-1.67182	-4.22453
104357	-0.218185	0.385352	-0.552458	0.0970074	-1.33046	0.00734693	1.9182	2.10672	3.73419	2.94384	2.79032	2.67562	2.35409	2.52417	3.42911	2.97852	3.00464	2.99464
104361	-0.0296813	0.87415	-0.10159	0.621416	-0.331613	0.181185	3.56489	3.83608	4.12069	3.92739	3.82914	3.68496	3.97513	4.13489	4.18968	3.80164	3.82003	4.14616
104363	0.633083	0.00839917	0.199602	0.388941	0.623252	0.0380956	2.39685	2.74957	1.85528	2.0182	2.93969	2.948	2.4597	2.8693	2.46341	2.66414	2.43968	2.76415
104364	-0.514872	0.0906807	1.18152	0.00426462	0.0742615	0.857328	1.03186	1.13182	0.926837	1.07903	1.25688	2.13676	1.6049	1.56264	0.798826	0.066576	0.378802	0.633449
104373	-1.45158	3.17409e-05	0.375984	0.0848334	-0.577925	0.0394338	5.22348	5.41594	6.05966	5.73343	4.54034	4.91266	4.84797	4.96577	4.55939	4.661	4.02465	4.54696
104376	-0.251824	0.711973	1.03363	0.132309	1.31109	0.107013	-0.312097	-0.266734	-1.91188	-1.29684	-0.183688	0.109277	-0.779762	-2.68529	-1.94841	-1.85942	-2.15725	-1.41718
104387	3.36193	0.00167279	0.802959	0.205971	3.85588	0.00241647	0.941659	1.13182	-1.52486	-4.10419	2.36651	0.315728	1.1796	1.95857	0.601789	0.210966	1.07541	0.167785
104395	-1.76743	0.00155283	0.516803	0.347544	-1.34847	0.0349289	3.20663	2.50265	3.70735	4.74651	3.11748	3.56871	2.58947	2.60012	2.9516	3.03782	1.67057	2.15051
104397	1.80557	0.00265419	3.71335	1.04429e-06	5.85584	7.71895e-07	5.18959	5.28226	-0.402868	-0.831176	4.73006	5.2322	4.84797	4.69842	0.670502	0.772845	1.89586	1.44789
104405	-0.6058	0.0974646	0.553269	0.193822	-0.800197	0.11408	-0.553106	-0.266734	0.691459	0.092203	0.468389	-0.421238	0.573875	0.774146	-0.232201	-0.274461	-0.231251	-0.137069
104410	-0.483158	0.00712045	-0.0856495	0.578381	-0.414743	0.0416681	4.98464	5.05847	5.45713	5.41348	4.70244	5.01246	4.80854	4.93677	4.90066	5.18278	4.85398	4.87613
104412	1.64164	0.00178705	1.74558	0.000328288	2.833	0.000110129	2.09599	1.48329	-1.22	-0.831176	2.43522	2.13676	2.42535	2.52417	0.858947	0.462505	1.01267	0.0233955
104413	-0.418166	0.0113166	-1.49632	1.0927e-05	-1.28073	7.09163e-05	3.62409	3.56845	4.97358	4.78353	2.93969	3.20325	2.76456	2.98714	4.33963	4.51562	4.47792	4.5203
104414	-0.218823	0.632814	-0.232459	0.611001	-0.381746	0.505516	5.27055	4.42865	4.78107	5.70905	4.80986	4.89668	4.79515	4.6276	4.76976	6.06063	4.74241	4.54696
104417	0.0408273	0.898869	-0.615599	0.0601188	-0.96051	0.0323334	3.95901	4.07473	5.41351	4.53364	4.06424	4.42565	4.48077	4.60933	4.93249	5.39796	4.50096	5.24103
104420	0.934464	0.000512389	0.607154	0.00910707	1.29277	0.000342694	4.08022	4.25683	3.09158	2.65514	4.44359	4.10232	4.54617	4.60933	3.65786	3.74346	3.92596	3.90989
104426	1.52631	0.00905535	2.17926	0.000519945	3.05047	0.00038596	8.56513	8.33216	5.79229	5.01042	9.40743	8.93313	8.91779	9.23022	6.63172	8.17757	6.79287	6.11865
104432	3.36312	1.64376e-05	-0.466568	0.200566	2.33364	0.00198895	3.04275	3.70846	2.03873	0.0387637	4.20863	3.89265	3.83822	3.75766	4.3449	4.25744	4.65781	4.26331
104441	-0.734806	0.121806	-0.0685436	0.917315	-0.99961	0.136559	-1.20518	0.361297	0.654465	0.46059	-0.183688	0.656765	-0.490255	-1.10032	-0.848873	0.34221	-0.0868615	0.0233955
104445	-0.335404	0.177254	0.0910183	0.786276	-0.0682996	0.849334	2.43041	2.05519	2.03873	2.60086	2.13824	2.13676	2.27913	1.56264	2.18675	1.84102	2.05998	1.79784
104452	1.23712	0.144569	1.82707	0.0263616	1.78124	0.0917955	-4.01254	-3.72617	-5.61232	-5.68916	-2.99104	-2.0062	-3.94969	-1.10032	-4.75576	-4.18135	-4.47918	-4.22453
104453	1.23712	0.0408921	1.92616	0.00219958	1.78124	0.0212998	-4.01254	-3.72617	-5.61232	-5.68916	-2.99104	-2.0062	-2.36472	-2.68529	-4.75576	-4.18135	-4.47918	-4.22453
104454	2.57678	2.46123e-07	0.165466	0.26366	2.35684	1.80146e-06	3.53436	3.62256	1.25804	1.18121	3.95147	4.04546	3.93906	3.88457	3.72402	3.68283	3.90884	3.86823
104459	0.253906	0.14667	0.132438	0.51279	0.210448	0.373228	3.20663	3.09401	2.89943	2.9868	2.98624	3.44226	3.45119	3.33708	3.27214	2.9582	3.17187	3.36793
104464	-0.417428	0.414486	0.0522419	0.940411	-0.763516	0.286201	-1.20518	0.180725	0.220569	0.241581	1.25688	-1.26923	-0.042796	-0.363358	-0.507836	-0.0938887	0.0443831	-0.137069
104466	1.23712	0.0468345	1.09157	0.050151	1.78124	0.0240057	-4.01254	-3.72617	-5.61232	-5.68916	-2.99104	-3.59116	-3.94969	-2.68529	-4.75576	-4.18135	-4.47918	-4.22453
104469	0.147884	0.848046	2.32455	0.00535686	2.29852	0.0172675	0.0749257	0.91769	-0.75434	-2.8818	0.468389	0.932399	0.908294	0.122069	-0.6683	-1.85942	-1.67182	-2.63957
104471	1.08821	0.00157333	-0.139518	0.650247	0.480002	0.220582	2.00983	3.1442	2.34768	1.77845	3.1587	2.71262	3.08374	3.1476	3.09599	3.20235	3.08306	3.22668
104474	1.23712	0.119203	1.44197	0.050151	1.78124	0.0721483	-4.01254	-3.72617	-5.61232	-5.68916	-1.40608	-3.59116	-3.94969	-2.68529	-4.75576	-4.18135	-4.47918	-4.22453
104483	-0.461432	0.0240331	0.411226	0.0488595	0.146511	0.527535	4.40953	4.65321	4.1173	4.64288	4.18887	4.32173	4.32178	4.51439	3.77171	3.96331	3.95127	4.00909
104484	2.84502	1.35356e-06	0.369689	0.122367	2.46437	2.16025e-05	5.28896	5.03871	2.83476	2.57294	6.23054	5.7817	6.12312	5.49959	5.60289	5.14732	5.83257	5.60994
104492	0.768819	0.0076141	0.0599733	0.82276	0.638692	0.0556009	4.06961	4.84748	3.85732	3.74755	4.63101	4.41446	4.88636	4.53388	4.37609	4.30649	4.80391	4.80061
104495	3.65232	4.86569e-06	0.298813	0.407871	3.70933	2.36718e-05	5.83452	6.60587	3.37352	1.67717	6.61814	6.39326	6.57289	6.27182	5.97979	6.07013	6.43894	6.17528
104497	1.09556	0.0588059	-0.219108	0.701932	0.650414	0.366734	-0.312097	-2.1412	-1.70543	-1.98872	-0.669114	-0.421238	-1.62776	-1.10032	-0.848873	-0.72192	-0.391716	-1.05461
104499	0.217704	0.826326	0.718966	0.452974	1.2002	0.308495	-2.42757	-3.72617	-2.80497	-5.68916	-2.99104	-3.59116	-3.94969	-2.68529	-4.75576	-2.59639	-4.47918	-4.22453
104504	2.07771	0.00101126	-1.26349	0.025222	0.168979	0.828363	-0.842612	-0.266734	0.169038	-1.60169	0.709397	0.109277	-0.490255	0.122069	1.35276	1.3105	1.13553	1.60836
104507	0.210758	0.730285	0.738445	0.222227	0.112098	0.893919	-1.20518	-1.40424	-1.22	-1.60169	-0.183688	-0.421238	-0.249247	-1.10032	-2.43384	-0.274461	-0.572288	-1.41718
104515	-1.8113	4.15187e-05	-0.620908	0.139899	-1.79067	0.000965096	2.61682	1.94626	4.21264	3.97795	1.09642	1.90069	1.8832	1.56264	2.89529	2.1585	1.78761	2.18486
104517	0.825274	0.00270708	-0.168972	0.478181	0.299843	0.320449	3.76225	4.27946	3.982	3.43238	4.40984	4.3572	4.58559	3.94407	4.33435	4.55674	4.59496	4.65505
104532	0.543349	0.0135752	-0.199675	0.395057	-0.949824	0.0144226	0.845444	1.63139	2.22688	2.09875	2.43522	2.63766	2.62017	2.17269	2.82167	2.71347	2.59764	2.67029
104534	1.65318	0.0210782	0.675507	0.247933	3.36197	0.00083534	-2.42757	-2.1412	-5.61232	-5.68916	-2.99104	-3.59116	-3.94969	-2.68529	-3.1708	-4.18135	-4.47918	-4.22453
104539	0.447825	0.649783	0.438508	0.710405	-0.715246	0.668123	1.47932	0.91769	1.88752	1.97618	0.915848	3.98627	4.1536	0.774146	1.0256	1.1762	3.80159	3.68836
104540	0.529839	0.0234543	0.597937	0.00852988	0.628783	0.0256761	5.3384	5.7394	5.15999	4.65625	6.13049	5.98059	6.12846	5.89591	5.47426	5.16072	5.62804	5.49143
104542	2.23421	2.1247e-05	0.724926	0.0135146	2.32813	0.000109888	1.54205	1.63139	-0.75434	-0.73496	1.96315	2.29148	2.27913	2.26891	1.39398	1.3105	1.89586	1.33006
104544	-0.585846	0.0240696	-0.184883	0.563101	-0.447926	0.173175	3.1064	2.33992	3.07768	3.31366	1.96315	2.81823	2.52605	2.17269	2.66209	2.41856	2.48661	2.8735
104549	0.201876	0.393175	0.150398	0.573467	-0.684436	0.0665945	2.75565	2.78163	3.68	3.22672	3.51675	3.98627	3.75767	3.94407	3.59738	3.20235	4.02465	3.75846
104550	1.64416	0.00398866	1.18343	0.0115151	2.56751	0.00072144	1.11675	0.91769	-1.08876	-1.98872	1.40127	1.05269	1.00451	1.95857	-0.363446	0.066576	0.475017	0.29903
104551	1.23712	0.0468345	1.09157	0.050151	1.78124	0.0240057	-4.01254	-3.72617	-5.61232	-5.68916	-2.99104	-3.59116	-3.94969	-2.68529	-4.75576	-4.18135	-4.47918	-4.22453
104552	2.05056	8.79951e-05	-0.202993	0.550504	1.53054	0.00632759	1.34501	1.94626	-0.326919	0.500668	2.05335	2.02355	1.93296	1.70703	2.18675	1.70129	2.50951	2.11532
104563	-0.465814	0.0127844	-0.243498	0.161613	-0.98769	0.000906103	3.93583	3.96732	5.01976	4.85677	3.95147	4.45869	4.30298	4.0829	4.53195	4.28217	4.5896	4.47244
104572	2.07166	0.0030279	0.0928264	0.872667	2.36978	0.00558362	-0.553106	0.521762	-1.91188	-2.8818	0.468389	-0.131731	-0.249247	-1.10032	-0.363446	-0.72192	-0.391716	0.167785
104575	0.0361556	0.922589	-0.875482	0.0216266	-0.808084	0.0737335	5.91376	5.08441	6.11687	6.50344	5.50481	5.43398	5.57974	5.34262	6.42601	7.08602	5.80275	6.07124
104581	-0.94964	0.012021	0.306796	0.492641	-0.131527	0.765063	2.52662	2.00175	2.00973	2.8067	2.05335	1.61829	2.02759	1.2216	1.93074	1.24491	1.35371	1.20173
104582	2.11626	0.00216339	-1.01559	0.0868292	1.39513	0.0667675	3.95901	4.08762	3.80764	1.47071	4.16883	3.62801	3.51792	3.7241	4.6387	5.40924	4.30546	4.63655
104585	1.3597	0.0577418	0.0338176	0.964222	1.10894	0.207828	-1.69061	-1.40424	-2.80497	-2.51923	-2.99104	-0.421238	-0.779762	-1.10032	-1.94841	-1.01143	-0.778739	-1.41718
104586	0.599296	0.00273076	0.273534	0.0837993	0.24086	0.247257	4.6421	4.90683	4.54376	4.51419	5.51278	5.37173	5.48702	5.20346	5.05641	5.08778	5.36474	5.00188
104592	0.162867	0.807286	-0.386416	0.588919	0.404443	0.631533	-1.69061	-0.918811	-2.15289	-1.29684	-2.99104	-1.26923	-2.36472	-1.10032	-1.58584	-1.01143	-1.01975	-2.63957
104593	-0.60782	0.566634	1.79863	0.0921311	1.43978	0.239935	-2.42757	-0.918811	-2.15289	-4.10419	-0.669114	-2.0062	-2.36472	-2.68529	-4.75576	-4.18135	-4.47918	-1.41718
104595	0.880618	0.000223119	-0.0925193	0.561871	0.54872	0.0189615	5.84077	5.85315	5.4758	5.12061	6.20125	5.97679	6.17314	5.99067	6.22794	5.97473	6.34657	6.16886
104610	1.71114	0.00057058	-0.45368	0.230696	1.38464	0.0153428	1.11675	0.91769	-0.658125	-0.0744469	1.40127	0.801155	0.298241	1.40218	1.17497	1.43336	1.67057	1.13302
104612	1.39836	0.189076	1.14097	0.232851	1.80606	0.170449	-2.42757	-3.72617	-4.02736	-5.68916	-1.40608	-3.59116	-1.62776	-2.68529	-4.75576	-1.85942	-2.89422	-4.22453
104613	-0.205495	0.59071	0.126939	0.775915	0.518967	0.265797	4.21146	4.66185	3.81184	4.00259	3.69546	4.12994	3.64277	3.85387	4.54573	3.95307	3.12815	3.07009
104615	0.426899	0.453157	0.487955	0.390912	1.00881	0.154525	-0.842612	-0.266734	-1.70543	-1.44123	-1.40608	-0.421238	-0.490255	-0.363358	-1.58584	-1.01143	-0.0868615	-1.9026
104627	-0.0251035	0.916427	0.0833419	0.750487	0.194402	0.5119	4.24956	4.06174	4.20626	3.72659	3.97474	4.28535	4.06712	3.61849	4.30763	3.87934	3.79228	3.73547
104628	0.103874	0.492892	0.147043	0.294921	-0.0163335	0.935245	5.06695	5.23673	5.25418	5.0782	5.3621	5.50423	5.54016	5.20346	5.28178	5.1784	5.3426	5.27731
104629	3.22898	1.5378e-05	-0.451993	0.249012	2.683	0.00037303	5.36033	5.92309	3.68	2.24748	6.18138	5.40036	5.83985	5.51929	5.79017	6.68824	6.3322	5.92902
104634	-1.07532	0.0013517	-0.637118	0.110416	-0.704994	0.0619163	2.21628	2.25111	3.19825	2.68153	0.915848	1.61829	0.805201	1.70703	1.71997	1.49107	2.09068	2.15051
104635	-1.93836	0.000262339	-0.00978105	0.987802	-2.28598	0.0029744	0.631319	0.180725	3.11219	2.3052	0.178882	1.53812	0.69417	0.484639	1.17497	0.863043	0.164677	0.819862
104636	1.48426	3.08725e-05	-0.708113	0.012453	0.426487	0.192147	2.52662	2.96033	2.66845	1.94747	3.03133	3.06705	3.16925	2.98714	3.62362	3.89011	3.85621	3.80337
104637	0.477763	0.191361	0.19284	0.5814	0.611929	0.174381	4.75895	6.06337	5.17966	4.39963	5.17386	5.73302	5.55612	5.30907	5.38251	5.3828	5.24021	5.06779
104640	-0.494324	0.00744892	0.076929	0.636211	-0.0977773	0.624937	4.92704	5.14728	5.08204	5.18198	4.88547	4.57374	4.58559	4.92204	4.74607	4.51562	4.67311	4.60519
104655	-1.24139	0.0227616	0.923033	0.108088	-0.907855	0.169667	-1.20518	-1.40424	0.0601039	-0.831176	-0.183688	-0.783808	-0.779762	-1.10032	-2.43384	-1.374	-0.778739	-1.9026
104658	-0.890684	0.0365294	0.0643895	0.911444	-0.968111	0.102691	0.74235	-0.0257261	1.56759	1.13102	-0.183688	1.36303	0.137776	0.774146	-0.000875611	1.1762	0.275709	0.530355
104660	-0.441779	0.247233	-1.26812	0.0318924	-1.40155	0.0289584	2.52662	2.81299	4.11049	4.01302	1.09642	3.03819	2.35409	2.74098	3.93423	4.32247	2.90453	3.33771
104666	-0.47595	0.0468061	0.0659913	0.80267	-0.4474	0.133008	3.63851	4.04862	4.46048	4.09711	3.66717	4.08832	4.02186	3.50454	3.99578	3.4697	3.97615	3.71211
104671	1.23712	0.141632	1.44197	0.0618142	3.36197	0.00419971	-2.42757	-2.1412	-5.61232	-5.68916	-2.99104	-3.59116	-3.94969	-1.10032	-4.75576	-4.18135	-4.47918	-4.22453
104672	1.23712	0.183733	1.60608	0.0605783	1.78124	0.122773	-4.01254	-3.72617	-5.61232	-5.68916	-0.669114	-3.59116	-3.94969	-2.68529	-4.75576	-4.18135	-4.47918	-4.22453
104681	-0.0524318	0.822911	-0.159807	0.549179	-0.149994	0.630278	3.57992	3.88116	4.1409	3.60316	3.19878	3.92454	3.71565	3.68975	3.57963	3.80164	4.07924	3.83616
104682	-0.282355	0.112801	0.171914	0.305787	-0.3044	0.16669	4.69137	4.99835	5.23865	5.04978	4.73006	5.26992	5.01898	5.07627	4.90423	4.81583	4.79462	4.93281
104685	0.167827	0.253741	-0.165364	0.323137	0.0359759	0.864944	3.68095	3.74144	3.59469	3.75171	3.57881	3.68496	3.78502	3.5815	3.86262	3.71952	4.02465	3.73547
104689	0.770304	0.00228238	-1.05305	0.00218977	-0.553658	0.105237	1.71538	2.2962	2.66845	2.41413	2.29436	2.38612	2.42535	1.70703	3.12075	3.56684	3.29561	3.30685
104696	-0.682491	0.0458872	2.36738	1.60093e-05	1.68569	0.000733562	5.44484	6.54413	4.4949	4.12623	5.7605	6.31422	5.89737	5.99771	3.84043	3.52601	3.58152	3.52366
104699	-0.23452	0.133864	0.294324	0.105011	0.157613	0.43379	3.37117	3.62256	3.26112	3.40096	3.41835	3.42006	3.48494	3.1476	3.03214	3.18497	3.02067	3.17635
104700	3.3337	8.82297e-06	-0.111981	0.733242	3.53762	2.6222e-05	4.09075	4.11304	1.35346	-0.197304	4.06424	3.66623	3.70137	3.79045	3.55258	3.75529	4.28569	4.01864
104709	0.239217	0.792712	1.11828	0.196767	1.96995	0.0694768	-2.42757	-2.1412	-2.80497	-5.68916	-2.99104	-3.59116	-2.36472	-2.68529	-4.75576	-4.18135	-2.89422	-4.22453
104714	-0.595542	0.0180581	-0.0752144	0.735609	-0.449494	0.110127	5.9804	5.49058	6.00101	6.3685	5.51278	5.54069	5.43618	5.58618	5.49572	6.00228	5.34896	5.50848
104718	0.438899	0.544273	1.48214	0.0417859	0.983025	0.270094	-4.01254	-3.72617	-5.61232	-4.10419	-2.99104	-2.0062	-3.94969	-2.68529	-4.75576	-4.18135	-4.47918	-4.22453
104719	1.23712	0.0468345	1.09157	0.050151	1.78124	0.0240057	-4.01254	-3.72617	-5.61232	-5.68916	-2.99104	-3.59116	-3.94969	-2.68529	-4.75576	-4.18135	-4.47918	-4.22453
104722	1.10232	0.292285	0.818722	0.403092	0.983025	0.457524	-4.01254	-3.72617	-5.61232	-4.10419	-2.99104	-2.0062	-3.94969	-2.68529	-4.75576	-1.374	-4.47918	-4.22453
104727	-1.89863	0.00507717	1.48214	0.0298776	-1.35451	0.0774732	-4.01254	-3.72617	-2.80497	-2.22973	-2.99104	-2.0062	-3.94969	-2.68529	-4.75576	-4.18135	-4.47918	-4.22453
104732	-0.105092	0.61871	-0.499191	0.0293324	-0.578399	0.0409256	4.69137	4.65321	5.51503	4.98768	4.5088	4.81398	4.58559	4.66344	5.27904	5.39796	5.05415	4.85495
104734	-5.94142	3.91425e-05	4.15965	0.00230097	-1.72844	0.030189	2.00983	3.45374	3.60442	5.22298	2.50081	2.55858	2.3171	3.46446	-1.05532	-0.274461	-2.15725	-2.63957
104736	1.38891	3.06302e-05	-0.679705	0.00873087	0.603637	0.0422062	3.59479	4.11304	3.07768	3.39033	3.97474	3.70346	4.18474	3.85387	4.49927	4.45889	4.66803	4.87613
104741	2.68967	0.00740064	-1.20446	0.162216	1.81634	0.108495	4.40953	3.85126	4.47911	0.241581	3.99764	3.64724	3.85121	3.79045	4.8899	5.14283	4.80853	5.24103
104742	0.438899	0.501526	1.09157	0.0814249	0.983025	0.22379	-4.01254	-3.72617	-5.61232	-4.10419	-2.99104	-3.59116	-3.94969	-2.68529	-4.75576	-4.18135	-4.47918	-4.22453
104744	-0.625514	0.0253338	-0.234831	0.498222	-0.799155	0.0422103	2.29124	2.54062	2.96133	3.44783	2.56355	2.51736	2.49326	1.56264	2.44391	3.01832	2.341	2.59565
104746	-1.04143	0.00834714	0.734261	0.0462132	0.0261096	0.954085	4.82351	5.3264	4.81918	5.26577	3.97474	5.36012	4.77483	4.64563	3.99578	4.41484	3.80159	3.81439
104751	0.253743	0.234507	0.128787	0.552805	0.035635	0.903906	4.13212	4.78559	4.38345	4.43367	4.63101	4.81398	4.89266	4.78232	4.56391	4.36168	4.85398	4.86558
104756	-1.32191	9.95272e-05	0.305521	0.199705	-0.785358	0.0157904	4.69137	4.31275	5.11134	5.48014	4.44359	4.45869	4.14307	4.05618	4.15413	4.19803	3.57067	3.98004
104758	1.23712	0.0468345	1.09157	0.050151	1.78124	0.0240057	-4.01254	-3.72617	-5.61232	-5.68916	-2.99104	-3.59116	-3.94969	-2.68529	-4.75576	-4.18135	-4.47918	-4.22453
104761	0.615393	0.0745772	0.476376	0.181889	1.42225	0.00409831	1.96474	2.50265	0.496203	1.07903	2.43522	1.76639	1.47658	2.17269	1.54802	1.37324	1.58691	1.06087
104765	0.438899	0.501526	1.09157	0.0814249	0.983025	0.22379	-4.01254	-3.72617	-5.61232	-4.10419	-2.99104	-3.59116	-3.94969	-2.68529	-4.75576	-4.18135	-4.47918	-4.22453
104766	-1.22546	0.0285046	0.378318	0.553838	-0.568299	0.396143	-0.553106	-0.266734	-0.120468	0.419368	-1.40608	-0.783808	-1.14233	0.774146	-0.848873	-1.01143	-0.572288	-1.9026
104769	1.23712	0.0679636	1.09157	0.0723955	2.59222	0.00567592	-2.42757	-3.72617	-5.61232	-5.68916	-2.99104	-3.59116	-3.94969	-2.68529	-4.75576	-4.18135	-4.47918	-4.22453
104770	-0.726454	7.33738e-05	0.00541263	0.968531	-0.509436	0.00581637	7.11352	7.17696	7.71958	7.5906	6.85601	6.88963	7.02688	6.96397	6.89574	6.84171	6.95805	7.01805
104771	-0.0155616	0.938428	-0.722816	0.00387306	-0.649119	0.0227066	4.5071	3.93917	5.08899	4.6848	4.10699	4.34548	4.14307	3.91463	4.88629	4.96076	4.77112	4.87086
104772	-0.336172	0.137474	-0.0453703	0.886825	0.0332609	0.917794	2.3625	2.20457	2.2642	2.24748	2.05335	1.36303	1.83167	2.52417	1.90245	2.04747	1.78761	1.96529
104774	1.23712	0.0752165	1.48214	0.0263616	1.78124	0.0417992	-4.01254	-3.72617	-5.61232	-5.68916	-2.99104	-2.0062	-3.94969	-2.68529	-4.75576	-4.18135	-4.47918	-4.22453
104783	-1.42883	0.000246597	0.293183	0.411695	-0.765991	0.0445974	3.47128	2.81299	3.77785	4.08068	2.62367	3.1503	2.79178	2.444	2.44391	2.78443	1.93021	2.93534
104793	0.799369	0.000755788	-1.05739	0.000367305	-0.0405102	0.87881	3.9241	3.95331	4.18047	3.77641	3.75042	3.73975	3.92683	3.29199	4.80839	4.61631	4.94499	4.73257
104801	-3.68498	0.000305686	2.04622	0.0384361	0.167547	0.842154	0.23539	-0.266734	0.0601039	-0.403755	-2.99104	-0.783808	-1.14233	-2.68529	-4.75576	-4.18135	-4.47918	-1.9026
104805	2.2224	9.17079e-05	0.0101787	0.978705	2.58086	0.000167675	2.61682	2.78163	0.727529	-0.479703	2.56355	2.33957	2.15884	2.444	2.1146	2.58683	2.66037	2.00429
104807	-0.360544	0.716736	1.44197	0.137144	1.76431	0.12799	-2.42757	-2.1412	-5.61232	-2.51923	-1.40608	-3.59116	-3.94969	-2.68529	-4.75576	-4.18135	-4.47918	-4.22453
104809	0.0154381	0.923992	0.660107	0.00164765	0.0990899	0.634688	3.70856	3.78953	3.72975	3.56587	4.54034	4.19674	4.36773	4.18508	3.72402	3.65785	3.50381	3.76982
104818	0.306486	0.170609	-0.822713	0.00227882	-0.560546	0.0521732	5.13467	5.09082	5.58796	5.75948	5.14338	5.2065	5.26706	4.95134	5.72301	6.48487	5.83257	5.87218
104824	-0.206798	0.342208	0.341235	0.0959347	0.309035	0.246359	6.05221	5.45623	5.21819	5.67334	5.48063	5.59123	5.57974	5.67666	5.4886	5.13832	5.2299	5.09965
104825	-1.10047	0.00141587	0.29772	0.30472	-0.443557	0.191484	4.82981	4.11304	4.72419	5.13819	3.85445	4.12994	4.19497	4.32594	3.97556	4.18059	3.37257	3.81439
104828	-0.34753	0.562646	1.09157	0.0724129	1.00757	0.1671	-2.42757	-3.72617	-4.02736	-4.10419	-2.99104	-3.59116	-3.94969	-2.68529	-4.75576	-4.18135	-4.47918	-4.22453
104832	1.23712	0.0925606	1.09157	0.0973038	2.54743	0.0103253	-4.01254	-2.1412	-5.61232	-5.68916	-2.99104	-3.59116	-3.94969	-2.68529	-4.75576	-4.18135	-4.47918	-4.22453
104836	1.23712	0.123828	1.84748	0.018951	1.78124	0.0759746	-4.01254	-3.72617	-5.61232	-5.68916	-1.40608	-2.0062	-3.94969	-2.68529	-4.75576	-4.18135	-4.47918	-4.22453
104837	1.23712	0.0925606	1.09157	0.0973038	2.54743	0.0103253	-4.01254	-2.1412	-5.61232	-5.68916	-2.99104	-3.59116	-3.94969	-2.68529	-4.75576	-4.18135	-4.47918	-4.22453
104840	1.23712	0.0468345	1.09157	0.050151	1.78124	0.0240057	-4.01254	-3.72617	-5.61232	-5.68916	-2.99104	-3.59116	-3.94969	-2.68529	-4.75576	-4.18135	-4.47918	-4.22453
104841	1.23712	0.0468345	1.09157	0.050151	1.78124	0.0240057	-4.01254	-3.72617	-5.61232	-5.68916	-2.99104	-3.59116	-3.94969	-2.68529	-4.75576	-4.18135	-4.47918	-4.22453
104849	0.491569	0.0232284	0.413415	0.0469803	0.292326	0.251016	4.28667	4.40826	4.27185	3.83244	4.80986	5.19347	5.08098	4.60933	4.52733	4.42227	4.54041	4.68536
104858	-1.83399	0.000449289	-0.518427	0.22358	-1.58631	0.00656442	5.09337	4.49784	6.27299	6.5096	3.19878	4.20974	4.27432	4.34814	4.32372	5.3904	3.9925	4.5796
104863	1.61098	2.3547e-06	0.0278169	0.870278	1.00195	0.000537784	6.73984	6.73838	5.95801	5.51725	7.52367	7.35793	7.38626	7.23804	7.32805	7.19532	7.4732	7.39339
104865	3.74407	7.84228e-06	0.216963	0.540033	3.59213	7.071e-05	0.845444	1.02872	-2.80497	-2.51923	1.65281	0.801155	1.33572	1.56264	0.73609	0.863043	1.45156	1.33006
104867	-0.333201	0.286316	-1.41974	0.0120941	-0.939708	0.0608784	1.54205	2.93205	3.51438	2.74964	1.25688	1.53812	1.40787	1.2216	2.48264	2.87393	3.06772	2.80889
104871	-0.253992	0.276177	-0.714098	0.00824539	-0.647289	0.0366194	5.20905	4.94272	5.68746	5.76566	4.58639	4.91266	4.69777	4.83041	5.7921	5.73602	5.02663	5.33962
104873	1.23712	0.0468345	1.09157	0.050151	1.78124	0.0240057	-4.01254	-3.72617	-5.61232	-5.68916	-2.99104	-3.59116	-3.94969	-2.68529	-4.75576	-4.18135	-4.47918	-4.22453
104877	0.0791469	0.640286	-0.162411	0.361109	-0.0243874	0.916851	4.37548	4.23384	4.21899	4.44655	4.30358	4.36884	4.25488	4.00121	4.2129	4.3145	4.55149	4.5796
104882	-1.04468	0.270113	1.77202	0.0745014	-0.302905	0.811171	-2.42757	-3.72617	-3.29039	-2.22973	-1.40608	-1.26923	-3.94969	-1.10032	-2.43384	-4.18135	-4.47918	-4.22453
104887	0.375243	0.0213672	-0.923298	0.000126673	-0.429512	0.0389045	9.4483	9.07453	9.83137	9.56184	9.16914	9.01177	9.3149	9.07502	10.0225	9.92595	10.1188	10.2177
104888	-0.0171285	0.943537	0.395312	0.147985	0.264815	0.392476	1.9182	1.94626	1.56759	1.76205	1.86694	1.69424	2.27913	2.35911	1.54802	1.43336	1.86067	1.75275
104890	-0.0677134	0.767327	0.763956	0.00958282	0.263978	0.378723	2.58738	2.57761	2.18858	2.44527	3.03133	2.81823	3.12713	3.09607	1.84415	2.29438	2.61885	2.31463
104895	0.343846	0.0550009	0.310269	0.0754728	0.268085	0.221524	9.1613	9.67004	9.28008	9.00449	9.61467	9.83654	9.9113	9.79374	9.31159	9.61945	9.60139	9.42034
104898	-0.110256	0.904383	2.51609	0.00852261	2.22461	0.0349289	0.631319	0.521762	-0.75434	-2.51923	1.86694	0.932399	1.09471	-1.10032	-1.29633	-1.85942	-1.30925	-2.63957
104904	-0.345848	0.0789821	-0.265572	0.146826	-0.452885	0.0641934	5.52856	4.94272	5.57441	5.81417	5.02577	5.19347	5.13512	4.92204	5.45734	5.42413	5.27738	5.23695
104905	-0.700615	0.0211298	0.0426112	0.913908	-0.616657	0.114418	2.61682	2.54062	2.80974	3.57997	2.05335	2.74869	2.52605	2.80657	2.52036	2.80733	2.50951	2.15051
104909	-0.141785	0.379326	0.158755	0.373311	-0.006302	0.978347	3.81401	4.00854	3.88553	3.93838	3.99764	3.84347	4.05594	3.75766	3.69132	3.65785	3.69575	4.05624
104915	0.461169	0.0106678	-0.211212	0.147593	0.24728	0.202756	6.0999	6.13337	5.93506	5.8042	6.19631	6.26526	6.13113	5.86546	6.42725	6.36265	6.36239	6.171
104917	0.25362	0.117469	0.0141194	0.946147	0.210069	0.331245	3.40532	3.11932	3.01339	3.1085	3.34881	3.2792	3.51792	3.04263	3.39905	3.25328	3.25553	3.33771
104918	-0.571246	0.00309072	0.311499	0.050151	-0.215577	0.272268	5.12445	5.21341	5.31472	5.45231	5.08042	5.02722	5.15098	5.26308	4.7892	5.03054	4.5896	4.84961
104920	6.48136	5.08173e-06	1.42258	0.00179229	6.11807	3.4492e-05	1.19692	1.31823	-4.02736	-5.68916	3.384	2.948	2.70852	3.3808	1.2666	1.1762	1.89586	2.18486
104932	-0.492865	0.0557026	-0.877805	0.00446807	-0.203796	0.51814	8.04037	8.09999	8.4466	8.10231	6.61444	6.83195	6.57289	7.57563	7.81575	7.88843	7.72141	7.69619
104937	0.816083	0.000202098	0.432248	0.013189	1.10638	0.000148572	4.69137	4.94272	3.82439	3.58929	5.05881	4.82247	5.09197	4.81456	4.51336	4.43703	4.5896	4.54696
104938	1.36082	0.00610813	0.726313	0.0760062	1.57351	0.0112634	1.19692	2.15648	0.220569	-0.0744469	2.43522	2.24173	2.42535	1.2216	1.58409	1.49107	1.67057	0.904751
104940	-0.733137	0.00645598	-0.119227	0.708703	-0.3807	0.22379	2.83295	2.42358	2.88353	3.15947	2.36651	2.24173	1.8832	2.35911	2.44391	2.68901	2.09068	1.92522
104943	0.438899	0.501526	1.09157	0.0814249	0.983025	0.22379	-4.01254	-3.72617	-5.61232	-4.10419	-2.99104	-3.59116	-3.94969	-2.68529	-4.75576	-4.18135	-4.47918	-4.22453
104945	-0.80053	0.000361176	0.177412	0.28524	-0.386149	0.0683279	4.81719	4.81687	5.18939	5.21698	4.18887	4.67093	4.76799	4.59084	4.30223	4.42227	4.48372	4.40846
104957	0.670465	0.0556668	-0.459911	0.257376	0.315902	0.509463	1.41373	2.46366	1.56759	1.60546	1.86694	1.16372	1.8832	2.52417	2.21002	2.73751	2.26229	1.84156
104959	0.335674	0.0633082	0.622232	0.00204075	0.317953	0.137023	5.777	6.30036	5.65153	5.79214	6.67607	6.74087	6.77908	6.5266	6.00994	6.07013	6.09731	6.05276
104960	1.6583	8.03311e-06	-0.30862	0.113579	0.539613	0.0525829	7.07824	7.23745	6.85503	6.38465	7.93154	7.95042	7.8907	8.10343	8.27024	7.8958	8.45617	8.47265
104961	1.23712	0.0972725	1.48214	0.0371263	2.59222	0.010309	-2.42757	-3.72617	-5.61232	-5.68916	-2.99104	-2.0062	-3.94969	-2.68529	-4.75576	-4.18135	-4.47918	-4.22453
104962	-0.255723	0.115047	0.199321	0.255032	-0.165285	0.432308	3.70856	3.93917	3.87753	4.08728	4.08577	3.80972	3.99868	3.79045	3.6663	3.94277	3.64494	3.67633
104967	0.0250744	0.977647	1.5071	0.075571	0.96278	0.357722	-4.01254	-2.1412	-4.02736	-4.10419	-1.40608	-3.59116	-2.36472	-2.68529	-4.75576	-2.59639	-4.47918	-4.22453
104978	0.615334	0.66035	4.4233	0.00224225	7.91753	6.95491e-05	4.10121	2.68323	-5.61232	-3.36723	1.40127	-0.131731	1.1796	-0.363358	-4.75576	-1.85942	-4.47918	-4.22453
104985	0.136306	0.719601	0.244826	0.561865	0.654619	0.174157	0.0749257	0.180725	-0.658125	-0.403755	0.178882	0.109277	-0.490255	-0.363358	-0.111907	0.066576	-0.778739	-0.7651
104987	0.438899	0.592749	1.44197	0.0662332	0.983025	0.329712	-4.01254	-3.72617	-5.61232	-4.10419	-1.40608	-3.59116	-3.94969	-2.68529	-4.75576	-4.18135	-4.47918	-4.22453
104995	1.23712	0.0468345	1.09157	0.050151	1.78124	0.0240057	-4.01254	-3.72617	-5.61232	-5.68916	-2.99104	-3.59116	-3.94969	-2.68529	-4.75576	-4.18135	-4.47918	-4.22453
105000	-0.0746845	0.644634	0.183013	0.28227	-0.111278	0.60313	4.17234	3.80522	4.1173	4.10363	4.44359	4.28535	4.1536	3.97293	4.13602	4.01341	4.0561	3.92013
105019	-1.47776	0.000586873	-0.161156	0.739262	-1.24923	0.0183843	1.60217	0.361297	2.20146	2.33875	0.915848	0.656765	0.298241	0.774146	1.39398	0.863043	0.378802	0.419324
105024	1.65594	1.43195e-05	0.0816003	0.718133	1.2456	0.00134345	3.68095	3.51224	2.2642	2.44527	4.35769	3.87644	4.34033	3.68975	3.95504	3.76702	4.11701	4.20592
105025	0.0907394	0.664709	0.75339	0.00458089	0.305243	0.261918	3.82667	3.51224	3.17884	3.56587	4.1279	4.40319	4.33108	3.85387	3.35798	3.30246	3.48082	3.73547
105027	3.28289	0.000211365	0.290299	0.520333	2.64509	0.00560389	0.631319	1.76569	-2.15289	-0.831176	2.13824	1.53812	2.24014	2.60012	1.51102	1.3105	2.36631	2.00429
105035	1.15867	0.119357	-0.414629	0.572358	0.196596	0.848874	-4.01254	-3.72617	-4.02736	-4.10419	-2.99104	-3.59116	-3.94969	-2.68529	-3.1708	-2.59639	-1.67182	-4.22453
105036	1.84788	0.00609924	0.0279949	0.963347	1.60399	0.0387244	-1.20518	0.521762	-1.70543	-2.22973	0.468389	-0.421238	-0.042796	-0.363358	-0.000875611	0.34221	-0.0868615	-0.7651
105044	3.14304	0.00358077	1.08495	0.13537	3.1384	0.0128498	-4.01254	-0.918811	-5.61232	-5.68916	-1.40608	-2.0062	-1.14233	-1.10032	-1.94841	-2.59639	-2.89422	-2.63957
105045	1.4821	5.52902e-05	0.691727	0.00783654	2.1073	2.11753e-05	3.43867	3.98119	1.64507	1.53001	3.80337	3.86005	3.83822	3.42324	3.21578	2.80733	3.2003	2.99464
105047	-0.172352	0.389491	-0.681758	0.00458089	-0.75569	0.0102947	4.98464	4.58217	5.6183	5.47386	4.95732	4.41446	4.68331	4.79853	5.27904	5.15627	5.49953	5.55847
105048	-0.0191668	0.976575	0.313983	0.641659	0.665898	0.393639	-1.69061	-1.40424	-1.91188	-2.51923	-1.40608	-1.26923	-2.36472	-2.68529	-3.1708	-1.374	-1.67182	-2.63957
105056	5.03172	1.10694e-05	0.484282	0.274797	5.23465	3.43943e-05	5.92557	6.84084	2.09504	0.241581	7.13953	6.19184	6.8127	6.52173	5.57851	6.86099	6.32091	5.96653
105058	2.03179	3.78254e-06	0.197136	0.347883	1.75345	9.17755e-05	4.34941	4.76969	3.12577	2.47575	5.18388	4.92059	5.02473	4.99419	4.61274	4.84932	5.06192	4.79506
105060	-0.866379	0.0315286	-0.550637	0.309954	-0.703898	0.182457	1.87011	1.48329	2.53234	2.25921	1.65281	1.53812	0.908294	-0.363358	1.90245	2.04747	0.878373	1.26732
105063	-0.0644423	0.72515	-0.146762	0.42562	-0.00994698	0.969367	4.87925	4.59125	4.51051	4.9912	4.5088	4.39183	4.68331	4.55312	4.71388	4.54316	4.68321	4.80061
105066	2.37061	4.09939e-06	-0.934689	0.00264243	0.450706	0.178017	5.65812	4.79347	4.82126	4.74651	6.51079	5.96151	6.3018	6.10588	7.06162	6.88541	7.36435	7.30734
105068	2.51323	4.72244e-06	-0.93235	0.0063327	1.92322	0.000276446	4.52274	4.89954	2.8915	2.67279	4.64558	4.46953	4.37674	3.85387	4.80074	5.739	5.42621	5.20801
105079	-0.570341	0.00258276	-0.0868035	0.563812	-0.38395	0.0537948	5.59664	5.76769	5.93119	6.19921	5.35325	5.28842	5.45758	5.55789	5.49808	5.56852	5.333	5.58121
105084	-0.597595	0.0121222	-1.62291	3.09088e-05	-1.41856	0.000225705	5.22825	5.01193	6.70198	6.38264	3.77714	4.70805	4.34952	4.32594	6.05401	5.98481	5.77939	5.95662
105085	0.565604	0.00564081	0.704986	0.00177213	0.828466	0.0029052	4.05893	4.08762	3.04231	3.4427	4.39266	4.46953	4.59335	4.59084	3.65786	3.69517	3.97615	3.92013
105088	0.884057	0.395715	1.06089	0.275758	1.82087	0.151493	-1.69061	-3.72617	-3.29039	-5.68916	-2.99104	-3.59116	-2.36472	-1.10032	-3.1708	-4.18135	-4.47918	-2.63957
105093	0.183315	0.498168	-0.865343	0.0072293	-0.596	0.091058	4.62046	4.47841	5.20546	5.09138	4.33987	4.4803	4.56207	4.43366	4.90779	5.95436	5.38036	5.08153
105095	-0.568986	0.00189576	0.254421	0.0729553	-0.287156	0.118701	6.15864	6.03372	6.19463	6.56911	6.11487	5.97679	6.08786	6.09935	5.87996	5.8562	5.74362	5.77688
105096	0.487149	0.0351944	-0.802935	0.0126265	-0.0564527	0.866741	2.58738	2.10672	2.46983	2.37154	2.43522	2.51736	1.93296	1.40218	2.88086	2.89546	2.9217	2.93534
105098	-0.931712	0.0076416	0.471813	0.13781	0.22297	0.538266	5.00148	4.81687	4.17068	5.20944	4.32184	3.95573	4.28393	4.43366	3.80266	4.01341	3.84725	3.3529
105105	0.0526028	0.862617	0.65072	0.048161	0.231003	0.551344	3.80124	4.07473	3.88153	3.51786	4.40984	4.3097	4.37674	4.5721	3.48741	4.58352	3.60297	3.41209
105114	1.78247	0.00616566	-0.00525112	0.993083	1.95297	0.0137495	-0.312097	0.361297	-2.4424	-1.44123	-0.669114	-0.131731	-0.490255	0.774146	0.45369	-0.480912	-0.391716	-0.317641
105117	0.347012	0.0651347	0.224359	0.235827	0.193206	0.422165	3.80124	4.04862	3.60442	3.84417	4.55585	4.28535	4.25488	4.0829	4.12993	3.80164	4.06385	4.27929
105118	-0.409285	0.125676	-0.408645	0.117608	-0.591751	0.0803336	5.27055	4.68746	5.4024	5.75534	4.67429	5.08479	4.67602	4.53388	5.32505	5.53118	4.85844	4.96776
105120	1.08226	0.000627679	0.452777	0.050151	0.806164	0.0160679	6.8724	6.30312	5.6433	5.91586	7.66628	7.15283	7.38849	7.05449	6.94598	6.609	6.95493	6.93597
105122	-0.0889278	0.650741	0.339908	0.10632	0.394402	0.112727	4.02638	4.51701	3.88553	3.84417	4.10699	4.28535	3.8251	4.37	3.78727	3.56684	3.83823	3.89959
105123	3.81015	5.2311e-05	-0.312077	0.529397	2.48784	0.00769668	-0.312097	-1.40424	-3.29039	-3.36723	0.178882	-0.783808	0.573875	0.774146	0.73609	-0.0938887	0.650104	0.530355
105126	-0.0972603	0.705756	-0.367033	0.161846	-0.395864	0.229681	4.56111	4.24538	4.6926	4.92095	4.46017	4.20974	4.27432	4.51439	4.38634	5.3085	4.64235	4.52701
105137	0.241742	0.17333	0.619657	0.00460431	0.707598	0.00721921	4.25893	4.56385	3.67077	3.72235	4.80986	4.3572	4.62396	4.45427	4.06122	3.69517	4.02465	3.94037
105139	2.47734	1.32412e-06	-1.35683	0.000208471	1.63813	0.000211613	4.44279	4.98464	3.45646	2.68153	4.22813	4.40319	4.11101	3.94407	5.53771	5.51735	5.57475	5.542
105145	-0.0716825	0.712997	0.608009	0.0106793	0.296	0.23255	3.60951	4.16258	3.76489	3.38498	4.08577	3.97108	4.12178	4.32594	3.39905	3.56684	3.49236	3.57637
105146	-0.494946	0.00779672	0.134306	0.461883	-0.141147	0.49718	3.85165	4.15035	4.07243	4.19501	3.63831	3.98627	3.59721	3.91463	3.67469	3.6704	3.51517	3.70028
105149	0.365009	0.0342178	-1.40198	1.06626e-05	-1.2487	0.00015671	3.62409	3.89589	4.93168	5.0699	4.14851	3.86005	3.87686	4.05618	5.21146	5.28829	5.55837	5.403
105153	-0.604057	0.104302	-0.393017	0.420261	-1.42436	0.0265306	1.96474	1.88854	3.94035	2.77437	2.8916	2.08126	2.15884	2.52417	2.97895	2.91668	2.17903	2.93534
105154	-1.69052	0.00170976	0.190271	0.752354	-0.0634515	0.904104	4.43455	3.0153	3.51438	4.14531	1.86694	2.33957	2.35409	2.80657	2.53886	2.47686	1.35371	2.18486
105158	-0.181962	0.657498	-1.53554	0.0246951	-0.78038	0.204184	3.1064	2.2962	3.02792	3.98504	1.53252	2.02355	1.6049	2.0696	3.42911	4.01341	2.43968	3.51018
105160	0.533856	0.0197817	0.175832	0.428929	0.208488	0.459373	3.24485	3.91046	3.3792	3.31927	4.08577	4.1162	4.20513	3.68975	3.87723	3.60655	4.04046	3.98979
105167	-0.476091	0.185939	-0.226767	0.605088	-0.427044	0.374033	3.54971	3.70846	3.87753	4.22523	3.1587	3.44226	3.32644	3.46446	3.28316	4.60981	3.59228	2.89441
105168	-0.0644682	0.755539	0.133874	0.59332	0.111231	0.693484	3.14733	2.87375	2.6777	3.13421	3.07505	2.74869	3.16925	2.8693	2.83669	2.87393	2.63976	3.05159
105174	-0.604763	0.0578534	-0.0798248	0.80267	-0.659901	0.09274	5.15488	4.38758	5.28628	5.60259	4.92185	4.95958	4.68331	4.41275	5.19114	5.11097	4.33139	4.72675
105181	0.156121	0.374854	0.252439	0.205872	0.0997212	0.686703	3.1064	3.11932	2.91516	3.1085	3.41835	3.62801	3.34493	3.24545	3.33699	3.25328	3.17187	2.8735
105182	1.44746	1.90289e-05	0.121582	0.536693	1.29963	0.000326706	5.06695	5.03206	3.71186	3.7886	5.25213	5.49365	5.48702	4.93677	5.29816	4.89279	5.4232	5.17421
105183	1.26099	5.75454e-05	-0.316549	0.129962	0.874929	0.00604894	4.24013	4.33453	3.68917	3.13421	4.71632	4.03089	4.36773	4.39153	4.59959	4.69209	4.72784	4.66725
105184	1.23712	0.0468345	1.09157	0.050151	1.78124	0.0240057	-4.01254	-3.72617	-5.61232	-5.68916	-2.99104	-3.59116	-3.94969	-2.68529	-4.75576	-4.18135	-4.47918	-4.22453
105185	-0.0472876	0.960525	-0.446646	0.662618	-0.595337	0.634594	-0.842612	-3.72617	-0.75434	-2.51923	-2.99104	-2.0062	-2.36472	-1.10032	-3.1708	-1.01143	-1.01975	-1.41718
105192	3.19572	0.000158837	0.544771	0.250521	2.4496	0.0060843	-0.842612	-0.918811	-3.29039	-3.36723	1.25688	0.109277	-0.249247	0.774146	-0.111907	-0.72192	0.378802	-0.137069
105201	0.663635	0.103537	-0.338097	0.451428	0.98881	0.0643692	0.511025	0.666152	-0.326919	-0.479703	0.178882	0.4963	-0.042796	-1.10032	-0.111907	0.676629	0.275709	0.29903
105207	1.23712	0.0468345	1.09157	0.050151	1.78124	0.0240057	-4.01254	-3.72617	-5.61232	-5.68916	-2.99104	-3.59116	-3.94969	-2.68529	-4.75576	-4.18135	-4.47918	-4.22453
105209	1.69234	2.2086e-06	0.119943	0.460916	1.04749	0.000462974	5.96617	5.98292	5.00881	4.84515	6.99338	6.50819	6.74989	6.70058	6.51628	6.46701	6.7634	6.73184
105210	-0.62151	0.029895	-0.175237	0.603346	-0.381959	0.275226	3.74901	2.93205	3.52467	3.97084	2.8916	3.22902	2.87049	2.74098	3.37866	3.38089	2.73999	2.99464
105214	0.910903	0.00818697	-1.73076	0.000803189	-0.219753	0.609852	3.48731	3.65754	3.49881	4.07406	2.79032	2.74869	3.06154	3.33708	4.0676	4.89813	5.14104	4.70916
105215	1.23712	0.0468345	1.5124	0.0120941	1.78124	0.0240057	-4.01254	-3.72617	-5.61232	-5.68916	-2.99104	-3.59116	-2.36472	-2.68529	-4.75576	-4.18135	-4.47918	-4.22453
105221	-0.444563	0.0345367	-0.83193	0.0010297	-0.932417	0.00210835	5.64746	5.43118	6.61078	6.33633	5.23296	5.28842	5.11909	5.14126	6.39589	6.06301	5.77467	5.88269
105223	3.5355	0.000971932	0.19418	0.783772	2.95573	0.0129374	-1.69061	-2.1412	-4.02736	-5.68916	-0.183688	-1.26923	-2.36472	-0.363358	-1.29633	-1.374	-0.778739	-1.9026
105224	0.0205997	0.925335	0.174127	0.413996	0.0206849	0.943852	7.93838	7.82217	7.51777	8.19892	8.03893	7.96006	8.08201	8.14047	7.81765	8.21284	7.74814	7.76095
105228	0.117725	0.669865	0.152847	0.648989	0.678724	0.0609831	2.97615	3.04202	2.00973	2.63727	3.27574	2.59866	2.4597	2.0696	2.32105	2.41856	2.70073	2.34532
105230	0.112356	0.673611	0.458273	0.133523	-0.0366059	0.928458	0.941659	0.91769	0.79707	1.13102	1.53252	1.05269	1.77823	1.83828	0.916662	1.10405	1.13553	1.20173
105231	-0.306631	0.0591961	0.466673	0.00669334	0.157513	0.408242	5.34721	5.63797	5.38838	5.27879	5.64195	5.41165	5.45758	5.47962	4.88629	4.96585	5.152	5.10414
105240	2.21149	1.72314e-05	-1.10736	0.00477427	0.502949	0.28191	1.87011	2.42358	2.13587	1.13102	3.34881	2.74869	2.39016	2.60012	3.94814	3.73154	3.89151	3.74701
105242	-0.595483	0.00217909	0.140539	0.458929	-0.182159	0.375274	3.60951	3.47351	3.67077	3.78455	3.19878	3.20325	3.14835	3.68975	3.13298	3.05705	3.12815	3.2101
105243	-1.00364	0.0287082	-0.964516	0.0595043	-1.35716	0.0259796	4.70514	3.1442	5.08551	5.56764	3.31274	3.54839	3.28872	3.24545	4.83108	4.74643	3.75444	3.94037
105255	1.23712	0.0468345	1.09157	0.050151	1.78124	0.0240057	-4.01254	-3.72617	-5.61232	-5.68916	-2.99104	-3.59116	-3.94969	-2.68529	-4.75576	-4.18135	-4.47918	-4.22453
105258	0.563578	0.0183496	-0.0396935	0.865381	0.329535	0.231107	4.36684	4.72092	4.34913	4.06406	4.64558	4.71718	4.76112	4.79853	4.69751	4.36168	5.05025	4.96282
105261	-0.230496	0.310712	0.544021	0.0491721	0.155029	0.606395	3.66694	3.26252	3.07067	3.57059	3.34881	3.79254	3.78502	3.46446	3.35798	3.14957	2.93867	2.8735
105262	2.64981	4.9191e-05	0.812607	0.0305512	4.0398	6.32277e-06	1.54205	1.76569	-2.80497	-1.98872	0.709397	1.26682	1.1796	1.01515	0.37352	0.066576	0.0443831	0.530355
105267	2.9919	9.47391e-07	-0.0205042	0.939398	2.66486	1.31061e-05	8.76575	9.36047	6.77057	6.01518	9.36458	9.33049	9.34134	9.42226	9.22107	9.0923	9.70562	9.50986
105271	-0.0366338	0.851753	-0.035297	0.886255	-0.651842	0.0318554	2.78188	2.90319	3.27337	3.70531	3.23778	3.3277	3.65764	3.33708	3.39905	3.73154	3.37257	3.33771
105272	-0.771723	0.0646783	-0.625161	0.119999	-1.01334	0.0529475	5.69999	4.53593	5.82491	6.46281	4.58639	4.88051	4.56207	5.03581	5.56504	5.95692	4.77112	5.20383
105275	2.16605	0.0468345	0.583462	0.524497	2.54743	0.0505054	-4.01254	-2.1412	-5.61232	-5.68916	-2.99104	-3.59116	-2.36472	-2.68529	-4.75576	-2.59639	-4.47918	-1.9026
105276	0.761956	0.241447	0.241653	0.723221	0.850733	0.304094	-0.312097	-0.556241	-1.52486	-1.0453	0.915848	-1.26923	0.298241	-1.10032	-0.507836	0.066576	-0.231251	-1.41718
105278	-1.01683	3.71057e-05	0.153336	0.462398	-0.545	0.0203792	2.58738	2.46366	3.02067	3.12783	2.13824	2.24173	2.20006	2.26891	2.1631	2.00847	2.02862	2.00429
105280	1.23712	0.0468345	1.09157	0.050151	1.78124	0.0240057	-4.01254	-3.72617	-5.61232	-5.68916	-2.99104	-3.59116	-3.94969	-2.68529	-4.75576	-4.18135	-4.47918	-4.22453
105288	-0.532162	0.0475596	-0.0908104	0.726721	-0.499796	0.120736	6.74319	6.54179	6.99709	7.28436	6.34658	6.64365	6.45226	6.63439	6.32838	7.259	6.46846	6.38372
105295	-2.17712	7.12662e-05	0.873692	0.0477827	-0.404432	0.317522	4.63492	4.3453	4.43617	5.3668	3.384	3.72172	3.46817	3.88457	3.18087	3.11327	2.02862	2.54365
105299	1.23712	0.0568217	3.83664	1.97151e-05	4.90061	2.10857e-05	-1.20518	-0.266734	-5.61232	-5.68916	-0.669114	-0.421238	-0.249247	-1.10032	-4.75576	-4.18135	-4.47918	-4.22453
105303	-1.21967	0.0171484	-0.0683896	0.910903	-0.668144	0.249932	3.73566	4.21047	4.46048	4.79567	2.73688	3.70346	3.61256	2.98714	3.00579	4.78732	3.11328	2.8735
105313	2.57772	0.0150446	0.181449	0.837383	2.57581	0.0377149	-2.42757	-2.1412	-4.02736	-5.68916	-2.99104	-3.59116	-0.779762	-1.10032	-2.43384	-1.85942	-2.89422	-1.9026
105315	-0.458998	0.130226	-0.88281	0.0324298	-0.653945	0.111953	3.63851	3.75765	4.61529	4.08068	2.79032	2.97869	3.14835	3.04263	4.49927	4.05227	3.54873	3.3828
105316	1.36277	6.17e-05	0.0429968	0.856493	1.35366	0.000524218	4.63492	4.37712	3.49881	2.8226	4.70244	4.43674	4.46394	4.74934	4.46098	4.71649	4.60563	4.30294
105317	0.0772475	0.868603	-0.795873	0.154613	-0.235529	0.719105	-0.105647	-0.0257261	0.616497	-0.262892	-0.183688	-0.783808	-1.14233	0.122069	0.858947	0.573536	-0.231251	-0.317641
105321	-0.408474	0.211504	-1.33463	0.0026317	-1.66119	0.00265195	4.28667	3.86629	6.0184	5.48139	3.66717	4.24804	3.9632	4.10913	5.79402	5.72404	4.73757	5.11309
105327	-0.120792	0.645178	-0.256441	0.337779	-0.610628	0.08398	4.24956	4.04862	4.65095	4.87975	4.20863	4.45869	4.44692	4.39153	4.3449	5.29641	4.40652	4.56663
105336	1.01916	0.000192478	0.0247156	0.899711	0.553549	0.0295972	5.23302	5.62035	4.9717	4.76925	6.01177	5.68729	6.06014	5.90343	5.83389	5.67507	6.08783	5.96406
105339	5.34731	1.70704e-06	-1.58942	0.00153836	4.14864	4.25727e-05	4.80445	5.84937	1.82231	0.539662	5.06965	4.69886	4.81519	5.25135	6.28931	5.9998	6.9869	6.79436
105347	1.88234	0.000925601	-0.192047	0.654074	0.857322	0.163369	-0.312097	-0.0257261	-0.75434	-1.29684	1.09642	0.109277	0.298241	1.40218	0.858947	1.1762	0.947086	0.419324
105350	1.32437	6.33015e-05	0.0689681	0.770497	1.09576	0.00277229	2.00983	2.46366	1.25804	0.997344	2.50081	2.59866	2.4597	2.52417	2.52036	2.19369	2.50951	2.54365
105355	1.56808	2.37564e-05	-0.20418	0.337684	1.45493	0.000281417	5.39473	5.7915	4.21264	4.06071	5.67784	5.29453	5.41882	5.66786	5.53541	5.40924	6.05901	5.81576
105357	0.833016	0.368493	2.58421	0.00711323	2.94368	0.0151672	-1.69061	-2.1412	-5.61232	-4.10419	-2.99104	-1.26923	-1.14233	-0.363358	-4.75576	-4.18135	-2.89422	-4.22453
105361	0.66261	0.216725	0.0378219	0.95177	0.399559	0.571197	-0.842612	-0.556241	-0.75434	-1.44123	-0.669114	0.4963	-0.490255	-1.10032	-0.363446	-1.374	-0.0868615	0.0233955
105363	0.717408	0.000586114	0.0579902	0.723221	0.288862	0.164615	4.40953	4.23384	4.0441	4.03023	4.70244	4.75313	4.88636	4.90717	4.69339	4.52945	4.82688	4.96776
105365	1.23712	0.0679636	1.09157	0.0723955	2.59222	0.00567592	-2.42757	-3.72617	-5.61232	-5.68916	-2.99104	-3.59116	-3.94969	-2.68529	-4.75576	-4.18135	-4.47918	-4.22453
105366	1.23712	0.0468345	1.09157	0.050151	1.78124	0.0240057	-4.01254	-3.72617	-5.61232	-5.68916	-2.99104	-3.59116	-3.94969	-2.68529	-4.75576	-4.18135	-4.47918	-4.22453
105367	-0.448648	0.0832345	-0.476856	0.0631678	-1.17831	0.00277183	6.04681	6.48694	7.66482	7.23175	6.24018	6.70919	6.465	6.67446	7.34523	7.21899	6.65075	6.76911
105370	-0.992226	0.00205438	0.170029	0.524023	-0.415543	0.195996	5.109	4.80131	5.191	5.55936	4.64558	4.44776	4.56995	4.5721	4.54115	4.89813	3.9679	4.13741
105372	2.00586	0.000119204	-0.0916276	0.798256	1.61551	0.00394688	3.91228	4.59125	3.24877	2.00433	4.64558	4.64246	4.60106	4.13489	4.54573	4.33828	4.96584	4.63655
105379	2.80145	0.000164893	1.15185	0.00733569	2.00051	0.0113886	0.511025	0.521762	-1.36439	-1.60169	3.03133	2.02355	2.65023	2.17269	1.47306	1.3105	1.74964	0.633449
105388	-1.0941	0.0869654	-0.78835	0.3555	-0.856205	0.317066	-0.842612	0.91769	1.12915	0.614624	-2.99104	-1.26923	-0.042796	0.122069	-0.232201	0.462505	-0.0868615	-1.05461
105389	2.13754	0.0428407	0.781002	0.362228	2.93264	0.0240057	-2.42757	-1.40424	-4.02736	-5.68916	-0.669114	-2.0062	-2.36472	-2.68529	-3.1708	-4.18135	-1.67182	-1.9026
105398	-0.241578	0.31557	-0.0487446	0.841059	-0.394986	0.185546	5.34281	5.25968	5.66671	5.72711	5.34435	5.40602	5.47448	5.38618	5.31167	6.05586	5.28071	5.16993
105408	2.44746	2.28262e-05	-0.859269	0.0244787	1.19697	0.0259421	2.90633	2.33992	1.52723	1.36613	3.34881	2.88457	3.08374	2.80657	3.3889	4.47328	4.08688	3.70028
105410	0.229525	0.166345	-0.59311	0.00966191	-0.304179	0.196499	3.31838	3.32912	3.65681	3.59856	3.54812	3.00875	3.21018	3.42324	3.73208	3.79019	3.82003	4.11086
105412	0.3777	0.0685826	-0.282397	0.133808	-0.123336	0.623674	4.95036	5.3045	5.04857	5.44463	5.19383	5.3775	5.45333	5.30907	5.31704	5.80307	5.692	5.67784
105415	1.40387	7.53315e-06	0.911025	0.000166472	1.72072	1.08668e-05	7.37063	7.30519	5.52531	5.70905	8.09177	7.71547	7.8677	8.06039	6.99285	6.79378	7.18215	7.11476
105416	-0.702944	0.0225893	-0.594239	0.0769851	-0.719764	0.0602423	4.31389	3.60475	4.34333	5.05652	3.41835	3.37462	3.45119	3.33708	4.18382	4.36168	3.72539	3.71211
105419	-0.152036	0.679511	-0.539899	0.120494	-0.479384	0.281191	5.66518	5.36395	5.67366	6.31471	5.02577	5.4395	5.32411	5.40747	5.54688	6.70967	5.6769	5.42831
105438	0.949763	0.00309072	0.212875	0.427783	0.846816	0.0240057	4.2958	4.12558	3.26726	3.46819	4.80986	4.20974	4.63151	4.51439	3.86262	4.82708	4.4367	4.19753
105439	1.63123	0.0320136	1.11828	0.0800163	1.78124	0.0496481	-4.01254	-3.72617	-5.61232	-5.68916	-2.99104	-3.59116	-2.36472	-2.68529	-4.75576	-4.18135	-2.89422	-4.22453
105449	-1.93496	6.6516e-05	0.0441537	0.906748	-0.968384	0.0240057	5.50906	4.60026	5.71017	6.35763	4.22813	4.15703	4.01032	4.25723	4.36577	4.3694	3.60297	4.06549
105451	1.23712	0.0468345	1.09157	0.050151	1.78124	0.0240057	-4.01254	-3.72617	-5.61232	-5.68916	-2.99104	-3.59116	-3.94969	-2.68529	-4.75576	-4.18135	-4.47918	-4.22453
105456	7.24624	3.57839e-05	0.334322	0.438299	5.66733	0.00071289	3.43867	4.64452	0.830622	-4.10419	6.25451	5.67796	5.74206	6.04603	5.47185	5.44983	5.82117	5.6036
105462	-1.55749	0.00208222	1.52453	0.00755703	-0.333354	0.525247	-0.553106	0.666152	0.410046	0.333211	0.709397	-0.131731	-0.042796	1.01515	-1.29633	-1.374	-1.01975	-1.05461
105472	1.05957	0.256351	-0.427711	0.661927	1.59897	0.167302	0.23539	-1.40424	-3.29039	-1.0453	-0.669114	-0.421238	-2.36472	-2.68529	-0.363446	-0.480912	-2.15725	-1.41718
105473	-0.691969	0.000731765	0.0484563	0.755778	-0.268682	0.166798	6.29921	5.93026	6.2406	6.52243	5.76718	5.65914	5.75249	5.78639	5.80361	5.70587	5.62542	5.62878
105478	0.0141086	0.941953	0.00505988	0.979419	-0.0732447	0.759487	6.45609	7.07231	6.97194	6.70718	6.88086	6.88356	6.83413	6.83238	7.02601	6.84448	6.726	6.81095
105495	0.00241245	0.989825	-0.371636	0.0549034	-0.301491	0.206762	4.61317	4.87746	4.9717	5.11255	4.63101	4.8309	4.62396	4.5721	5.01077	5.39796	4.94499	4.82804
105502	1.44861	3.92683e-05	0.773908	0.00271339	1.64715	9.99527e-05	5.71368	5.51939	4.22215	3.71811	6.33314	6.27457	6.04608	6.11238	5.27628	5.12471	5.74362	5.52868
105503	0.00961544	0.950463	0.190165	0.231059	-0.138947	0.486488	3.74901	3.70846	3.79919	3.93838	4.24736	4.18362	3.93906	3.91463	3.77171	3.84655	3.98435	3.92013
105505	3.33855	2.90865e-06	-0.299576	0.289685	2.39097	0.000274346	3.54971	4.06174	1.62608	1.18121	4.63101	4.20974	4.43833	4.55312	4.32905	5.23016	4.96169	4.45143
105506	0.0822777	0.695371	0.227256	0.357394	-0.221666	0.464955	1.65989	2.2962	2.30057	2.05904	2.62367	2.38612	2.42535	2.60012	2.27766	2.44801	2.02862	2.31463
105510	1.04786	0.000553532	0.323498	0.1214	0.7841	0.0140178	6.14355	6.5371	5.47182	5.64344	7.27223	6.63163	6.98179	6.82449	6.6122	6.3155	6.77762	6.71725
105516	3.29696	0.000781373	-0.206789	0.754261	3.08802	0.00560943	-0.312097	-0.918811	-4.02736	-3.36723	0.178882	-0.783808	-1.62776	0.122069	-1.29633	-0.480912	0.275709	0.0233955
105520	-0.575687	0.0239036	-0.644177	0.0254192	-0.63543	0.0445538	4.40109	4.11304	4.78962	5.01042	3.41835	3.97108	3.46817	3.91463	4.21865	4.76993	4.03257	4.31074
105526	2.0565	5.8216e-07	1.03856	7.45837e-05	2.89001	4.57654e-07	6.77128	6.74653	3.90535	3.83244	6.78868	7.08391	6.99503	6.99243	5.66735	5.80022	6.18349	6.0481
105534	-0.608827	0.0108473	0.25707	0.230004	-0.295363	0.263094	4.59849	4.39796	4.49751	5.09956	4.37528	4.29758	4.56207	4.55312	3.99578	4.42227	4.08688	4.28722
105537	-1.22126	0.000161138	-0.346692	0.125122	-1.04087	0.00301158	6.30601	6.30036	7.22314	7.46329	5.4141	5.91067	5.82675	5.94771	6.2093	6.53203	5.7628	5.9837
105542	0.0539806	0.836638	0.679481	0.0312638	0.494196	0.14096	2.17729	2.54062	1.754	1.94747	2.43522	2.43121	2.84473	2.52417	1.58409	2.44801	1.86067	1.84156
105548	0.222177	0.351994	0.431786	0.116392	0.441251	0.167626	2.21628	2.90319	2.03873	2.15005	2.79032	2.948	2.87049	2.17269	2.42415	2.44801	2.26229	2.11532
105549	0.268072	0.125269	-0.301273	0.0673958	0.15168	0.471054	5.64031	5.87931	5.83734	5.37895	5.48063	5.75091	5.53614	5.50947	5.88177	5.95179	5.83484	5.83481
105552	-0.493851	0.47786	1.30659	0.0703703	0.408265	0.639188	-1.69061	-0.266734	-1.52486	-1.29684	0.178882	-1.26923	-0.779762	-0.363358	-3.1708	-1.85942	-1.67182	-0.7651
105558	-0.592206	0.00809814	0.522335	0.0338016	-0.0516251	0.846528	3.37117	3.47351	3.30952	3.63052	3.41835	3.3277	3.41664	3.46446	3.10842	2.63883	3.08306	2.59565
105559	-1.63284	0.000571433	-0.242717	0.659157	-0.821301	0.0845933	2.39685	1.82842	2.55259	3.34702	1.09642	1.76639	1.09471	0.122069	1.2666	1.79593	1.07541	1.20173
105563	0.0126525	0.942397	-0.0320156	0.84738	-0.0923354	0.656577	5.71027	5.95858	6.04723	5.8072	5.80662	5.8372	5.88162	6.12529	6.11229	5.83127	5.85062	5.96653
105566	1.31514	0.00122154	-0.547179	0.132309	0.0315783	0.954516	0.631319	1.31823	1.12915	0.720234	1.65281	1.90069	1.6049	1.56264	2.52036	1.70129	2.61885	1.96529
105569	0.270863	0.256074	0.300511	0.275391	0.167158	0.622988	1.27287	2.15648	1.46449	1.56823	1.96315	2.02355	2.02759	2.444	1.75203	1.70129	1.89586	1.79784
105572	-0.324855	0.0597784	0.388186	0.0221647	-0.141621	0.485769	5.70342	5.64234	5.6219	6.00651	5.83232	6.00689	5.8431	5.81854	5.40537	5.6967	5.47065	5.38465
105576	0.239534	0.380026	0.214793	0.500292	0.769806	0.037787	3.22587	2.84369	2.21423	2.33875	3.31274	2.88457	2.15884	2.8693	2.72805	2.32644	2.68069	2.2512
105578	1.82785	0.0295466	1.15063	0.0911762	0.75453	0.457966	-4.01254	-0.918811	-4.02736	-2.51923	0.178882	-0.421238	-0.490255	-0.363358	-1.29633	-1.374	-1.67182	-1.41718
105587	2.18452	0.0398284	0.144168	0.881789	2.54743	0.0444259	-4.01254	-2.1412	-5.61232	-5.68916	-2.99104	-3.59116	-3.94969	-2.68529	-4.75576	-1.85942	-2.89422	-4.22453
105589	0.917519	0.0487336	-1.15959	0.0263616	0.995802	0.0834356	-0.842612	-0.918811	-2.15289	-1.60169	-1.40608	-2.0062	-2.36472	-2.68529	-0.6683	-1.374	-0.778739	-1.05461
105600	0.962595	0.0265228	-0.601743	0.187649	1.07621	0.0489865	1.60217	0.91769	0.220569	0.193486	0.915848	-0.421238	0.69417	1.2216	1.54802	1.0281	1.24874	0.729664
105606	0.205424	0.246562	-0.312035	0.0723955	-0.3617	0.10601	6.54684	6.30588	6.6156	6.95628	6.39913	6.86314	6.70584	6.75973	7.01035	6.86509	7.00615	7.08778
105607	-0.473547	0.056993	0.246666	0.343118	-0.253288	0.411817	3.59479	4.31275	4.43071	3.94202	4.28508	3.90868	3.71565	4.0829	3.91312	3.6452	3.64494	3.61467
105608	1.78253	0.000362475	-1.16549	0.00635928	2.20844	0.000443648	10.2105	9.43229	7.15524	8.08305	7.92708	8.34952	7.99319	8.70971	9.12143	9.07382	9.79702	9.63355
105610	1.98667	0.00125558	-0.401071	0.393239	1.77857	0.0135375	1.19692	1.7001	-0.567927	-0.134568	1.86694	0.315728	1.1796	1.95857	1.07713	2.04747	1.78761	1.79784
105612	-0.201473	0.536523	-0.179294	0.64106	-0.658937	0.158431	3.78836	2.71678	3.49359	4.39698	3.63831	3.94022	3.1056	3.7241	3.69956	3.6452	3.67564	3.97022
105615	0.113257	0.663336	-0.915985	0.0194361	-0.571392	0.145484	2.80764	2.50265	3.51954	2.9583	2.36651	3.09534	2.3171	1.70703	3.12075	3.60655	3.32172	3.41209
105619	2.81468	0.00271473	-1.41421	0.0774906	1.87463	0.0769136	2.75565	2.38236	2.64977	-1.16559	2.73688	1.8351	2.15884	1.70703	3.4969	3.56684	3.34737	3.70028
105622	-1.27872	0.00268813	-1.29513	0.0192587	-1.46261	0.00936602	3.51884	3.37187	4.83579	4.98944	1.25688	2.59866	2.79178	2.35911	4.12993	4.06182	2.9217	3.39752
105623	-0.569972	0.0326099	1.18376	0.000376584	0.22047	0.468142	6.92189	6.83512	6.95349	6.36646	7.02437	7.35647	7.08855	7.61048	5.96106	5.86986	6.09731	6.42203
105625	-1.44282	0.00038619	-0.447926	0.13929	-1.25669	0.00538589	6.54301	5.76368	7.41852	7.39681	5.38834	5.57626	5.23271	5.94771	6.25895	6.21204	5.37101	6.01507
105626	1.29803	0.00485584	-1.28932	0.0130637	0.717206	0.193512	0.37978	0.797396	-0.326919	0.0387637	-1.40608	-0.131731	0.442631	0.484639	1.07713	1.1762	1.19325	1.20173
105634	0.608607	0.0316122	0.29551	0.292443	0.68023	0.05886	3.20663	3.06825	2.53234	2.39299	3.80337	2.81823	3.45119	3.54353	3.16905	2.61306	3.28237	3.15917
105638	0.105373	0.722596	-0.458052	0.102665	-0.464782	0.202661	5.50119	4.72916	5.36996	5.8082	5.14338	5.11964	5.33803	5.35363	5.58742	6.23966	5.44712	5.49828
105649	1.69482	0.0289247	-0.373877	0.594837	-0.409397	0.686881	-4.01254	-3.72617	-2.80497	-4.10419	-2.99104	-2.0062	-1.14233	-2.68529	-1.29633	-2.59639	-2.15725	-1.05461
105653	-0.596121	0.0733368	-0.479535	0.147593	-0.714999	0.0866878	4.85474	4.51701	5.1764	5.63783	4.14851	4.24804	4.421	4.51439	4.79691	5.57187	4.48372	4.40846
105654	-0.101019	0.498365	-0.197732	0.224088	-0.317061	0.115061	3.85165	3.91046	4.07243	4.32067	3.87932	3.98627	3.75767	4.02896	4.12993	4.21525	3.95961	4.08381
105659	-0.0327298	0.836846	0.255662	0.101387	-0.0850322	0.674546	4.34061	4.48815	4.66497	4.32626	4.49277	4.74423	4.78841	4.83041	4.42166	4.50164	4.4486	4.48627
105671	-0.323765	0.0556668	0.624652	0.00173768	0.167878	0.399119	5.01813	5.00515	4.91026	4.77743	5.34435	4.95958	5.23767	5.03581	4.64725	4.3304	4.57339	4.51356
105676	1.23712	0.0468345	1.09157	0.050151	1.78124	0.0240057	-4.01254	-3.72617	-5.61232	-5.68916	-2.99104	-3.59116	-3.94969	-2.68529	-4.75576	-4.18135	-4.47918	-4.22453
105678	0.450957	0.501354	1.09157	0.088266	0.995083	0.229506	-4.01254	-3.72617	-4.02736	-5.68916	-2.99104	-3.59116	-3.94969	-2.68529	-4.75576	-4.18135	-4.47918	-4.22453
105679	0.146554	0.663964	-0.606544	0.107015	-0.973164	0.0577939	3.91228	2.68323	3.91711	4.70423	3.80337	3.77516	4.14307	3.50454	4.36577	4.95051	4.16828	4.37166
105692	1.28731	0.000362972	0.209595	0.443763	0.856274	0.0305312	1.71538	2.2962	1.18209	1.07903	2.73688	2.43121	2.96918	2.17269	2.36318	2.32644	2.28901	2.71798
105696	0.9961	0.137214	-1.25669	0.0814249	1.16417	0.165467	-1.69061	-0.918811	-2.4424	-2.51923	-2.99104	-1.26923	-3.94969	-2.68529	-1.58584	-0.72192	-2.15725	-1.41718
105698	1.7423	0.000894532	-0.632049	0.121465	0.991059	0.0834356	-0.105647	0.180725	-1.08876	-0.831176	0.178882	-0.131731	0.137776	0.484639	0.45369	1.3105	1.13553	0.29903
105699	-1.71358	2.31382e-06	-0.310685	0.145601	-1.45497	7.37918e-05	3.97046	3.86629	5.53425	5.21849	3.384	3.52778	3.41664	2.92942	3.61492	3.91141	3.55974	3.58925
105700	1.57232	0.000208475	1.59562	6.50984e-05	2.86986	7.20215e-06	3.12701	3.75765	0.691459	0.419368	3.80337	3.77516	3.65764	3.65456	1.95848	1.84102	2.36631	2.34532
105704	0.473426	0.00127495	0.257888	0.0385069	0.396489	0.0179417	9.25703	9.54077	8.98765	9.01004	9.81127	9.67401	9.74282	9.6949	9.38945	9.56904	9.45368	9.48638
105709	-0.900975	0.000520195	0.126514	0.528222	-0.746836	0.00950815	4.66342	4.44876	4.98852	5.62656	4.55585	4.45869	4.68331	4.37	4.48979	4.3923	4.3378	4.40118
105710	2.42941	8.75021e-06	-0.36104	0.203506	1.53931	0.00242261	3.98182	4.16258	2.96888	2.09875	4.92185	4.39183	4.67602	4.39153	4.52733	4.90876	5.3201	5.07696
105712	0.45908	0.0356587	-0.472454	0.050151	-0.0212874	0.944404	3.74901	3.37187	3.76054	3.42719	3.63831	3.44226	3.77141	3.3808	4.11152	4.29843	4.07924	3.71211
105714	1.00716	0.0107553	-0.632584	0.126736	0.518037	0.293844	1.41373	1.48329	0.691459	1.15633	0.915848	1.69424	0.908294	1.83828	2.13905	1.3105	2.36631	1.79784
105726	-0.229842	0.21458	0.293844	0.155301	-0.310882	0.219642	3.45507	3.53122	3.88553	3.71811	3.41835	4.15703	4.01032	3.68975	3.56165	3.45527	3.55974	3.71211
105728	0.298524	0.242701	0.0876524	0.775406	-0.085771	0.825358	3.04275	2.74957	3.07768	2.90703	3.57881	3.42006	3.21018	3.3808	2.80648	3.813	3.51517	3.1242
105729	-0.657563	0.00448888	-0.146074	0.500052	-0.593173	0.029506	4.16239	4.08762	4.50012	4.94111	3.51675	4.18362	3.90206	4.00121	3.98233	4.25744	3.97615	4.05624
105731	0.823561	0.33018	0.718966	0.3698	1.80606	0.0863625	-2.42757	-3.72617	-4.02736	-5.68916	-2.99104	-3.59116	-3.94969	-2.68529	-4.75576	-2.59639	-4.47918	-4.22453
105732	-0.479101	0.00547051	-0.0359251	0.831915	0.0364076	0.851788	4.59109	4.60922	4.57627	4.55044	4.18887	4.14355	4.02186	3.79045	4.20134	4.16294	3.98435	3.98004
105740	4.03919	0.000430639	2.35975	0.0018988	5.97441	7.06808e-05	-0.105647	0.797396	-5.61232	-5.68916	1.09642	-0.131731	0.805201	1.40218	-0.848873	-1.374	-1.67182	-2.63957
105758	-0.916935	0.00212878	0.12516	0.612982	-0.611557	0.0528408	5.16986	4.39796	5.27109	5.54626	4.71632	4.63284	4.43833	4.76593	4.76191	4.57687	4.25214	4.36418
105766	1.43182	0.00480717	-0.338114	0.445233	1.42597	0.0220201	0.23539	1.13182	-0.483038	-1.0453	0.468389	0.4963	0.573875	-0.363358	0.37352	0.462505	1.19325	0.633449
105769	-0.477693	0.00562979	0.353167	0.0264224	-0.0252268	0.896853	4.99028	4.86255	4.85426	5.05315	4.86071	4.70805	4.90518	4.8461	4.59518	4.53632	4.32495	4.44435
105774	0.406122	0.0393453	0.433675	0.0314457	0.694824	0.00977424	4.60585	4.39796	3.7253	3.89768	4.93377	4.60359	4.68331	4.34814	4.0676	4.07131	4.38191	4.35667
105777	0.0958246	0.562651	0.435661	0.0294058	0.485807	0.0323326	3.54971	3.82073	3.22373	3.15947	3.51675	3.77516	3.9145	3.54353	3.42911	3.2365	3.22818	3.22668
105783	0.826474	0.0208816	0.407547	0.2289	1.22277	0.0103253	2.49526	2.50265	1.07418	1.47071	2.50081	2.59866	2.27913	2.80657	2.1146	1.37324	2.61885	2.21841
105785	1.23712	0.0679636	1.09157	0.0723955	2.59222	0.00567592	-2.42757	-3.72617	-5.61232	-5.68916	-2.99104	-3.59116	-3.94969	-2.68529	-4.75576	-4.18135	-4.47918	-4.22453
105790	-0.0325758	0.873609	-0.142827	0.508704	-0.132812	0.612745	4.24013	4.04862	4.50012	4.06406	3.7232	4.20974	4.21522	4.20953	4.2968	3.98356	4.31848	4.38649
105802	0.388493	0.0468345	0.189545	0.259315	0.256128	0.252898	6.18591	6.27524	5.91075	6.03834	6.7788	6.38755	6.63246	6.41011	6.24775	6.1462	6.55905	6.50083
105806	-0.184459	0.562646	-0.86984	0.0132492	-0.629518	0.111801	6.53917	5.76769	6.66002	6.89932	5.6492	5.7149	5.56404	6.01862	6.60454	7.26004	6.19942	6.31947
105811	0.0309901	0.884214	0.176564	0.360529	0.0993686	0.700937	6.72471	6.44	6.29645	6.66537	6.71113	6.34695	6.74118	6.95677	6.43344	6.37803	6.61819	6.62331
105813	0.885496	0.00109281	0.401522	0.0726973	1.05399	0.00232906	3.59479	4.04862	2.88353	2.62826	4.16883	4.07417	4.19497	3.5815	3.5157	3.6452	3.86512	3.53702
105814	-0.134501	0.731894	-0.364499	0.397031	-0.730322	0.17627	3.38834	3.95331	4.82126	3.94565	3.57881	4.42565	3.65764	3.82251	3.86995	5.07368	3.95127	4.18061
105829	-0.110343	0.428553	-0.246506	0.095611	-0.213047	0.235836	9.4714	9.05745	9.47228	9.49289	9.03028	9.0938	9.13263	9.25466	9.52494	9.40514	9.19953	9.35325
105830	0.438899	0.501526	1.09157	0.0814249	0.983025	0.22379	-4.01254	-3.72617	-5.61232	-4.10419	-2.99104	-3.59116	-3.94969	-2.68529	-4.75576	-4.18135	-4.47918	-4.22453
105832	2.02409	0.0485141	0.0199426	0.984635	1.44075	0.24997	-2.42757	-3.72617	-3.29039	-5.68916	-2.99104	-3.59116	-0.779762	-2.68529	-3.1708	-1.85942	-2.15725	-2.63957
105833	0.612352	0.0334099	-0.94908	0.0168093	-0.966245	0.0476646	0.74235	-0.0257261	1.23317	1.45039	0.709397	1.26682	1.33572	0.484639	2.06442	1.79593	2.23507	1.65811
105839	7.28494	6.05265e-07	0.79288	0.0152486	7.76825	1.271e-06	7.01606	7.01951	0.318416	-1.78227	7.58355	7.08038	7.49066	7.15549	6.26868	6.19043	6.95909	6.72164
105848	-0.533568	0.00239653	-0.368905	0.0239108	-0.633152	0.00475974	7.46472	7.5517	7.96121	8.31866	7.10304	7.31197	7.22337	7.31612	7.60096	7.70244	7.48913	7.64313
105851	0.0311884	0.849144	0.215967	0.139911	-0.164445	0.397541	5.77373	5.54763	5.83424	5.81715	6.1663	6.04001	6.12312	5.95496	5.91401	5.60818	5.94183	5.96653
105852	-0.108953	0.525173	0.21376	0.242227	0.199937	0.357445	4.19203	4.23384	4.16411	3.85967	4.04238	4.44776	3.9145	4.05618	3.96875	3.9008	3.85621	3.87876
105858	0.249875	0.0869387	0.312989	0.0280567	0.185261	0.283061	6.07094	5.81105	5.70339	5.8072	6.3599	6.35282	6.30888	6.2484	5.90334	5.96713	6.02365	6.1253
105861	-0.86702	0.00388551	-0.0352415	0.89469	-0.54614	0.0846975	5.62227	5.36395	5.86392	6.21585	5.04788	5.07062	5.1298	5.34262	5.11306	5.73602	4.90668	4.94289
105864	1.23712	0.0752165	1.48214	0.0263616	1.78124	0.0417992	-4.01254	-3.72617	-5.61232	-5.68916	-2.99104	-2.0062	-3.94969	-2.68529	-4.75576	-4.18135	-4.47918	-4.22453
105868	-0.0651652	0.764146	0.295352	0.220329	-0.11285	0.708775	3.51884	2.98808	3.19825	3.56587	3.90378	3.77516	3.41664	3.3808	3.23859	3.16738	3.29561	3.58925
105869	0.278428	0.166784	0.228652	0.25143	0.204692	0.425082	4.34941	4.60026	4.34623	4.18275	4.64558	4.99004	4.71209	4.69842	4.56391	4.14508	4.67817	4.77265
105875	1.89648	0.0578534	-0.31937	0.734104	1.75265	0.147382	-2.42757	-0.918811	-4.02736	-2.8818	-2.99104	-2.0062	-2.36472	0.122069	-0.507836	-2.59639	-2.15725	-1.05461
105881	-1.03799	0.0134281	-2.30513	0.000265583	-3.21154	6.27566e-05	4.13212	4.41849	7.66656	7.29508	3.23778	4.64246	4.16406	4.37	6.87769	6.83754	5.61754	6.431
105886	1.23712	0.0468345	1.09157	0.050151	1.78124	0.0240057	-4.01254	-3.72617	-5.61232	-5.68916	-2.99104	-3.59116	-3.94969	-2.68529	-4.75576	-4.18135	-4.47918	-4.22453
105890	-0.628726	0.00542664	-0.474702	0.0348645	-0.767931	0.00860463	4.58365	4.03539	4.91808	5.26431	3.99764	4.12994	3.75767	4.1602	4.48025	4.37707	4.56795	4.41571
105893	3.42275	5.07706e-06	0.156847	0.585138	3.1821	5.15789e-05	2.05355	2.05519	-1.08876	-1.16559	2.50081	1.90069	2.76456	2.67227	1.9857	2.3885	2.39119	2.48971
105894	-0.990533	0.0112312	0.00352496	0.994492	-0.363406	0.417089	1.71538	2.57761	2.40449	2.55402	2.05335	1.36303	0.805201	2.26891	1.75203	1.84102	1.40346	0.904751
105913	-1.37724	0.00124946	-0.282671	0.456472	-0.684511	0.103467	5.40742	3.95331	5.38415	5.40029	3.41835	4.07417	3.72979	3.5815	3.99578	3.91141	4.00866	4.14616
105917	1.67935	3.26832e-05	-1.3327	0.00105779	0.152616	0.708775	1.60217	2.05519	1.96511	1.36613	2.50081	1.8351	1.93296	1.83828	3.44881	2.99856	3.46919	3.39752
105918	2.79676	1.93019e-05	0.168522	0.592632	1.99223	0.00239206	0.511025	1.31823	-0.75434	-1.44123	2.13824	1.76639	1.54217	2.26891	1.71997	1.70129	1.8246	1.50339
105920	-0.433212	0.0106031	-0.044078	0.789611	-0.375375	0.0587524	4.22108	4.51701	4.87652	4.5974	4.16883	4.33365	4.20513	4.34814	4.32372	4.32247	4.31198	4.25525
105921	-0.874452	0.000367811	0.629479	0.0120938	-0.589999	0.0271669	2.70171	2.57761	3.21105	3.25629	2.98624	2.91663	2.99283	3.09607	2.46341	2.12243	2.15018	2.69433
105931	3.01184	1.14493e-06	0.530093	0.0310524	3.06421	5.13216e-06	4.84855	5.07797	1.91906	1.87309	5.65642	5.04183	5.6334	5.43884	4.92899	4.50865	5.19501	4.98736
105933	-0.757118	0.00128068	0.0893568	0.622533	-0.748396	0.00643878	5.04545	5.33183	6.10664	5.76257	4.96896	5.29453	5.34723	5.44914	5.30358	5.23861	5.02663	5.1396
105934	-0.52849	0.111219	3.16184	2.20715e-06	2.41689	1.90314e-05	4.61317	4.92129	2.05301	2.62826	4.75715	4.84763	5.14043	5.16646	1.39398	1.60001	2.46334	1.84156
105938	1.23712	0.0468345	1.09157	0.050151	1.78124	0.0240057	-4.01254	-3.72617	-5.61232	-5.68916	-2.99104	-3.59116	-3.94969	-2.68529	-4.75576	-4.18135	-4.47918	-4.22453
105940	0.395677	0.378187	0.684418	0.156591	3.16809	3.13652e-05	4.40953	4.57304	1.87149	0.786577	2.62367	2.74869	1.77823	2.74098	2.13905	2.22804	1.30218	1.13302
105948	1.76069	5.38035e-06	0.223658	0.236975	1.74809	3.78293e-05	6.87392	7.28016	5.5406	5.11739	7.26988	7.34327	7.35124	7.29056	7.11499	6.75602	7.31564	7.16725
105949	3.77221	1.06274e-07	0.375542	0.0352468	3.4555	4.86731e-07	4.84233	5.12246	1.754	1.29953	5.8824	5.63525	5.70674	5.43884	5.25407	5.23016	5.43819	5.25727
105951	1.63123	0.0451548	0.697453	0.308055	2.59222	0.0129965	-2.42757	-3.72617	-5.61232	-5.68916	-2.99104	-3.59116	-3.94969	-2.68529	-4.75576	-4.18135	-2.89422	-4.22453
105956	-0.365112	0.0830632	-0.91238	0.00105388	-1.39595	0.000268972	6.73482	6.67151	8.46374	7.73881	6.78868	6.79793	6.83577	6.86354	7.67443	7.71157	7.5859	7.97545
105976	-0.952773	0.0016286	0.262359	0.411497	-0.601118	0.0767482	2.17729	2.61368	2.97639	2.9868	2.56355	2.38612	2.52605	1.40218	2.01242	1.84102	1.93021	2.34532
105978	-0.329602	0.032951	0.0668169	0.683372	-0.196685	0.289831	3.90035	3.93917	4.07593	4.15476	3.7232	4.01617	3.85121	3.75766	3.82544	3.79019	3.63456	3.89959
105979	0.570864	0.0259709	-0.254096	0.356137	0.341972	0.291886	2.97615	2.81299	2.40449	2.70745	2.98624	2.74869	2.8185	3.04263	2.9516	3.55336	3.32172	2.71798
105981	-0.182202	0.333839	0.0898805	0.682961	0.146406	0.550723	3.82667	4.10038	3.69829	3.92002	3.69546	3.66623	3.58169	4.05618	3.37866	3.92194	3.60297	3.66421
105995	-0.189037	0.42963	-0.384583	0.225958	-0.125411	0.713096	2.58738	2.54062	2.63085	2.74964	1.65281	2.43121	2.1164	2.17269	2.48264	3.01832	2.05998	2.51693
105998	1.23712	0.0657956	2.49057	0.000897679	1.78124	0.035788	-4.01254	-3.72617	-5.61232	-5.68916	-1.40608	-1.26923	-2.36472	-2.68529	-4.75576	-4.18135	-4.47918	-4.22453
105999	1.23712	0.141369	1.44197	0.0616467	1.78124	0.0891027	-4.01254	-3.72617	-5.61232	-5.68916	-2.99104	-3.59116	-3.94969	-1.10032	-4.75576	-4.18135	-4.47918	-4.22453
106004	-0.076735	0.833317	1.21569	0.00729162	0.960591	0.0344588	2.4632	2.68323	2.12239	1.10526	2.98624	2.85178	2.62017	2.52417	1.90245	1.0281	1.71065	1.33006
106010	-0.72041	0.000291883	0.398321	0.0308079	-0.0558461	0.768793	3.74901	3.72505	3.71186	3.87499	3.34881	3.58875	3.50152	3.3808	2.96534	3.09477	3.11328	3.14179
106011	-0.287582	0.110207	-0.277313	0.116002	-0.19401	0.37524	5.05624	4.9708	5.26496	5.15241	4.42681	4.8309	4.45545	4.92204	5.05641	4.89813	4.73757	4.99221
106013	1.95425	6.52721e-05	0.572942	0.050151	1.02501	0.0324319	2.58738	3.47351	2.43753	1.53001	4.5088	4.28535	4.58559	4.68104	3.64938	3.813	4.07157	4.22255
106015	-0.212127	0.251879	-0.00183395	0.994053	-0.165044	0.515926	3.50316	3.11932	3.53996	3.43755	3.03133	3.50687	3.1056	3.50454	3.04514	3.4407	3.34737	3.32236
106017	-0.637919	0.0374484	0.0298616	0.944619	-0.769484	0.0762006	0.941659	1.13182	1.80553	1.79466	0.915848	1.05269	1.6049	1.01515	1.2666	1.79593	0.650104	0.984921
106019	0.442628	0.26686	1.13981	0.0109288	0.779534	0.126124	-0.842612	-0.266734	-1.52486	-1.16559	0.178882	-0.131731	0.442631	0.484639	-1.29633	-0.72192	-0.778739	-0.7651
106022	-1.06048	0.0052031	-1.43578	0.00164103	-1.84479	0.000815664	5.00148	4.70429	6.70368	6.70128	3.75042	4.60359	4.11101	4.3034	6.27421	5.82287	4.99858	5.4811
106025	-1.04427	0.00404543	-1.10007	0.00787647	-1.4171	0.00381812	4.41792	4.13802	5.85376	5.55104	3.19878	3.75757	3.7438	3.33708	4.92899	5.15627	4.02465	4.53369
106028	0.597104	0.0194545	-0.933458	0.00109789	-0.714682	0.0235596	5.24249	5.59801	6.31805	5.94883	5.73347	5.8866	5.73155	5.83435	6.29068	7.06004	6.8523	6.72164
106029	0.259308	0.167593	-0.444958	0.0352176	-0.811885	0.00700291	8.54133	8.18185	9.30696	9.05089	9.08611	8.85152	8.95325	9.10628	9.61948	9.58217	9.03418	9.51514
106032	0.826552	0.299428	0.715975	0.342205	0.995083	0.317243	-4.01254	-3.72617	-4.02736	-5.68916	-2.99104	-3.59116	-3.94969	-2.68529	-4.75576	-4.18135	-4.47918	-2.63957
106037	1.23712	0.0468345	1.09157	0.050151	1.78124	0.0240057	-4.01254	-3.72617	-5.61232	-5.68916	-2.99104	-3.59116	-3.94969	-2.68529	-4.75576	-4.18135	-4.47918	-4.22453
106038	1.23712	0.141369	1.44197	0.0616467	1.78124	0.0891027	-4.01254	-3.72617	-5.61232	-5.68916	-2.99104	-3.59116	-3.94969	-1.10032	-4.75576	-4.18135	-4.47918	-4.22453
106042	3.19907	0.00011471	0.334263	0.488774	3.74189	0.000183481	-1.69061	-2.1412	-5.61232	-5.68916	-1.40608	-2.0062	-2.36472	-2.68529	-2.43384	-2.59639	-2.15725	-2.63957
106051	1.41349	2.30879e-05	-0.255966	0.231876	0.224179	0.464819	2.55732	2.71678	2.6213	2.19959	3.69546	3.66623	3.68694	3.04263	3.80266	3.6704	3.94289	3.85762
106057	4.07326	1.38843e-06	-0.397251	0.162952	2.9204	9.87564e-05	3.57992	4.51701	1.60685	0.614624	4.93377	4.71718	4.78163	4.68104	4.98064	4.94535	5.58826	5.18274
106064	0.723784	0.00280266	0.298816	0.165023	-0.0247639	0.939153	2.25425	2.38236	2.23943	2.43496	3.51675	3.30366	3.55016	2.92942	3.09599	3.21953	2.81544	3.14179
106066	-0.187258	0.32639	-0.153686	0.404597	-0.424254	0.083647	5.04545	4.89222	5.1764	5.61405	5.00331	5.07062	5.25244	4.79853	5.23434	5.03539	5.14836	5.4139
106067	0.126306	0.52507	0.434195	0.0497606	0.0385776	0.891069	3.48731	4.19865	3.73862	3.82851	4.63101	4.32173	4.16406	4.34814	3.81788	3.8685	4.0561	3.89959
106068	-0.341259	0.0395259	0.443765	0.0143676	-0.0131809	0.950778	4.24956	4.33453	4.41697	4.18889	4.14851	4.52258	4.43833	4.47459	4.00911	3.8685	3.9002	4.06549
106071	-0.160181	0.551514	-0.161703	0.654016	-0.180384	0.641025	1.60217	2.00175	1.90338	2.03194	1.40127	1.45323	1.93296	1.70703	1.2666	1.9684	1.89586	2.2512
106072	0.442864	0.60404	0.715975	0.383452	0.611395	0.569538	-4.01254	-3.72617	-5.61232	-3.36723	-2.99104	-3.59116	-3.94969	-2.68529	-4.75576	-4.18135	-4.47918	-2.63957
106078	0.730562	0.016422	0.422905	0.0985217	0.952734	0.0132216	5.15989	5.83417	4.93168	4.14847	5.69195	5.60605	5.68149	5.81854	5.17053	5.01587	5.52785	5.36979
106080	2.53609	0.0353637	-0.15423	0.887989	2.56733	0.0689216	-2.42757	-1.40424	-3.29039	-5.68916	-1.40608	-2.0062	-2.36472	-2.68529	-1.58584	-1.374	-0.778739	-4.22453
106084	-0.437054	0.00902681	0.521915	0.00238353	-0.00665167	0.973482	5.38193	5.36923	5.24488	5.51969	5.48874	5.31272	5.49946	5.59548	4.93598	5.02566	4.94918	4.87086
106088	-0.646195	0.0468345	-0.0232937	0.943191	-0.405109	0.279872	6.13594	5.37974	5.77192	6.55193	5.45604	5.53037	5.39239	5.62305	5.69029	5.87799	5.14836	5.35478
106092	-0.826092	0.00118113	0.204487	0.278233	-0.325879	0.185471	5.8838	5.62919	5.75782	6.40459	5.4141	5.55604	5.47448	5.37541	5.19406	5.29641	5.11515	5.42113
106093	-0.215438	0.364347	0.142763	0.576729	-0.160377	0.606476	3.93583	4.47841	4.23474	4.47198	4.26635	4.29758	4.37674	4.10913	3.84043	4.63563	4.16107	3.96034
106094	-1.14332	0.0146529	-1.13437	0.0653307	-0.937522	0.100044	4.30488	2.57761	4.43889	4.42589	0.915848	2.51736	2.24014	2.8693	3.54344	3.61955	2.73999	3.25928
106095	-0.180103	0.568407	0.64369	0.0819867	1.14028	0.0079636	2.97615	3.83608	1.99501	2.47575	2.62367	2.74869	2.58947	2.92942	2.34227	2.32644	1.99655	1.50339
106104	0.0856454	0.913233	1.09157	0.136015	0.629771	0.50653	-4.01254	-3.72617	-3.29039	-5.68916	-2.99104	-3.59116	-3.94969	-2.68529	-4.75576	-4.18135	-4.47918	-4.22453
106107	-0.060095	0.714128	-0.0114268	0.950803	-0.156727	0.45063	4.5071	4.39796	4.40866	4.81566	4.58639	4.53296	4.53009	4.51439	4.41166	4.45889	4.66803	4.67331
106110	1.0237	0.000422979	1.54667	1.3244e-05	1.52898	0.000141634	3.31838	3.72505	2.18858	1.77845	4.60141	4.3097	4.70495	4.59084	2.99243	2.99856	3.08306	2.93534
106111	0.575035	0.552204	0.338937	0.729577	1.94725	0.0957995	-2.42757	-2.1412	-5.61232	-2.8818	-2.99104	-3.59116	-3.94969	-2.68529	-4.75576	-2.59639	-4.47918	-2.63957
106118	1.23712	0.0468345	1.5124	0.0120941	1.78124	0.0240057	-4.01254	-3.72617	-5.61232	-5.68916	-2.99104	-3.59116	-2.36472	-2.68529	-4.75576	-4.18135	-4.47918	-4.22453
106129	-0.909919	0.00677855	-0.274635	0.504163	-0.149816	0.69477	1.82035	1.55924	1.64507	2.04555	0.915848	0.4963	1.00451	0.122069	0.45369	0.947931	1.19325	1.26732
106135	-0.232334	0.400682	-0.470831	0.0825428	-0.669504	0.0594153	6.67484	5.7271	6.68603	7.04576	6.09907	6.24647	6.09334	6.2186	6.89663	6.81371	6.22732	6.59963
106140	1.23712	0.10932	1.8593	0.0147756	1.78124	0.0650715	-4.01254	-3.72617	-5.61232	-5.68916	-2.99104	-3.59116	-2.36472	-1.10032	-4.75576	-4.18135	-4.47918	-4.22453
106151	-1.56149	0.00025466	-0.368755	0.36827	-1.42982	0.00526012	3.42209	2.54062	4.27185	4.60891	1.65281	2.74869	2.58947	2.98714	3.12075	3.2365	2.41564	2.74125
106152	-0.0771313	0.809066	0.177627	0.637533	0.197921	0.636154	3.35379	3.54996	2.96888	3.52273	3.07505	3.17702	3.70137	3.29199	2.72805	3.93239	3.18616	2.95538
106153	-0.712246	0.0231152	-0.0244651	0.940411	-0.266922	0.446967	4.92704	4.92129	5.01976	5.36273	4.5712	4.20974	4.57779	4.47459	4.18382	5.19586	4.36317	4.21426
106158	-0.626942	0.000876596	0.26585	0.0616467	-0.365064	0.0527222	6.35706	6.10197	6.4867	6.69913	6.19135	6.22101	6.23147	6.28913	6.05401	6.06063	5.80507	5.94664
106161	-1.02533	0.000989343	-0.516351	0.0457883	-1.53547	0.000342694	5.37763	5.49542	7.06914	6.87475	5.05881	5.63525	5.31006	5.73678	6.311	6.07486	5.53065	5.86955
106171	1.42063	0.0176179	-0.924427	0.0963556	0.342679	0.641779	-1.20518	-0.918811	-1.52486	-1.29684	-1.40608	-1.26923	-0.042796	-1.10032	0.37352	-0.72192	-0.391716	0.729664
106174	-0.387997	0.0718836	1.71827	4.93201e-06	0.946619	0.00287935	6.15613	6.14266	4.82751	5.57822	6.55392	6.47627	6.68784	6.41538	4.7892	4.74049	4.93656	4.78949
106177	2.32702	0.000783845	-0.350185	0.467512	2.92444	0.000616605	1.71538	2.2962	-0.567927	-1.29684	2.29436	0.656765	0.298241	1.40218	1.2666	1.60001	1.45156	1.26732
106179	1.23712	0.0468345	1.09157	0.050151	1.78124	0.0240057	-4.01254	-3.72617	-5.61232	-5.68916	-2.99104	-3.59116	-3.94969	-2.68529	-4.75576	-4.18135	-4.47918	-4.22453
106183	0.896642	0.000760937	0.0667078	0.733685	0.42399	0.0976549	6.44792	6.58558	5.90486	6.27987	7.00755	6.91762	7.15688	7.14285	6.87131	6.66962	7.2355	7.18433
106184	-0.207991	0.401825	-0.57226	0.0972376	-0.616927	0.105996	2.32731	1.7001	2.71411	2.59161	1.76384	1.76639	1.98105	1.95857	2.67887	2.91668	2.09068	2.07925
106189	3.65652	0.000429414	-0.942849	0.151741	1.74921	0.0918627	-4.01254	-2.1412	-5.61232	-4.10419	-2.99104	-2.0062	-2.36472	-1.10032	-1.29633	-1.01143	-1.67182	-0.7651
106194	-0.21945	0.452525	-0.399001	0.147985	-0.451977	0.206822	5.81877	5.14111	5.46115	6.40657	5.13308	5.4505	5.33803	5.32034	5.76092	5.94922	5.50524	5.64737
106197	0.0672694	0.938059	1.09157	0.172014	1.37758	0.170007	-4.01254	-2.1412	-5.61232	-3.36723	-2.99104	-3.59116	-3.94969	-2.68529	-4.75576	-4.18135	-4.47918	-4.22453
106198	0.579367	0.178609	0.0280311	0.956359	0.558443	0.316403	0.23539	-0.918811	-1.22	-0.559874	-0.669114	0.109277	-0.249247	-0.363358	-0.363446	0.066576	-0.572288	-0.317641
106207	2.16448	7.12503e-06	-0.12317	0.625703	1.66919	0.000517421	3.9241	3.64016	2.05301	2.18736	4.77051	3.89265	4.03331	4.0829	4.15413	4.661	4.1826	4.17207
106212	-0.0516358	0.765753	0.419535	0.0234571	0.0240712	0.917444	4.76554	4.44876	4.58612	4.59277	5.20371	4.94411	4.9114	4.76593	4.71794	4.57019	4.36317	4.49314
106223	2.67593	0.000738976	-1.14375	0.052371	0.196596	0.825887	-4.01254	-3.72617	-4.02736	-4.10419	-1.40608	-3.59116	-2.36472	-2.68529	-1.29633	-1.374	-1.01975	-1.9026
106224	-0.214366	0.550795	-0.00876643	0.986472	-0.642749	0.240642	0.941659	0.521762	1.62608	1.15633	2.05335	1.45323	0.298241	1.2216	1.0256	1.49107	1.30218	0.904751
106231	1.23712	0.0679636	1.09157	0.0723955	2.59222	0.00567592	-2.42757	-3.72617	-5.61232	-5.68916	-2.99104	-3.59116	-3.94969	-2.68529	-4.75576	-4.18135	-4.47918	-4.22453
106232	1.23712	0.0468345	1.09157	0.050151	1.78124	0.0240057	-4.01254	-3.72617	-5.61232	-5.68916	-2.99104	-3.59116	-3.94969	-2.68529	-4.75576	-4.18135	-4.47918	-4.22453
106233	2.08548	0.00398294	-0.338193	0.56245	1.7161	0.0409075	0.37978	1.63139	-0.186057	-1.29684	2.21841	1.05269	0.442631	0.484639	1.68718	1.70129	0.730274	1.20173
106234	1.93891	8.45821e-05	-0.242632	0.449151	1.4007	0.00734693	2.88228	3.493	2.05301	1.49075	3.99764	3.22902	3.21018	3.65456	3.96191	3.93239	3.67564	3.2101
106235	1.65318	0.108678	4.13269	0.000325419	5.5278	0.000322392	0.631319	-0.918811	-5.61232	-5.68916	0.468389	0.4963	-1.14233	1.01515	-3.1708	-4.18135	-4.47918	-4.22453
106237	0.91129	0.0209539	-0.263662	0.520316	0.302738	0.562537	0.37978	1.13182	0.577503	0.288123	1.53252	0.932399	0.69417	1.40218	1.61928	1.79593	0.878373	1.06087
106238	-0.0818022	0.905837	-0.165549	0.837605	0.0404681	0.967465	-1.20518	0.361297	-0.567927	-0.403755	-0.669114	-2.0062	-0.249247	0.122069	0.198433	-1.85942	-0.572288	-0.137069
106239	0.224393	0.574721	0.131156	0.75951	-0.171549	0.757799	3.66694	4.21047	4.33751	3.85194	4.64558	4.22262	4.24507	4.89214	4.55939	5.174	3.71558	3.84693
106240	0.363942	0.229425	0.162238	0.601792	0.241544	0.538645	4.2958	4.53593	4.42797	3.9089	5.13308	4.42565	4.36773	5.0895	4.92196	4.74049	4.25214	4.19753
106243	-0.995747	0.00274891	0.183676	0.490773	-0.656135	0.0612188	5.16986	5.21341	5.90781	5.78708	5.32637	4.89668	4.70495	5.37541	5.11306	5.23861	4.59496	4.45846
106251	0.46124	0.696251	1.21737	0.272323	1.44075	0.309474	-2.42757	-3.72617	-3.29039	-5.68916	-2.99104	-3.59116	-3.94969	-0.363358	-4.75576	-4.18135	-4.47918	-2.63957
106254	1.13326	0.000635341	-0.268082	0.326474	0.344025	0.343934	2.83295	2.81299	2.79282	2.17503	3.7232	2.78388	3.46817	3.54353	3.72402	3.4407	3.66548	3.58925
106257	-1.5489	0.010498	-0.467508	0.559681	-1.89014	0.0336581	0.941659	1.94626	3.86544	2.7413	1.86694	1.36303	0.442631	1.95857	2.71184	2.12243	0.878373	1.13302
106261	0.59203	0.0186259	-0.143421	0.596384	0.591269	0.06282	2.29124	2.74957	2.05301	1.77845	2.29436	2.1902	2.24014	2.92942	2.67887	2.3885	2.55424	2.34532
106262	-0.0120517	0.949987	0.183203	0.380763	-0.0554317	0.834159	3.31838	3.37187	3.41835	3.37962	3.97474	3.66623	3.43402	3.19736	3.5157	3.4697	3.36002	3.17635
106268	1.23712	0.0468345	1.09157	0.050151	1.78124	0.0240057	-4.01254	-3.72617	-5.61232	-5.68916	-2.99104	-3.59116	-3.94969	-2.68529	-4.75576	-4.18135	-4.47918	-4.22453
106271	4.66256	0.00116876	-0.568802	0.517103	2.78334	0.0637182	-4.01254	-0.0257261	-4.02736	-5.68916	-0.183688	-2.0062	-0.779762	0.122069	-0.000875611	-0.480912	-0.231251	-0.137069
106272	0.811503	0.492675	1.72029	0.108943	2.56375	0.0699404	-2.42757	-2.1412	-5.61232	-4.10419	-2.99104	-2.0062	-3.94969	0.122069	-4.75576	-2.59639	-4.47918	-4.22453
106275	-1.71066	5.41102e-06	0.851317	0.0051683	-0.541992	0.0385464	3.26359	3.04202	3.6189	3.78455	2.43522	3.17702	2.70852	3.04263	2.08973	2.12243	1.86067	1.88399
106276	3.48869	3.56019e-06	0.00825964	0.983927	3.68313	1.55153e-05	7.54349	8.53916	4.9717	3.72235	8.14274	7.83248	7.7922	7.61735	7.58714	7.69325	8.1545	7.92235
106277	0.530447	0.0609207	-0.145594	0.605088	0.0774742	0.836179	9.6142	10.4305	10.3953	9.48198	10.1464	10.3586	10.3483	10.4231	10.3092	10.6209	10.4294	10.5217
106297	-0.499211	0.00635001	0.453417	0.0216907	-0.322931	0.12799	3.42209	3.47351	3.80342	3.73501	3.63831	3.98627	3.61256	3.61849	3.41916	3.28625	3.14287	3.2101
106302	-1.07976	0.0023167	-0.433682	0.240718	-1.47761	0.00446051	3.50316	2.10672	4.33166	4.32626	2.84185	2.91663	2.79178	2.67227	3.46824	3.56684	2.75923	3.2101
106305	0.458749	0.566785	0.234038	0.784781	0.0413474	0.972133	-0.842612	-2.1412	-0.483038	-2.51923	0.178882	-0.783808	-0.249247	-2.68529	-0.848873	-1.01143	-1.30925	-1.05461
106307	0.27907	0.16651	0.286472	0.161758	0.29811	0.250923	4.30488	4.2222	3.98945	3.94565	4.55585	4.40319	4.42969	4.86161	4.22438	4.66727	4.02465	4.09288
106312	-0.205591	0.234219	0.680076	0.00116731	0.299623	0.159796	5.57055	5.7915	5.36424	5.39764	6.1253	5.69655	5.8102	5.80255	5.28178	5.08778	5.31361	5.01626
106315	1.97267	0.00827519	1.20743	0.0423253	0.522842	0.552817	-2.42757	-0.918811	-3.29039	-1.16559	1.09642	1.16372	1.00451	0.484639	-0.363446	-0.274461	0.164677	-0.524092
106316	-0.774616	0.0016811	0.107433	0.5814	-0.298467	0.218714	5.54397	5.18971	5.51632	5.81913	4.88547	5.04183	5.06433	4.98005	5.17053	5.006	4.68321	4.70916
106321	-0.458686	0.0737483	-0.188861	0.554494	0.365945	0.232584	3.94746	3.67471	3.62847	3.27951	2.73688	2.81823	2.70852	3.04263	3.55258	2.61306	2.86955	2.80889
106331	2.07826	3.08264e-06	0.458154	0.0414248	2.34505	7.41179e-06	6.00566	6.05683	3.9365	3.43755	6.36871	6.19184	6.40456	5.9109	5.95246	5.43152	5.89912	5.7825
106332	1.23712	0.0925606	1.09157	0.0973038	2.54743	0.0103253	-4.01254	-2.1412	-5.61232	-5.68916	-2.99104	-3.59116	-3.94969	-2.68529	-4.75576	-4.18135	-4.47918	-4.22453
106335	-1.47141	0.0933582	-0.29581	0.799139	-2.3734	0.071243	-4.01254	-0.556241	0.654465	-0.559874	-0.669114	-0.783808	-3.94969	-1.10032	-1.94841	-1.374	-1.30925	-1.05461
106337	-0.823951	0.00162359	0.0977035	0.725547	-0.083692	0.762018	3.42209	3.16865	3.19181	3.57997	2.84185	2.47493	2.58947	2.8693	2.38379	2.9582	2.48661	2.48971
106342	2.25303	0.0519411	0.426053	0.673735	2.90392	0.0394365	-4.01254	-1.40424	-5.61232	-5.68916	-2.99104	-3.59116	-3.94969	-1.10032	-2.43384	-4.18135	-2.89422	-4.22453
106344	-0.629266	0.0160802	-0.646344	0.0164458	-0.814276	0.0149542	5.20905	4.60026	5.92344	5.53424	4.39266	4.65201	4.48077	4.18508	5.4104	4.88743	4.97409	5.12198
106346	5.05844	2.63478e-05	-0.695513	0.191559	3.4493	0.00327235	-1.69061	0.521762	-4.02736	-4.10419	0.915848	0.4963	-0.249247	0.122069	0.73609	0.676629	1.4981	1.06087
106349	-0.0138222	0.945591	0.538384	0.0105268	0.198392	0.40668	5.12957	5.02538	4.62966	5.13182	5.6492	5.36012	5.49118	5.07627	4.87177	4.87122	4.82232	4.90217
106355	1.23569	0.0244096	-1.23145	0.050151	0.115802	0.885475	1.03186	-0.918811	-0.658125	0.57763	0.178882	0.315728	-0.249247	-0.363358	1.68718	1.0281	0.878373	1.13302
106356	2.03969	8.10074e-06	0.616713	0.0140279	2.31332	2.00472e-05	4.09075	4.3453	2.16247	1.64176	4.75715	4.12994	4.71209	4.68104	3.94814	3.74346	3.95961	4.09288
106358	1.61271	0.0538352	0.715975	0.321388	2.59222	0.0171145	-2.42757	-3.72617	-5.61232	-5.68916	-2.99104	-3.59116	-3.94969	-2.68529	-4.75576	-4.18135	-4.47918	-2.63957
106359	1.23712	0.0679636	1.09157	0.0723955	2.59222	0.00567592	-2.42757	-3.72617	-5.61232	-5.68916	-2.99104	-3.59116	-3.94969	-2.68529	-4.75576	-4.18135	-4.47918	-4.22453
106367	1.5805	0.0145961	-0.390985	0.49194	1.32027	0.083074	-0.105647	-0.266734	-1.22	-1.78227	-1.40608	0.801155	0.137776	-1.10032	0.102218	-0.274461	0.275709	0.167785
106369	-1.92493	2.13323e-05	0.34887	0.235302	-0.925637	0.0141679	4.58365	4.79347	5.4504	5.76976	3.48469	4.23539	4.1536	4.1602	3.90601	4.14508	3.32172	3.36793
106371	-0.721252	0.352671	1.25455	0.147212	0.566465	0.53267	2.72893	4.31275	3.40727	2.41413	3.77714	3.22902	3.08374	4.00121	3.45856	3.48398	1.07541	0.530355
106385	-0.485854	0.00459171	-0.102447	0.46243	-0.501436	0.0142147	5.21868	5.21928	5.75017	5.69076	5.13308	5.11964	4.99576	5.34262	5.34358	5.12471	5.30382	5.16564
106387	1.23712	0.0778853	1.48214	0.0274925	3.74189	0.000468633	-1.69061	-2.1412	-5.61232	-5.68916	-2.99104	-2.0062	-3.94969	-2.68529	-4.75576	-4.18135	-4.47918	-4.22453
106388	1.23712	0.0468345	1.09157	0.050151	1.78124	0.0240057	-4.01254	-3.72617	-5.61232	-5.68916	-2.99104	-3.59116	-3.94969	-2.68529	-4.75576	-4.18135	-4.47918	-4.22453
106390	1.23712	0.0925606	1.09157	0.0973038	2.54743	0.0103253	-4.01254	-2.1412	-5.61232	-5.68916	-2.99104	-3.59116	-3.94969	-2.68529	-4.75576	-4.18135	-4.47918	-4.22453
106394	0.104672	0.741037	-1.47952	0.0015864	-0.483324	0.234305	5.02912	3.78953	5.05568	4.78759	3.57881	3.79254	3.43402	3.33708	5.34621	4.62922	5.02663	5.09514
106396	-1.66931	3.26407e-05	1.16694	0.0014092	-0.238001	0.413275	4.53049	3.60475	4.20626	4.45678	3.77714	4.03089	3.72979	3.75766	2.79113	2.58683	2.53205	2.71798
106397	0.147508	0.512668	-0.272326	0.325189	-0.20141	0.536096	2.52662	2.81299	2.70509	3.01475	2.73688	2.1902	3.06154	2.98714	2.77562	3.14957	3.14287	3.01387
106404	0.843869	0.202354	-0.446209	0.515088	1.3972	0.0944488	-2.42757	-1.40424	-3.29039	-3.36723	-2.99104	-2.0062	-3.94969	-2.68529	-3.1708	-1.85942	-2.89422	-1.9026
106406	1.23712	0.0796043	1.71768	0.013771	1.78124	0.0445538	-4.01254	-3.72617	-5.61232	-5.68916	-2.99104	-3.59116	-1.62776	-2.68529	-4.75576	-4.18135	-4.47918	-4.22453
106409	0.73262	0.00579591	-0.34076	0.116525	0.516073	0.0781297	7.3312	7.32844	7.14236	6.48982	7.22934	6.88761	7.17766	7.51561	7.62551	7.58559	7.3398	7.63539
106413	-0.183089	0.820983	-0.463822	0.603005	-1.29704	0.244825	-1.69061	-3.72617	-0.968465	-1.78227	-1.40608	-1.26923	-3.94969	-1.10032	-1.94841	-1.01143	-2.15725	-1.05461
106418	-0.0895007	0.533256	0.375554	0.013563	0.203244	0.24673	5.41163	5.34798	5.31768	5.03621	5.51278	5.49365	5.37899	5.47962	5.11922	4.96585	5.07733	5.18698
106421	0.449236	0.0679636	0.430367	0.0634324	0.467306	0.119965	4.53821	5.3045	4.67654	4.20718	5.45604	5.13335	5.30534	5.43884	4.75796	4.80449	5.06579	4.93786
106438	-0.756803	0.00132285	0.492484	0.032439	-0.36721	0.135149	3.85165	3.41339	3.84916	4.17658	3.60887	3.87644	3.8251	3.5815	3.32639	3.41111	3.0522	3.24307
106441	-0.345232	0.0772388	0.0411334	0.875084	0.156398	0.526535	3.02089	3.32912	3.11219	2.90703	2.84185	2.74869	2.8185	2.26891	2.52036	2.53289	2.86955	2.74125
106444	1.23712	0.111051	2.46759	0.00270323	2.59222	0.0129683	-2.42757	-3.72617	-5.61232	-5.68916	-0.669114	-2.0062	-2.36472	-2.68529	-4.75576	-4.18135	-4.47918	-4.22453
106449	1.49344	7.24171e-06	0.25454	0.139188	1.06283	0.000656553	5.01813	5.48085	4.34042	4.02337	5.94265	5.86211	6.07684	5.82647	5.69854	5.5752	5.85956	5.57151
106453	-0.225478	0.185136	0.164094	0.399083	-0.0813832	0.72535	3.56489	3.74144	3.66147	3.79667	3.60887	3.79254	3.81186	3.29199	3.64938	3.4407	3.32172	3.58925
106454	-0.5474	0.292131	0.611462	0.325711	-0.483649	0.509438	0.37978	-0.266734	0.115599	0.969055	0.468389	0.656765	0.573875	0.774146	-1.29633	0.210966	0.806223	0.530355
106458	2.36529	0.029292	0.353971	0.697262	2.54743	0.0469214	-4.01254	-2.1412	-5.61232	-5.68916	-2.99104	-2.0062	-3.94969	-2.68529	-3.1708	-4.18135	-1.67182	-4.22453
106469	-0.679995	0.00380356	0.0744489	0.711768	-0.298163	0.21977	4.95036	5.13492	5.27109	5.40558	4.37528	4.77078	4.78163	5.0082	4.54573	4.96076	4.49524	4.64891
106479	-1.01484	4.9191e-05	0.0023476	0.990993	-0.50742	0.0240057	4.00427	4.41849	4.66729	4.7486	3.48469	3.80972	3.62774	3.88457	3.71591	3.71952	3.71558	3.61467
106481	2.42503	1.17896e-05	0.281496	0.336388	2.77526	2.85303e-05	7.18529	7.47535	5.16822	3.93838	7.37637	7.32993	7.149	7.1897	7.17756	6.66492	7.18215	6.88465
106489	-0.0124391	0.947803	-0.3462	0.110667	-0.0955267	0.70286	3.59479	3.75765	3.78214	3.75171	3.54812	3.25433	3.71565	2.92942	3.65786	3.63243	3.93445	3.79228
106493	0.772564	0.330235	-1.58871	0.0777587	0.327823	0.762183	-1.69061	-1.40424	-1.52486	-2.22973	-2.99104	-3.59116	-1.62776	-2.68529	-0.363446	-0.0938887	-2.89422	-1.05461
106502	1.23712	0.0468345	1.09157	0.050151	1.78124	0.0240057	-4.01254	-3.72617	-5.61232	-5.68916	-2.99104	-3.59116	-3.94969	-2.68529	-4.75576	-4.18135	-4.47918	-4.22453
106505	0.483358	0.164901	-1.28375	0.00652537	-0.474029	0.314048	3.80124	4.07473	4.68115	4.12623	3.77714	3.54839	3.45119	3.75766	5.52385	5.19151	4.22472	4.60519
106506	0.519065	0.0191831	0.126747	0.583744	0.308257	0.269033	2.4632	2.46366	2.22688	2.08563	3.27574	2.63766	2.70852	2.67227	2.79113	2.44801	2.63976	2.7867
106511	-0.337181	0.103095	-0.0739892	0.77587	-0.390538	0.165274	2.85783	3.53122	3.59957	3.52759	3.31274	3.09534	3.28872	2.80657	2.96534	3.42598	3.28237	3.29117
106512	-0.328839	0.0620238	-0.0147776	0.947787	-0.139758	0.536096	3.59479	3.53122	3.62847	3.78049	3.384	3.44226	3.48494	2.98714	3.42911	3.09477	3.46919	3.48283
106515	-1.08712	0.000304674	0.345087	0.160129	-0.790008	0.0154505	3.66694	3.65754	4.27185	4.6339	3.63831	3.58875	3.72979	3.94407	3.42911	3.83546	3.12815	3.08835
106517	-0.462972	0.562208	0.315575	0.721623	-0.479652	0.651184	-1.69061	-3.72617	-2.80497	-1.60169	-2.99104	-3.59116	-1.62776	-1.10032	-3.1708	-1.85942	-2.89422	-2.63957
106518	-0.652536	0.00278633	-0.347242	0.052607	-0.771457	0.00429019	5.73398	5.89772	6.38239	6.78936	5.54423	5.54583	5.64464	5.61392	5.87632	6.23966	5.8371	5.7825
106522	-0.617158	0.00230107	0.112774	0.491142	-0.165603	0.414293	5.15488	5.17772	5.16329	5.50005	4.87314	4.86416	4.76799	4.81456	4.79691	4.91931	4.62148	4.5203
106534	-0.0304025	0.893355	0.332528	0.171359	0.0430659	0.891241	3.56489	3.47351	3.09849	3.85581	3.7232	3.75757	3.72979	3.97293	3.45856	3.60655	3.39734	3.33771
106539	-0.456908	0.00923606	-0.316481	0.044522	-0.565551	0.00999344	5.87773	6.13957	6.5852	6.5644	5.67784	5.96917	5.91295	5.60473	6.1383	6.15738	6.04536	6.12972
106540	-0.976295	0.00306906	0.212239	0.550412	0.309297	0.335459	3.72217	3.54996	3.3792	3.28526	2.93969	2.47493	2.35409	2.67227	1.84415	2.00847	2.81544	2.83075
106541	5.98593	4.742e-07	-0.333822	0.194812	4.39871	1.11824e-05	4.09075	4.62698	0.654465	-0.73496	5.91885	5.42286	5.84635	5.15392	5.99494	5.81724	6.03751	5.8853
106547	-0.164002	0.417912	-0.5051	0.0618892	-0.280356	0.320657	3.08549	2.93205	3.29156	3.29669	2.21841	2.81823	2.62017	2.80657	3.37866	3.31849	2.73999	3.07009
106552	-0.845557	0.0105087	0.454517	0.198958	-0.509391	0.194573	2.43041	3.0153	3.60927	2.8226	3.19878	2.78388	2.49326	3.04263	2.29952	2.22804	2.63976	2.28326
106558	-0.102733	0.510854	0.224817	0.126675	-0.000710587	0.997598	5.00148	5.31001	5.15669	5.14926	5.02577	5.3775	5.38794	5.26308	5.03703	5.02566	5.06579	5.07238
106562	0.0619656	0.85972	-0.601231	0.0892673	-0.592876	0.185836	6.88908	8.11972	8.53703	7.655	7.22692	7.68554	7.57632	7.72517	8.04655	8.02353	8.05925	8.50615
106563	1.23712	0.0752165	1.48214	0.0263616	1.78124	0.0417992	-4.01254	-3.72617	-5.61232	-5.68916	-2.99104	-2.0062	-3.94969	-2.68529	-4.75576	-4.18135	-4.47918	-4.22453
106574	0.0352033	0.858201	0.37162	0.0825428	0.242517	0.331571	3.50316	4.00854	3.49881	3.4982	3.7232	3.97108	3.99868	3.85387	3.43899	3.26986	3.81084	3.60202
106575	-0.762235	0.00754208	-0.27659	0.316618	-0.743392	0.0320189	4.35815	3.64016	4.78962	4.73606	3.23778	3.94022	3.71565	3.97293	3.99578	4.2491	3.64494	4.14616
106578	1.03135	0.378838	1.31354	0.220245	1.80606	0.20761	-2.42757	-3.72617	-4.02736	-5.68916	-2.99104	-0.421238	-3.94969	-2.68529	-4.75576	-4.18135	-2.15725	-4.22453
106580	3.38689	4.68453e-06	0.459411	0.194032	3.41734	2.70687e-05	6.27633	7.0478	3.92101	2.58231	7.33875	6.9891	7.14769	6.8978	6.39462	6.31949	6.9497	6.87284
106590	-0.928478	0.0339158	0.733749	0.131582	-0.106548	0.84761	-0.105647	0.797396	0.727529	0.143733	1.09642	-0.131731	-0.042796	0.122069	-0.232201	-0.480912	-0.778739	-0.524092
106594	-0.716106	0.00484368	-0.137145	0.533408	-0.446527	0.100296	5.02364	4.82458	5.21184	5.53545	4.60141	4.32173	4.48911	4.76593	4.722	5.03539	4.4367	4.44435
106595	1.72623	0.00314435	-1.47965	0.0170129	-0.630686	0.417641	-0.842612	-0.918811	0.577503	-1.0453	-0.183688	-0.421238	0.442631	0.122069	1.81409	1.49107	0.878373	1.70621
106596	0.438899	0.501526	1.09157	0.0814249	0.983025	0.22379	-4.01254	-3.72617	-5.61232	-4.10419	-2.99104	-3.59116	-3.94969	-2.68529	-4.75576	-4.18135	-4.47918	-4.22453
106600	1.87643	0.000329058	-0.408834	0.287912	1.16855	0.037756	0.941659	1.63139	-0.0577326	0.241581	1.53252	1.76639	1.72274	1.01515	1.47306	2.56012	1.96376	2.04225
106601	-0.748095	0.00280266	-0.890455	0.00113196	-1.45324	0.00015206	5.60033	6.08922	7.38327	7.21416	5.37964	5.90269	5.57191	5.77824	6.67626	6.72178	6.27654	6.5245
106602	-1.67267	0.000173359	-0.606557	0.19505	-1.78621	0.0023987	2.09599	2.00175	4.05124	3.62599	0.915848	1.53812	1.83167	1.83828	2.71184	2.58683	1.58691	1.70621
106603	-0.445044	0.0314091	-0.455298	0.0294058	-1.08438	0.00096501	4.26823	4.48815	5.70679	5.20793	4.5712	4.3097	4.78163	4.53388	4.94294	4.96076	5.00262	5.14397
106608	-1.95882	0.000107587	0.59517	0.184355	-0.837646	0.0554636	3.33619	2.50265	3.4348	4.13262	2.05335	2.74869	2.4597	2.26891	2.34227	1.9684	1.4981	1.39018
106612	3.59265	1.78001e-06	-0.0362865	0.896332	2.75744	9.02408e-05	2.97615	3.09401	0.830622	-0.262892	4.35769	3.56871	3.72979	3.79045	3.70776	3.87934	4.06385	3.82532
106618	0.253882	0.185136	-0.193978	0.395426	-0.225087	0.41669	2.55732	3.11932	2.95373	3.13421	3.41835	3.2792	2.92068	2.80657	3.1926	3.42598	3.26901	3.33771
106622	0.16857	0.644634	-1.22394	0.0289659	0.219267	0.658353	3.68095	3.09401	2.5626	3.80069	2.36651	2.13676	2.07268	1.95857	3.70776	3.60655	3.08306	2.97514
106624	-1.02761	0.00114689	-0.422717	0.239416	-0.719451	0.047333	2.09599	1.76569	2.65914	2.66399	1.65281	1.61829	0.69417	1.01515	2.01242	1.65154	1.30218	1.50339
106631	-0.190782	0.442563	0.822618	0.00402422	0.287875	0.34395	5.12957	4.97774	4.89448	4.64064	5.67784	5.29453	5.09197	5.63213	4.76584	4.89813	4.4486	4.1891
106642	2.05508	0.0451122	0.624009	0.466066	2.97234	0.0203453	-1.69061	-3.72617	-5.61232	-5.68916	-1.40608	-3.59116	-3.94969	-2.68529	-3.1708	-4.18135	-2.89422	-4.22453
106649	1.23712	0.0468345	1.09157	0.050151	1.78124	0.0240057	-4.01254	-3.72617	-5.61232	-5.68916	-2.99104	-3.59116	-3.94969	-2.68529	-4.75576	-4.18135	-4.47918	-4.22453
106652	-0.908814	0.00422753	-0.260036	0.343888	-0.782487	0.0299318	4.79159	4.66185	5.48768	5.53545	4.40984	4.14355	4.42969	4.41275	4.59075	5.26366	4.23163	4.34912
106665	-0.729586	0.000420569	0.959815	0.000102023	-0.123733	0.522636	9.4618	9.90444	9.62948	9.97109	9.95678	9.95102	10.0252	10.2139	9.09178	9.04942	9.08652	9.05754
106668	-1.67227	0.000238829	0.874062	0.0214783	-0.830156	0.0542391	7.66914	7.62753	8.20276	8.75113	7.32976	7.72682	7.48129	8.18276	7.06162	7.2714	6.08973	6.8013
106670	-0.742886	0.007213	0.225975	0.337231	-0.289135	0.323975	5.21388	4.63578	4.91026	5.53545	4.99195	4.49099	4.62396	4.81456	4.50398	4.60981	4.44266	4.36418
106673	1.46687	0.134617	0.811154	0.359965	0.995083	0.420153	-4.01254	-3.72617	-4.02736	-5.68916	-2.99104	-2.0062	-3.94969	-1.10032	-2.43384	-4.18135	-2.89422	-4.22453
106678	0.0284419	0.895855	0.586688	0.0131938	0.88754	0.00447941	4.96188	5.41594	4.12408	4.46945	5.01458	4.93631	4.79515	4.93677	4.17793	4.68593	4.31198	4.14616
106685	0.358489	0.118926	0.0568567	0.844804	0.187656	0.560494	1.41373	1.7001	1.33019	1.38766	1.76384	1.96343	1.83167	1.40218	1.58409	1.49107	1.99655	1.79784
106702	2.28534	0.0131797	-1.17138	0.139098	0.356786	0.760108	-4.01254	-2.1412	-2.80497	-4.10419	-2.99104	-3.59116	-1.62776	-1.10032	-1.29633	-1.374	-1.67182	-0.317641
106704	-0.313502	0.57831	-1.86219	0.0249168	-2.57631	0.0132896	-1.69061	-3.72617	0.654465	-0.831176	-2.99104	-2.0062	-1.62776	-2.68529	-0.111907	-0.274461	-0.778739	-0.524092
106706	-0.75415	0.00142228	0.357238	0.139025	-0.139992	0.570657	2.29124	2.33992	2.37067	2.53484	2.29436	1.90069	2.15884	1.83828	1.65363	1.84102	1.54319	1.79784
106712	0.0792636	0.688641	0.284006	0.159193	0.350989	0.160077	4.42625	4.47841	3.96322	4.23714	4.64558	4.3097	4.42969	4.53388	3.96191	3.97347	4.52925	4.25525
106714	0.0708546	0.853172	0.0512598	0.914973	-0.0854056	0.876359	-0.105647	-0.0257261	-0.0577326	0.092203	0.468389	-0.131731	0.137776	0.122069	0.529639	-0.480912	-0.391716	0.633449
106717	0.624385	0.00217393	0.0583038	0.759364	0.695173	0.00725108	3.48731	3.83608	3.00606	2.90703	3.54812	3.64724	3.51792	3.94407	3.47786	3.65785	3.53763	3.67633
106722	-1.50965	0.000555891	-1.33623	0.0126874	-1.34039	0.00869946	3.78836	3.493	4.8563	5.12382	1.65281	2.55858	1.77823	2.74098	4.15413	3.53975	2.85174	3.29117
106723	-0.651768	0.0194289	0.237493	0.324471	-0.46755	0.137498	5.28438	4.68746	5.30281	5.62089	4.9456	4.97489	5.19242	5.04942	4.94987	5.18278	4.43071	4.68536
106727	-0.692107	0.384081	0.0844431	0.931615	0.182727	0.862418	-2.42757	-0.918811	-1.52486	-2.22973	-2.99104	-2.0062	-2.36472	-2.68529	-2.43384	-1.85942	-4.47918	-1.41718
106728	1.12675	0.094462	-1.16842	0.0901107	0.22186	0.811245	-2.42757	-3.72617	-2.4424	-4.10419	-2.99104	-3.59116	-3.94969	-2.68529	-2.43384	-1.85942	-1.67182	-2.63957
106737	-1.12599	0.00105695	0.659934	0.0527648	-0.168935	0.616707	3.40532	2.93205	3.01339	3.68805	2.56355	3.00875	2.8185	3.19736	2.1631	2.58683	2.15018	2.04225
106744	1.30584	0.000137386	0.671454	0.00975891	1.39565	0.000724222	2.75565	3.32912	1.50662	1.74547	3.87932	3.37462	3.50152	3.82251	2.80648	2.91668	2.9217	3.1242
106746	-0.631643	0.0104603	0.368456	0.0804776	-0.449343	0.101083	5.09337	4.76969	5.2665	5.50498	5.02577	5.09183	5.14571	5.23953	4.87177	5.12926	4.41867	4.60519
106750	1.02441	0.344753	1.23344	0.215026	3.15019	0.0230156	0.23539	-2.1412	-4.02736	-4.10419	-0.669114	-3.59116	-1.62776	-1.10032	-3.1708	-1.85942	-2.89422	-4.22453
106753	0.0397281	0.962667	0.729509	0.371087	-0.16878	0.881078	-4.01254	-3.72617	-3.29039	-4.10419	-2.99104	-2.0062	-3.94969	-2.68529	-4.75576	-2.59639	-4.47918	-2.63957
106760	-0.351032	0.269988	-0.549181	0.0807354	-1.06243	0.0171305	6.35488	5.17772	6.79998	6.85942	6.00614	5.8372	6.00014	5.87313	6.81267	6.71574	6.00363	6.38187
106768	1.23712	0.0468345	1.09157	0.050151	1.78124	0.0240057	-4.01254	-3.72617	-5.61232	-5.68916	-2.99104	-3.59116	-3.94969	-2.68529	-4.75576	-4.18135	-4.47918	-4.22453
106770	1.23712	0.0468345	1.09157	0.050151	1.78124	0.0240057	-4.01254	-3.72617	-5.61232	-5.68916	-2.99104	-3.59116	-3.94969	-2.68529	-4.75576	-4.18135	-4.47918	-4.22453
106773	-0.216536	0.304029	-1.37618	0.00107195	-0.455155	0.13657	2.83295	2.71678	3.119	3.34702	2.05335	1.76639	1.09471	1.95857	3.32639	2.97852	2.79695	2.91502
106776	-0.170395	0.700196	-0.133122	0.806421	0.472233	0.399012	0.23539	0.361297	0.220569	-0.559874	-0.669114	-0.783808	-0.779762	0.484639	-0.6683	-0.0938887	0.164677	-0.7651
106780	1.23712	0.0468345	1.09157	0.050151	1.78124	0.0240057	-4.01254	-3.72617	-5.61232	-5.68916	-2.99104	-3.59116	-3.94969	-2.68529	-4.75576	-4.18135	-4.47918	-4.22453
106785	2.04449	0.0700616	-0.546305	0.604237	1.46046	0.296944	-0.842612	-3.72617	-3.29039	-4.10419	-0.669114	-1.26923	-3.94969	-2.68529	-2.43384	-0.480912	-2.15725	-1.41718
106792	-1.22913	6.0326e-05	0.444312	0.0415249	-0.6075	0.0240057	4.71878	4.84748	5.35418	5.42263	4.44359	4.99755	4.63903	4.1602	4.2859	4.18934	4.10202	4.04693
106794	0.18665	0.267439	0.258265	0.119451	-0.0297361	0.898372	4.48332	4.45871	4.36925	4.6339	5.04788	4.99004	5.05313	4.60933	4.69339	4.50865	4.79927	4.74413
106795	-0.508405	0.00980649	0.204696	0.230656	-0.176762	0.40924	4.97898	4.65321	5.00881	4.98768	4.61629	4.92059	4.57779	4.64563	4.65575	4.27398	4.52364	4.48627
106808	-1.03283	0.00403768	-0.671196	0.139754	-1.65439	0.00583644	1.41373	0.797396	3.09158	2.47575	1.09642	0.801155	1.33572	1.01515	1.95848	2.29438	1.24874	1.50339
106809	0.0285895	0.876958	0.00599381	0.975077	-0.0545901	0.816679	5.12445	4.72092	4.8725	5.09466	5.20371	4.79685	4.9542	5.20346	5.04352	4.96076	4.95336	5.09062
106816	-0.578487	0.0232009	-0.293676	0.187199	-0.604915	0.0445538	6.57149	5.87189	6.7065	6.93997	5.89465	6.09008	5.70316	6.13808	6.48443	6.3373	6.03159	6.12972
106820	-0.281645	0.1194	0.521652	0.0175539	-0.191397	0.423206	3.51884	3.47351	3.60927	3.76822	3.90378	3.70346	4.02186	4.13489	3.59738	3.53975	3.12815	3.3529
106822	1.60972	0.141369	1.06937	0.270217	3.22309	0.0229335	-1.20518	-3.72617	-5.61232	-5.68916	-1.40608	-3.59116	-3.94969	-2.68529	-4.75576	-2.59639	-4.47918	-4.22453
106823	-0.72417	0.00345932	1.31746	5.55284e-05	0.399696	0.110668	4.99589	5.07797	4.4416	4.83146	5.52859	4.94411	5.24261	5.25135	4.07396	3.65785	3.95961	3.92013
106827	0.804901	0.123478	-0.904027	0.17014	0.158984	0.845939	1.76882	1.76569	2.71411	0.539662	1.53252	1.16372	1.40787	2.17269	2.52036	2.47686	2.43968	2.18486
106834	-0.192307	0.126784	0.00578073	0.966983	-0.103014	0.516709	7.55494	7.65592	7.73627	7.68003	7.55296	7.57814	7.53463	7.42193	7.43437	7.68709	7.46736	7.48326
106836	-1.19713	0.000386979	0.7925	0.0236514	-0.373237	0.242084	2.09599	2.25111	2.48044	2.60086	1.86694	1.69424	2.55811	2.35911	1.22152	1.54657	1.07541	1.60836
106842	-0.815374	8.6337e-05	0.117326	0.451068	-0.630997	0.00446729	3.90035	3.95331	4.58612	4.52638	3.66717	3.92454	3.79851	4.0829	3.79498	3.71952	3.69575	3.74701
106843	-0.58361	0.00300844	0.153089	0.394366	-0.485177	0.0341075	3.91228	3.82073	4.22215	4.48702	3.66717	3.89265	4.04467	4.05618	3.83295	3.87934	3.78292	3.57637
106855	-0.508794	0.0468345	-0.30355	0.196628	-0.759362	0.0240057	5.15488	4.60026	5.46115	5.82999	4.86071	4.6615	4.9421	4.87696	5.37223	5.40173	4.79927	4.97759
106858	0.428473	0.0202163	-0.364912	0.0302787	-0.40332	0.0574543	5.39897	5.47105	5.76326	5.91215	6.1663	5.75535	5.98842	5.6854	6.30561	6.32148	6.25468	6.1838
106868	-1.76096	5.30678e-06	1.29942	0.000214264	-0.568358	0.0338222	3.56489	3.70846	4.12069	4.28095	3.63831	3.87644	3.79851	3.54353	2.50162	2.3885	2.02862	2.8735
106870	-0.0876613	0.650536	0.580431	0.0132492	0.203239	0.413109	3.51884	4.23384	3.64742	3.65736	4.16883	4.10232	4.14307	4.18508	3.50633	3.41111	3.55974	3.79228
106871	-0.657454	0.0061318	-0.902913	0.00436039	-1.0994	0.00256957	3.45507	3.23962	4.72641	4.17967	2.93969	2.85178	2.67967	3.29199	3.78727	3.97347	3.57067	3.87876
106874	4.37134	0.000387986	-0.0303223	0.968199	4.2095	0.0024242	-0.312097	0.91769	-2.15289	-5.68916	-0.183688	1.16372	0.137776	0.484639	0.102218	0.462505	0.806223	0.419324
106877	-0.0418423	0.856099	0.338369	0.122192	0.0769486	0.794231	4.72556	4.80131	4.88253	4.48702	5.08042	4.89668	5.09744	4.81456	4.79306	4.15404	4.80853	4.79506
106879	0.450957	0.501354	1.09157	0.088266	0.995083	0.229506	-4.01254	-3.72617	-4.02736	-5.68916	-2.99104	-3.59116	-3.94969	-2.68529	-4.75576	-4.18135	-4.47918	-4.22453
106882	1.60972	0.0414628	1.55356	0.0285486	1.78124	0.0588332	-4.01254	-3.72617	-5.61232	-5.68916	-2.99104	-2.0062	-2.36472	-2.68529	-4.75576	-2.59639	-4.47918	-4.22453
106884	0.869751	0.0346187	-0.152464	0.675134	0.0951903	0.849937	4.54588	5.44125	5.57193	4.19806	5.51278	5.68729	5.67419	5.50947	5.5192	5.59837	6.01167	5.89051
106885	-1.08448	0.244746	1.94012	0.050151	-0.540358	0.656022	-4.01254	-3.72617	-3.29039	-3.36723	-1.40608	-3.59116	-3.94969	-0.363358	-4.75576	-4.18135	-4.47918	-4.22453
106892	0.57172	0.0121782	0.356545	0.110464	0.830963	0.00767345	2.80764	2.68323	1.94992	1.88827	2.68138	2.78388	2.99283	2.8693	2.59297	2.22804	2.75923	2.31463
106893	1.60972	0.0414628	1.55356	0.0285486	1.78124	0.0588332	-4.01254	-3.72617	-5.61232	-5.68916	-2.99104	-2.0062	-2.36472	-2.68529	-4.75576	-2.59639	-4.47918	-4.22453
106896	-5.19149	5.58829e-05	3.34331	0.00836111	-0.918674	0.239745	1.03186	1.48329	1.35346	2.94384	-0.669114	1.36303	0.298241	0.122069	-3.1708	-2.59639	-2.15725	-4.22453
106900	-0.143521	0.364286	0.161779	0.369913	0.277361	0.173649	4.04816	3.77368	3.66613	3.6169	3.41835	3.77516	3.70137	3.68975	3.54344	3.61955	3.52645	3.29117
106904	2.18452	0.0662137	1.43868	0.138737	3.74189	0.0138106	-1.69061	-2.1412	-5.61232	-5.68916	-1.40608	-3.59116	-2.36472	-0.363358	-4.75576	-1.85942	-2.89422	-4.22453
106909	0.39762	0.6484	0.737233	0.389287	-0.409397	0.730723	-4.01254	-3.72617	-2.80497	-4.10419	-1.40608	-3.59116	-1.62776	-2.68529	-3.1708	-1.85942	-4.47918	-2.63957
106914	0.314921	0.166142	-0.178788	0.510024	-0.303261	0.361974	2.97615	2.71678	3.07067	3.24453	3.27574	3.52778	3.53413	2.52417	3.21578	3.6452	3.63456	3.4408
106918	0.541506	0.00525159	0.526007	0.00640065	0.65387	0.00808056	4.40109	4.6959	3.84916	3.92739	4.88547	4.84763	5.15098	4.89214	4.23576	4.41484	4.57339	4.50679
106920	-2.00939	2.59456e-06	0.195515	0.533496	-1.88695	0.000110129	1.11675	1.13182	3.04231	2.97973	1.09642	1.05269	1.25977	1.40218	1.17497	1.37324	0.806223	0.633449
106921	-1.54599	2.58895e-05	0.352945	0.215567	-1.31659	0.00136414	2.90633	2.20457	3.79919	3.99208	2.56355	2.78388	2.42535	3.24545	2.36318	2.50515	2.43968	2.07925
106923	-1.22115	0.000161853	-0.365772	0.110553	-0.933303	0.00557631	5.49327	5.20752	6.1075	6.46218	4.73006	4.61341	4.69056	4.79853	4.93947	5.54487	4.77585	5.00669
106925	1.33638	0.000930993	-0.149975	0.660107	0.922818	0.0421224	2.67396	2.93205	1.83889	1.9033	3.27574	3.17702	2.99283	2.74098	2.66209	3.85757	3.3346	3.10638
106932	1.08801	0.178884	-1.35556	0.116037	-0.0828914	0.944772	-4.01254	-1.40424	-2.4424	-2.8818	-2.99104	-2.0062	-3.94969	-2.68529	-1.29633	-1.01143	-2.89422	-1.05461
106942	1.37728	0.0329225	-0.183954	0.763298	-0.0271072	0.976391	-1.69061	-0.918811	-0.968465	-1.60169	0.468389	-0.783808	-0.779762	1.01515	0.73609	-0.274461	0.0443831	-0.317641
106945	1.23712	0.0468345	1.09157	0.050151	1.78124	0.0240057	-4.01254	-3.72617	-5.61232	-5.68916	-2.99104	-3.59116	-3.94969	-2.68529	-4.75576	-4.18135	-4.47918	-4.22453
106952	-0.285432	0.203803	0.204801	0.423051	-0.208437	0.491545	3.78836	3.28506	3.53488	3.98504	3.60887	3.82669	3.50152	3.85387	3.69956	3.55336	3.11328	3.52366
106955	0.962733	0.00244403	0.119301	0.656856	0.611594	0.0808368	3.88833	4.48815	3.97827	3.14689	4.73006	4.43674	4.77483	4.6276	4.42166	4.3694	4.73271	4.56663
106957	0.376506	0.0271812	0.242672	0.122785	0.250331	0.215861	4.36684	4.30174	3.96699	4.20414	4.87314	4.57374	4.83495	4.49462	4.50398	4.3694	4.41867	4.55355
106959	0.880911	0.490256	1.66165	0.147536	1.39596	0.370892	-4.01254	-2.1412	-3.29039	-5.68916	-1.40608	-2.0062	-3.94969	0.122069	-3.1708	-2.59639	-4.47918	-4.22453
106963	0.888718	0.00520087	0.394853	0.128198	1.08064	0.00690465	4.79159	5.25397	3.94801	3.92371	5.16378	5.2322	5.14043	5.37541	4.80457	4.22379	5.2606	4.99221
106972	0.256957	0.139056	0.391567	0.0263638	0.327536	0.126983	5.27978	5.17772	4.98666	4.81765	5.68491	5.53554	5.70316	5.2276	5.25965	4.99108	5.22299	5.16133
106990	-0.239619	0.210624	-0.00980116	0.963347	-0.355766	0.14431	5.0126	4.45871	5.01795	5.18506	4.75715	4.83929	4.91759	4.87696	4.83856	5.1338	4.77112	4.70916
106998	-0.576955	0.010387	0.2764	0.197207	-0.0561215	0.831277	4.2958	4.2222	4.15752	4.47701	3.7232	4.18362	3.99868	4.13489	3.99578	3.813	3.42169	3.71211
107004	1.23712	0.0468345	1.09157	0.050151	1.78124	0.0240057	-4.01254	-3.72617	-5.61232	-5.68916	-2.99104	-3.59116	-3.94969	-2.68529	-4.75576	-4.18135	-4.47918	-4.22453
107005	1.23712	0.125223	1.67191	0.0315822	1.78124	0.0770034	-4.01254	-3.72617	-5.61232	-5.68916	-2.99104	-1.26923	-3.94969	-2.68529	-4.75576	-4.18135	-4.47918	-4.22453
107007	-0.435713	0.0960332	-0.295109	0.386696	-0.35481	0.315884	2.05355	2.90319	2.93843	2.67279	2.13824	2.08126	1.77823	2.52417	2.67887	2.00847	2.46334	2.21841
107019	1.1793	0.015964	-1.08497	0.0536157	-0.501591	0.498898	0.23539	0.361297	1.70056	-0.0744469	0.709397	1.36303	0.69417	0.774146	1.9857	2.04747	1.74964	2.15051
107026	0.00494001	0.988014	-0.0649741	0.883203	0.756989	0.0665945	2.09599	2.78163	2.05301	1.27663	1.65281	1.16372	1.6049	2.17269	1.68718	1.74939	1.40346	1.84156
107027	1.13104	0.000825062	0.606486	0.0293022	1.95498	7.37918e-05	4.04816	4.36659	2.44837	2.04555	4.22813	4.04546	3.67237	4.13489	3.01902	3.53975	3.68573	3.30685
107030	-0.652559	0.00202463	-0.288041	0.128939	-0.732718	0.00649402	4.16239	3.86629	4.87652	4.6339	3.82914	3.56871	3.86409	4.0829	4.07396	4.19803	3.94289	4.21426
107037	0.277214	0.171554	-0.465513	0.0698056	-0.145462	0.621188	2.64567	3.1927	2.87552	3.21473	3.03133	2.85178	2.8958	2.60012	3.05802	3.49813	3.3346	3.46895
107046	-0.0370483	0.839134	-0.46598	0.0558206	-0.31781	0.222207	2.32731	2.10672	2.50142	2.58231	1.65281	2.08126	2.07268	2.35911	2.57515	2.35781	2.61885	2.43368
107047	-1.23075	0.000214702	0.58188	0.0385003	-0.0909307	0.755233	4.45914	4.5453	4.54881	4.6339	3.31274	4.26059	4.06712	3.97293	3.6663	3.09477	3.42169	3.17635
107050	-0.564894	0.00433603	0.153655	0.325627	-0.011754	0.959377	6.26475	6.32232	6.29194	6.31892	5.66359	6.17868	5.92529	5.77824	5.81694	5.60492	5.80969	5.73402
107053	1.14736	0.00184912	-0.104156	0.756621	0.0400221	0.936101	0.631319	0.666152	0.987591	0.241581	2.13824	1.61829	1.33572	1.70703	1.61928	1.60001	1.93021	1.88399
107054	1.63123	0.0979741	1.43295	0.0961295	2.59222	0.0357694	-2.42757	-3.72617	-5.61232	-5.68916	-2.99104	-2.0062	-3.94969	-1.10032	-4.75576	-4.18135	-2.89422	-4.22453
107056	0.159507	0.398884	0.717697	0.00214893	0.723278	0.00846871	5.03459	4.78559	4.01156	4.37019	5.15362	4.88862	5.09197	5.1789	4.2968	4.09011	4.57339	4.4301
107057	0.109611	0.525493	-0.408528	0.0230652	-0.563235	0.0178631	6.00009	5.87189	6.53838	6.46027	6.39913	6.05089	6.28752	6.05955	6.65097	6.3373	6.70011	6.74629
107058	1.66169	0.00601275	-2.20124	0.00317359	0.339453	0.655942	-0.553106	-0.0257261	-0.326919	-0.934269	-0.669114	0.109277	-1.62776	-2.68529	1.07713	1.37324	1.01267	0.633449
107059	2.86247	6.23319e-05	-1.44582	0.00706848	0.691088	0.257733	3.80124	4.77766	4.54629	2.61005	5.19383	5.06347	4.77483	4.98005	6.37802	6.5727	6.30136	6.49229
107060	0.633256	0.00377177	0.181834	0.354613	0.65069	0.0173252	3.78836	3.74144	3.21105	3.02165	4.06424	3.97108	3.98695	3.61849	3.46824	3.98356	3.764	3.83616
107061	-0.190603	0.126721	0.0296655	0.81475	-0.136466	0.372612	6.86934	6.80619	6.94682	7.00106	6.85601	6.83405	6.72362	6.83631	6.87859	6.83197	6.69762	6.72457
107062	1.23712	0.0468345	1.09157	0.050151	1.78124	0.0240057	-4.01254	-3.72617	-5.61232	-5.68916	-2.99104	-3.59116	-3.94969	-2.68529	-4.75576	-4.18135	-4.47918	-4.22453
107063	1.23712	0.0468345	1.09157	0.050151	1.78124	0.0240057	-4.01254	-3.72617	-5.61232	-5.68916	-2.99104	-3.59116	-3.94969	-2.68529	-4.75576	-4.18135	-4.47918	-4.22453
107081	1.21012	0.106416	1.28112	0.0616467	1.78681	0.0569646	0.0749257	-0.556241	-2.4424	-1.60169	0.468389	0.801155	0.442631	0.122069	-0.507836	-2.59639	-0.231251	0.0233955
107084	1.23712	0.0468345	1.09157	0.050151	1.78124	0.0240057	-4.01254	-3.72617	-5.61232	-5.68916	-2.99104	-3.59116	-3.94969	-2.68529	-4.75576	-4.18135	-4.47918	-4.22453
107090	3.54493	0.00170051	-1.27364	0.110957	2.20037	0.0710745	-1.20518	-0.918811	-4.02736	-2.51923	-1.40608	-0.783808	-0.779762	-1.10032	-0.848873	-0.480912	0.947086	1.70621
107093	0.162697	0.607987	0.218051	0.568296	0.751483	0.0694989	1.82035	2.00175	1.25804	1.05231	1.25688	1.69424	1.33572	1.95857	1.51102	1.65154	1.4981	0.530355
107097	1.23712	0.174967	2.33091	0.0109078	2.90392	0.0165286	-4.01254	-1.40424	-5.61232	-5.68916	-2.99104	-1.26923	-1.62776	-2.68529	-4.75576	-4.18135	-4.47918	-4.22453
107098	-0.529542	0.0976826	-0.263682	0.409305	-0.998797	0.0240057	6.23895	7.70376	8.10182	7.84259	6.94117	7.32696	7.17637	7.27036	7.36285	7.46835	7.29107	7.6562
107105	-1.08448	0.0468345	1.09157	0.050151	-0.540358	0.410771	-4.01254	-3.72617	-3.29039	-3.36723	-2.99104	-3.59116	-3.94969	-2.68529	-4.75576	-4.18135	-4.47918	-4.22453
107108	-0.0493518	0.864287	0.0615637	0.836085	-0.516465	0.163443	3.81401	4.66185	4.58367	4.88165	4.66001	4.75313	4.73331	4.8461	4.47546	5.20882	4.72294	4.34152
107109	1.47594	2.31522e-06	-1.07931	0.000117702	-0.00151141	0.995748	2.80764	2.71678	2.6777	2.85388	2.8916	3.25433	3.32644	3.04263	4.18382	4.37707	4.16107	4.26331
107112	-0.294045	0.162087	-0.108335	0.601096	0.0508337	0.855143	7.07294	6.99065	6.95872	7.0028	6.41623	6.54711	6.47343	6.87886	7.07356	6.77066	6.39657	6.50254
107136	0.826552	0.313185	2.32563	0.00705056	3.56303	0.00216693	-1.20518	-1.40424	-4.02736	-5.68916	-1.40608	-1.26923	-1.62776	-2.68529	-4.75576	-4.18135	-4.47918	-2.63957
107141	-0.849434	0.00984724	-0.0529964	0.902459	-0.660885	0.110321	1.19692	1.22803	1.90338	1.84222	1.53252	1.45323	0.298241	0.774146	1.22152	1.3105	0.806223	0.729664
107142	1.49113	1.71997e-05	1.42469	1.2444e-05	3.51471	2.17113e-07	5.17976	5.64234	1.82231	1.96189	4.92185	4.84763	4.6465	4.87696	3.45856	3.39608	3.34737	3.32236
107145	0.702466	0.00116965	0.0392705	0.811797	0.0346324	0.87629	5.61864	5.40569	5.6026	5.35455	6.19631	6.35574	6.34379	5.96935	6.24212	6.27089	6.14927	6.06203
107146	-0.672422	0.0168536	-0.481954	0.176082	-0.356181	0.301813	1.27287	1.88854	2.10878	1.7287	0.915848	0.801155	0.805201	0.484639	1.31033	1.3105	0.878373	1.50339
107147	0.450957	0.501354	1.09157	0.088266	0.995083	0.229506	-4.01254	-3.72617	-4.02736	-5.68916	-2.99104	-3.59116	-3.94969	-2.68529	-4.75576	-4.18135	-4.47918	-4.22453
107150	0.435029	0.0559254	-0.122693	0.553838	0.225188	0.399725	6.3373	6.8159	6.48998	6.21736	6.66895	6.76088	6.75162	6.48213	6.44207	7.06598	6.89314	6.75632
107155	0.00869302	0.965197	0.359894	0.104058	0.119739	0.649956	2.85783	2.87375	2.76706	2.72447	3.54812	3.17702	2.76456	3.1476	2.77562	2.68901	2.68069	2.8735
107156	3.69182	0.000160934	1.69756	0.00350729	4.39665	0.000184187	0.511025	0.91769	-4.02736	-3.36723	2.05335	1.61829	1.6049	1.56264	-1.05532	0.066576	0.378802	0.819862
107163	0.450957	0.584943	2.72662	0.00282657	3.56303	0.0020563	-1.20518	-1.40424	-4.02736	-5.68916	-2.99104	-2.0062	-0.779762	-1.10032	-4.75576	-4.18135	-4.47918	-4.22453
107171	3.0235	0.00412301	-0.154137	0.85066	2.21049	0.0588113	-2.42757	-2.1412	-3.29039	-5.68916	-2.99104	-2.0062	-1.14233	-0.363358	-1.58584	-1.85942	-1.67182	-0.7651
107173	0.565314	0.0447829	0.286669	0.326982	0.272419	0.463224	2.09599	2.00175	1.54755	2.00433	2.50081	2.74869	2.76456	2.35911	2.62794	1.88474	2.59764	2.15051
107174	0.828997	0.00171118	0.289119	0.136235	0.617532	0.0272276	5.71027	5.47596	4.98294	4.96995	6.21108	6.04727	6.17055	5.94042	5.77854	5.40173	6.14012	5.90604
107176	-0.337212	0.137783	-0.246223	0.410727	-0.180114	0.565074	2.70171	2.25111	2.79282	2.55402	2.62367	1.76639	2.15884	1.83828	2.08973	2.29438	2.41564	2.59565
107181	3.69058	0.000161749	0.221669	0.69298	2.54895	0.0110956	-2.42757	-1.40424	-5.61232	-3.36723	-0.669114	-0.421238	-0.779762	-0.363358	-1.29633	-0.480912	-0.572288	-0.7651
107183	0.0142796	0.947666	-0.352596	0.099566	-0.492062	0.0775561	7.99484	7.16789	7.9455	8.20689	7.75966	7.74924	7.70897	7.73783	8.26782	8.19233	7.85761	8.04138
107187	-0.0841443	0.756106	-0.380052	0.278233	-0.474558	0.232179	1.96474	2.64887	3.09849	2.42459	2.05335	2.71262	2.15884	2.17269	2.57515	2.76116	2.43968	2.97514
107199	0.182281	0.250912	-0.161379	0.365771	0.157155	0.454094	3.97046	3.88116	3.91711	3.62599	3.99764	3.77516	3.72979	3.68975	3.83295	3.83546	4.08688	4.06549
107204	3.0333	7.28262e-06	-0.690185	0.0508278	2.63718	0.000131689	5.33398	5.58898	3.5898	2.07239	5.52859	4.88862	5.01321	5.34262	5.82261	5.66884	6.04732	5.88791
107205	3.8688	0.00375589	0.415029	0.646993	2.90392	0.0489113	-4.01254	-1.40424	-5.61232	-5.68916	-1.40608	-1.26923	-1.62776	-1.10032	-3.1708	-2.59639	-0.231251	-1.05461
107212	1.14672	6.6516e-05	-0.00166488	0.993781	0.427116	0.107099	3.68095	3.75765	3.4348	3.14689	4.42681	4.32173	4.55414	4.41275	4.30763	4.82146	4.27904	4.36418
107222	2.98731	0.0358773	0.684812	0.538133	2.90392	0.0802663	-4.01254	-1.40424	-5.61232	-5.68916	-1.40608	-3.59116	-1.62776	-1.10032	-4.75576	-1.374	-1.67182	-2.63957
107223	-0.766129	0.0531222	-0.683443	0.0743955	-0.949666	0.052782	6.64657	5.6683	6.79362	7.41003	5.42259	5.78605	5.51588	5.91834	6.74358	6.8431	5.7723	5.991
107224	0.283977	0.738994	-0.744411	0.420197	-0.728886	0.530355	-4.01254	-0.556241	-1.22	-1.98872	-2.99104	-0.421238	-2.36472	-2.68529	-1.05532	-1.85942	-1.01975	-1.41718
107229	-0.0927153	0.651815	-0.190562	0.324095	-0.356827	0.160871	5.19935	5.01867	5.69545	5.24084	5.22328	5.25119	5.11371	5.15392	5.10377	5.25119	5.45893	5.68386
107231	1.23712	0.0468345	1.09157	0.050151	1.78124	0.0240057	-4.01254	-3.72617	-5.61232	-5.68916	-2.99104	-3.59116	-3.94969	-2.68529	-4.75576	-4.18135	-4.47918	-4.22453
107234	4.00617	0.000221752	0.542741	0.364384	3.74189	0.0018822	-1.69061	-2.1412	-5.61232	-5.68916	-1.40608	-1.26923	-1.62776	0.122069	-1.58584	-1.374	-1.01975	-2.63957
107235	3.89415	1.81412e-05	0.791824	0.0234528	3.97732	6.71086e-05	2.52662	2.98808	-0.857434	-1.60169	3.85445	3.25433	3.32644	3.50454	2.03865	2.93759	2.90453	2.89441
107245	1.30383	0.00049229	3.11468	1.70449e-07	3.44687	8.63662e-07	4.05893	4.25683	0.318416	1.07903	5.27105	5.01246	5.07545	5.1789	1.90245	1.92717	2.20732	2.00429
107249	-0.23698	0.81106	-0.137694	0.905993	-1.15274	0.38935	-4.01254	-2.1412	-1.91188	-1.98872	-1.40608	-3.59116	-1.62776	-2.68529	-1.58584	-1.85942	-4.47918	-0.7651
107252	1.3986	0.00061362	0.0138706	0.968759	1.18614	0.0123471	2.29124	3.09401	1.78856	1.18121	2.73688	2.55858	3.1056	3.19736	2.64512	2.76116	3.22818	2.89441
107254	1.23712	0.0468345	1.09157	0.050151	1.78124	0.0240057	-4.01254	-3.72617	-5.61232	-5.68916	-2.99104	-3.59116	-3.94969	-2.68529	-4.75576	-4.18135	-4.47918	-4.22453
107257	0.20859	0.323376	-0.41229	0.0973038	-0.33397	0.266085	3.82667	2.93205	3.76489	3.71811	3.4519	3.73975	3.48494	3.42324	3.78727	3.92194	3.89151	4.2308
107263	2.05508	0.00627908	1.1082	0.057414	1.78124	0.0378798	-4.01254	-3.72617	-5.61232	-5.68916	-2.99104	-2.0062	-2.36472	-2.68529	-3.1708	-4.18135	-2.89422	-4.22453
107267	0.71037	0.447349	1.69847	0.0556453	2.33758	0.0418866	-1.69061	0.180725	-4.02736	-2.22973	-0.183688	-0.783808	-0.779762	-1.10032	-1.94841	-1.374	-2.15725	-4.22453
107269	-0.00598385	0.983137	0.0423402	0.881661	0.0361511	0.920107	5.14985	5.44125	5.31175	5.20187	5.71976	4.86416	5.15098	5.56738	4.94641	5.05466	5.52223	5.47764
107271	0.234453	0.39282	0.214465	0.406596	0.466059	0.168552	5.61134	5.21341	4.42797	5.47135	5.57501	5.36594	5.35638	5.29771	5.07237	5.06895	5.2299	5.36231
107274	2.29741	0.000140417	0.412782	0.251174	1.92778	0.00354691	0.0749257	-0.266734	-2.4424	-1.60169	0.915848	0.801155	0.573875	0.484639	0.198433	-0.0938887	0.378802	0.633449
107276	0.491229	0.586596	0.811301	0.35534	1.53957	0.158669	-1.20518	-0.266734	-2.80497	-1.78227	-0.669114	-2.0062	-1.14233	0.122069	-3.1708	-0.480912	-0.778739	-2.63957
107283	0.585674	0.0632311	0.0292649	0.940584	0.606446	0.143485	1.47932	2.05519	1.07418	1.20566	1.86694	2.08126	1.1796	2.17269	1.43406	1.88474	2.02862	1.60836
107284	0.846858	0.0014475	0.127956	0.582733	0.828103	0.0109506	3.02089	3.56845	2.5626	2.33875	3.4519	3.35135	3.46817	3.42324	2.99243	3.42598	3.53763	3.27531
107289	0.16837	0.274588	-0.185741	0.277272	0.308245	0.126274	4.06961	4.31275	4.02249	3.7308	3.82914	3.87644	3.79851	3.97293	3.92723	4.02322	4.19678	4.03756
107290	2.05049	4.73589e-05	-0.00105531	0.997381	2.19178	0.000197541	3.30035	3.88116	1.44296	1.32207	3.85445	3.12308	3.55016	3.19736	3.13298	3.16738	3.85621	3.58925
107299	1.23712	0.0468345	1.09157	0.050151	1.78124	0.0240057	-4.01254	-3.72617	-5.61232	-5.68916	-2.99104	-3.59116	-3.94969	-2.68529	-4.75576	-4.18135	-4.47918	-4.22453
107300	-0.719104	0.189103	1.09157	0.0577374	-0.174978	0.811233	-4.01254	-3.72617	-4.02736	-3.36723	-2.99104	-3.59116	-3.94969	-2.68529	-4.75576	-4.18135	-4.47918	-4.22453
107302	1.23712	0.0468345	1.09157	0.050151	1.78124	0.0240057	-4.01254	-3.72617	-5.61232	-5.68916	-2.99104	-3.59116	-3.94969	-2.68529	-4.75576	-4.18135	-4.47918	-4.22453
107304	-1.41898	0.0540503	0.57112	0.469811	-2.02141	0.0464195	-4.01254	-3.72617	-1.70543	-1.98872	-2.99104	-3.59116	-1.62776	-2.68529	-1.94841	-4.18135	-2.89422	-4.22453
107310	0.716253	0.000873492	-0.0146161	0.932055	0.639367	0.0079058	6.48432	6.29481	5.84146	5.65791	6.62918	6.32621	6.41116	6.43625	6.57795	6.23122	6.56726	6.48713
107311	1.93399	0.000776756	-1.12011	0.0271995	1.00612	0.110094	0.0749257	0.521762	-0.254769	-1.16559	-0.669114	0.109277	0.69417	0.122069	0.972157	1.10405	1.07541	1.79784
107312	0.939841	0.01806	-0.592731	0.142754	-0.307495	0.565506	-0.105647	-0.918811	-0.120468	-0.262892	0.178882	0.109277	0.573875	-0.363358	0.529639	0.34221	1.13553	0.984921
107313	-0.76714	0.000252138	0.645038	0.000992278	-0.0272511	0.890057	5.05086	5.05191	4.90633	5.25116	4.93377	4.97489	4.96021	4.95134	4.26383	4.3694	4.1826	4.44435
107315	-0.0613206	0.726264	0.426277	0.0467973	-0.133568	0.585078	2.72893	2.57761	2.70509	2.8769	2.98624	3.20325	3.12713	3.33708	2.88086	2.47686	2.81544	2.69433
107318	0.811503	0.403512	1.06937	0.236719	3.30055	0.00974352	-1.69061	-1.40424	-5.61232	-4.10419	-2.99104	-3.59116	-3.94969	-1.10032	-4.75576	-2.59639	-4.47918	-4.22453
107320	-0.198918	0.198913	0.125669	0.387014	-0.303605	0.114257	6.04139	6.16105	6.53202	6.27987	6.25451	6.50819	6.33456	6.22461	6.31369	6.03903	6.24448	6.22977
107323	-0.428003	0.013612	0.373217	0.0237193	-0.0958955	0.620543	5.03459	4.92847	5.01976	5.13819	5.02577	5.18033	5.04184	4.78232	4.7892	4.50164	4.65268	4.64891
107326	-0.82684	0.00222735	0.00430196	0.989983	-0.396414	0.183553	2.17729	2.15648	2.38203	2.7413	1.25688	1.96343	1.8832	1.70703	1.93074	1.65154	1.4981	1.84156
107330	0.996506	0.00631176	-0.249005	0.472865	0.408671	0.351817	3.02089	3.37187	2.5118	3.03536	3.63831	3.68496	3.46817	3.24545	3.36836	4.49461	3.82916	3.48283
107332	4.83067	6.5648e-06	-0.317568	0.33266	3.64995	0.000316876	2.25425	2.96033	-0.326919	-1.78227	4.02018	3.35135	3.039	3.65456	3.54344	3.49813	4.06385	3.96034
107345	0.101026	0.776833	0.357984	0.380764	1.00729	0.029594	1.71538	1.13182	0.453768	0.419368	1.40127	0.656765	1.25977	0.122069	0.198433	0.573536	0.806223	0.633449
107351	-0.458814	0.593588	1.04134	0.233174	0.0783265	0.946967	-2.42757	-3.72617	-2.15289	-4.10419	-2.99104	-3.59116	-2.36472	-1.10032	-3.1708	-4.18135	-2.89422	-4.22453
107352	4.52808	3.5526e-06	0.0613402	0.880668	3.10071	0.000522861	-0.553106	-1.40424	-4.02736	-4.10419	0.709397	0.801155	-0.042796	0.774146	0.670502	0.34221	0.475017	0.29903
107356	1.85044	0.0593306	0.828643	0.323343	3.99236	0.00276929	-1.20518	-2.1412	-5.61232	-5.68916	-1.40608	-3.59116	-3.94969	-2.68529	-2.43384	-4.18135	-4.47918	-4.22453
107357	-0.49817	0.00392947	0.49803	0.00281643	-0.0984366	0.58153	5.63672	5.82266	5.77623	5.87927	5.80012	5.8288	5.94361	5.71986	5.45003	5.20451	5.3958	5.26932
107358	-0.723885	0.00128068	0.339696	0.0682171	-0.00521918	0.98263	4.7721	4.91408	4.57379	5.119	4.55585	4.39183	4.43833	4.49462	4.11152	4.26573	4.07157	4.04693
107362	1.23712	0.239195	2.35219	0.0206373	2.59222	0.0495072	-2.42757	-3.72617	-5.61232	-5.68916	-1.40608	-2.0062	-3.94969	-0.363358	-4.75576	-4.18135	-4.47918	-4.22453
107371	-2.80663	0.00242039	2.59327	0.00808909	-0.0976664	0.915994	-0.105647	-2.1412	-1.52486	-0.479703	-1.40608	-1.26923	-1.62776	-0.363358	-2.43384	-4.18135	-4.47918	-4.22453
107373	2.88545	0.000346736	-0.0716708	0.889348	2.18085	0.0131295	1.11675	1.7001	-0.120468	-1.44123	2.43522	1.90069	1.77823	2.17269	1.39398	2.91668	2.12073	2.15051
107374	1.23712	0.0468345	1.09157	0.050151	1.78124	0.0240057	-4.01254	-3.72617	-5.61232	-5.68916	-2.99104	-3.59116	-3.94969	-2.68529	-4.75576	-4.18135	-4.47918	-4.22453
107378	0.404539	0.0586489	0.322979	0.158011	0.822483	0.00796421	2.97615	3.64016	2.32432	2.60086	3.23778	3.09534	3.26948	3.1476	2.88086	3.01832	2.73999	2.85228
107379	1.23712	0.103237	1.5124	0.0370815	2.97234	0.00492539	-1.69061	-3.72617	-5.61232	-5.68916	-2.99104	-3.59116	-2.36472	-2.68529	-4.75576	-4.18135	-4.47918	-4.22453
107382	-1.02453	0.0213472	-0.349305	0.423679	-0.845437	0.103197	4.94456	4.02203	5.05922	5.63896	3.97474	4.12994	3.87686	3.91463	4.62145	5.02077	3.54873	4.12861
107386	0.985243	0.0434229	-2.50223	0.00269323	-2.14558	0.0255739	-0.842612	-1.40424	1.754	0.333211	-0.669114	-0.421238	-0.490255	-0.363358	2.18675	2.61306	1.24874	2.07925
107387	-1.95843	0.0372395	1.58168	0.112921	-0.12255	0.913282	-0.312097	-0.918811	-0.968465	-0.0167314	-1.40608	-2.0062	-0.779762	1.01515	-1.94841	-1.374	-4.47918	-1.9026
107391	2.67651	0.000147465	-0.484283	0.253167	2.28958	0.00318469	1.60217	0.361297	-1.08876	-1.44123	1.76384	0.4963	0.805201	0.774146	1.54802	1.0281	1.40346	1.60836
107393	-0.790711	0.00366175	0.0233804	0.922732	-0.379298	0.175208	6.28093	5.52886	6.20426	6.36171	5.42259	5.4395	5.46606	5.77824	5.5331	5.6967	5.28403	5.45671
107398	1.23712	0.162187	2.04028	0.0187424	1.78124	0.105098	-4.01254	-3.72617	-5.61232	-5.68916	-1.40608	-1.26923	-3.94969	-2.68529	-4.75576	-4.18135	-4.47918	-4.22453
107403	1.20754	0.00108936	-1.2694	0.000851564	0.514648	0.147503	5.78025	5.20752	5.37991	4.58347	5.00331	5.30668	4.66134	4.68104	6.44452	6.05586	6.12723	6.13412
107405	0.349373	0.119658	0.186543	0.471418	0.830377	0.0113886	2.09599	1.88854	1.18209	1.15633	1.86694	1.76639	1.40787	1.95857	1.65363	1.43336	1.40346	1.55683
107407	-0.982412	0.00072627	0.0616825	0.847008	-0.566843	0.0686563	2.55732	2.50265	2.93843	3.25629	2.21841	1.90069	2.24014	2.444	2.1146	2.61306	1.93021	1.84156
107410	0.867021	0.289575	1.06608	0.163487	1.80606	0.0775374	-2.42757	-3.72617	-4.02736	-5.68916	-2.99104	-2.0062	-3.94969	-2.68529	-3.1708	-4.18135	-4.47918	-4.22453
107411	1.23712	0.0468345	1.09157	0.050151	1.78124	0.0240057	-4.01254	-3.72617	-5.61232	-5.68916	-2.99104	-3.59116	-3.94969	-2.68529	-4.75576	-4.18135	-4.47918	-4.22453
107412	1.23712	0.0468345	1.09157	0.050151	1.78124	0.0240057	-4.01254	-3.72617	-5.61232	-5.68916	-2.99104	-3.59116	-3.94969	-2.68529	-4.75576	-4.18135	-4.47918	-4.22453
107413	-1.38027	9.89875e-06	0.478251	0.0311111	-0.447156	0.0509287	4.33176	3.91046	4.57131	4.58813	3.41835	3.70346	3.83822	3.65456	3.03214	3.36554	3.14287	3.30685
107423	0.631315	0.212325	0.64185	0.198756	0.469482	0.474101	-0.842612	-0.918811	-1.08876	-1.60169	0.178882	0.315728	0.137776	-1.10032	-0.111907	-0.72192	-1.30925	-0.7651
107424	1.24098	0.000258181	0.0763994	0.775406	1.06837	0.00640996	2.43041	2.57761	1.82231	1.05231	2.62367	2.59866	2.79178	3.04263	2.74408	2.68901	2.59764	2.64583
107426	1.60779	3.4531e-05	-0.751641	0.0142038	1.04918	0.00786908	2.70171	3.11932	1.91906	1.77845	2.68138	2.74869	2.58947	2.8693	3.69132	3.51214	2.98843	3.62722
107439	0.197262	0.190633	-0.173931	0.312791	-0.12098	0.564326	3.50316	3.45374	3.5849	3.6169	3.384	3.64724	3.85121	3.46446	3.74009	3.79019	3.92596	3.73547
107442	1.62474	0.00106392	0.0266675	0.950372	1.01735	0.0676684	0.37978	1.55924	0.169038	-0.331605	1.09642	1.26682	1.83167	2.0696	1.31033	1.54657	1.8246	1.50339
107446	1.12214	1.52394e-05	-0.914124	6.48433e-05	-0.107935	0.567015	5.68964	5.78361	6.03738	5.65236	6.09907	6.04727	5.99429	6.07294	6.91179	7.07309	6.85342	7.03109
107449	0.309127	0.229796	-0.692585	0.0517593	0.108028	0.777915	1.96474	1.94626	1.82231	1.87309	0.915848	1.53812	1.54217	1.83828	2.40411	1.60001	2.09068	2.46197
107450	2.50625	5.95346e-07	0.0072976	0.972799	2.30972	6.4969e-06	4.62771	4.40826	2.22688	2.19959	5.11225	4.45869	4.78841	4.5721	4.50398	4.76409	4.845	4.77265
107451	0.250196	0.364662	-0.174072	0.557626	-0.238286	0.522585	3.93583	4.07473	4.3721	4.10688	4.39266	4.52258	4.39461	3.79045	4.37609	5.12926	4.32495	4.15485
107455	0.801375	0.527495	0.698724	0.57192	-0.732648	0.681113	-4.01254	-3.72617	-2.15289	-4.10419	-1.40608	-0.783808	-3.94969	0.122069	-1.29633	-1.01143	-2.89422	-4.22453
107462	1.63479	0.000173724	0.661195	0.0289944	1.99184	0.000256516	3.53436	4.3453	2.31249	1.54925	4.60141	4.17039	3.99868	4.23358	3.64084	3.45527	3.64494	3.46895
107467	-0.498329	0.282258	-0.983773	0.104913	-0.516643	0.401565	3.50316	4.12558	5.15999	3.46313	2.05335	3.00875	2.8958	3.33708	4.14812	4.11786	3.44563	3.52366
107469	-0.304847	0.183478	-0.251071	0.24412	-0.724703	0.0225026	5.19935	5.14728	5.98154	5.81616	4.92185	5.64485	5.38347	5.36456	5.48384	5.95948	5.36474	5.56174
107470	0.559529	0.00152434	0.0537318	0.687457	0.551299	0.00694465	6.00288	5.97254	5.44228	5.43043	6.06153	6.17205	6.04042	5.9109	5.8745	6.13719	5.99757	5.97146
107478	0.076849	0.635643	0.170245	0.254866	0.0864972	0.668057	5.29808	5.27665	5.10621	5.29597	5.59767	5.19347	5.52807	5.49959	5.37738	5.29235	5.30709	5.13522
107480	-0.0606506	0.691307	0.211758	0.187649	0.459155	0.024943	4.49129	4.49784	3.99316	4.07737	4.47656	4.12994	4.10016	4.0829	3.90601	4.06182	4.08688	3.84693
107481	-0.214212	0.232383	-0.00689613	0.97563	-0.162043	0.495926	3.87621	3.92489	3.97076	4.15162	3.82914	3.54839	4.18474	3.68975	3.8917	3.65785	3.85621	3.97022
107489	-0.441419	0.0110315	0.609569	0.0012612	0.23321	0.212941	5.4893	5.3264	5.04857	5.30307	5.44775	5.31272	5.41006	5.1789	4.79691	4.58352	4.76161	4.78949
107501	-0.130172	0.550132	-0.39562	0.066857	-0.471893	0.0879401	6.95685	6.16714	6.81839	7.2414	6.57691	6.51867	6.51486	6.41011	6.91002	6.80093	6.88769	7.00609
107511	-1.87784	4.11678e-06	0.0587471	0.853778	-1.12968	0.00162791	3.16737	2.71678	4.01521	4.1579	1.96315	2.63766	2.3171	1.95857	2.21002	2.1585	1.93021	2.56988
107519	-0.299523	0.451542	0.134303	0.798148	0.0514265	0.928417	0.74235	1.48329	1.33019	0.753787	1.09642	0.109277	0.908294	1.56264	0.916662	0.772845	1.13553	0.0233955
107521	0.772547	0.000193974	0.0651717	0.661894	0.453073	0.0261258	9.53448	9.90217	9.43433	9.08979	10.1563	10.0287	10.165	10.0369	9.89949	10.0365	10.1189	10.0879
107525	2.91466	7.12503e-06	0.906839	0.00630546	4.01964	3.80699e-06	5.73733	5.94095	2.40449	1.25336	6.10435	5.65439	5.39239	5.42846	4.97725	4.86577	4.46626	4.62409
107529	0.140126	0.402495	0.0293671	0.871838	-0.0431196	0.849937	4.67746	4.42865	4.60321	4.59971	4.86071	4.59371	4.82839	4.83041	4.89349	4.49461	4.68824	4.88138
107530	-0.25484	0.466847	-0.799006	0.0311111	-1.05923	0.0240057	6.3373	5.14728	6.54091	7.06134	5.51278	5.98059	5.55612	5.96217	6.73959	6.88002	6.15109	6.42023
107531	0.0121727	0.954028	-0.134868	0.491454	-0.108943	0.668841	5.09337	5.05191	5.23238	5.13182	4.90982	5.23856	5.20766	4.76593	4.84229	5.22592	5.3958	5.31269
107534	-0.871951	0.129284	0.0476222	0.953382	-1.24913	0.132346	0.941659	-2.1412	0.410046	0.969055	-0.183688	0.4963	-0.490255	-0.363358	-0.363446	0.462505	-0.231251	-0.524092
107535	1.4625	0.101129	-0.264827	0.768588	2.01567	0.0672031	-2.42757	-0.0257261	-2.4424	-4.10419	-2.99104	-1.26923	-1.62776	-2.68529	-1.94841	-2.59639	-1.67182	-1.05461
107537	-1.13747	4.03336e-05	-0.153835	0.453576	-0.74776	0.00571168	4.08022	4.08762	4.94131	4.72129	3.63831	3.87644	3.38123	3.19736	3.65786	3.85757	3.58152	3.70028
107538	1.42312	0.00411744	-0.975285	0.0404862	0.0115626	0.986164	-1.20518	-0.556241	-0.75434	-1.0453	-0.669114	-0.783808	-0.042796	-0.363358	0.858947	0.34221	0.878373	-0.137069
107539	-0.37934	0.187472	-0.0568958	0.889786	-0.552506	0.194806	2.05355	1.55924	2.53234	2.22373	2.13824	1.96343	1.66502	2.17269	2.08973	2.44801	1.30218	2.21841
107546	-0.254921	0.226959	0.0319377	0.900002	-0.170932	0.538173	4.30488	3.78953	3.9249	4.54086	3.82914	4.03089	4.10016	4.02896	3.89887	4.10867	4.02465	3.88921
107554	0.438899	0.569836	1.48214	0.050151	1.794	0.0618018	-2.42757	-3.72617	-5.61232	-4.10419	-2.99104	-2.0062	-3.94969	-2.68529	-4.75576	-4.18135	-4.47918	-4.22453
107555	0.705349	0.0409968	-1.01233	0.026123	-0.643649	0.217495	1.87011	2.54062	3.42934	2.23566	2.8916	2.24173	2.55811	2.444	3.33699	3.73154	3.51517	3.58925
107556	0.341617	0.107394	-0.00966374	0.968531	0.186434	0.495829	4.26823	4.06174	4.18372	3.78455	3.99764	4.45869	4.42969	4.2805	4.31302	4.59014	4.4004	3.99947
107561	1.71716	5.2924e-05	1.71523	2.11039e-05	3.16103	2.58735e-06	4.7721	5.50985	2.23943	1.71172	5.44775	5.42843	5.42318	5.29771	3.67469	3.4407	3.81084	3.81439
107563	1.23712	0.0468345	1.09157	0.050151	1.78124	0.0240057	-4.01254	-3.72617	-5.61232	-5.68916	-2.99104	-3.59116	-3.94969	-2.68529	-4.75576	-4.18135	-4.47918	-4.22453
107564	1.60254	0.000172263	-0.491837	0.126762	0.808767	0.0681735	1.19692	1.76569	0.895473	0.419368	2.05335	1.16372	2.1164	1.70703	2.27766	2.1585	2.43968	2.11532
107566	0.234273	0.756563	0.197569	0.810165	1.55927	0.0885113	-0.553106	-0.918811	-2.80497	-1.78227	-2.99104	-0.421238	-1.62776	-2.68529	-2.43384	-1.374	-2.89422	-1.41718
107568	-0.343509	0.61629	0.715975	0.30079	-0.174978	0.850527	-4.01254	-3.72617	-4.02736	-3.36723	-2.99104	-3.59116	-3.94969	-2.68529	-4.75576	-4.18135	-4.47918	-2.63957
107577	-1.14084	0.000282719	0.126458	0.675211	-0.631078	0.0451635	2.99869	3.11932	3.57503	3.79667	2.05335	2.85178	2.70852	3.04263	2.57515	2.80733	2.15018	2.69433
107579	0.571128	0.157699	0.829499	0.0496613	1.70301	0.00394365	0.511025	0.180725	-1.08876	-1.60169	-0.183688	0.109277	0.137776	0.122069	-0.6683	-1.374	-0.572288	-0.524092
107585	0.528263	0.111786	0.642578	0.0708144	1.06912	0.0205188	0.941659	1.7001	0.364958	0.092203	1.25688	1.45323	1.25977	1.70703	0.858947	1.1762	0.565215	0.419324
107586	2.56683	3.23297e-06	-0.407029	0.113704	1.98083	0.000187575	3.90035	4.25683	2.18858	1.99032	4.66001	4.42565	4.18474	3.61849	4.33963	4.79306	4.87617	4.62409
107588	1.67979	0.00027113	-0.461154	0.186602	1.50195	0.00472424	1.60217	1.48329	-0.0577326	0.143733	1.53252	1.61829	1.25977	0.484639	1.7834	1.24491	1.89586	1.92522
107592	-0.753256	0.00200687	0.203185	0.29471	-0.436851	0.0826218	5.0986	4.64452	5.14006	5.49137	4.52466	4.83929	4.87368	4.76593	4.77367	4.58352	4.4367	4.44435
107594	-0.277404	0.116923	0.052773	0.798788	-0.221392	0.335388	3.73566	3.86629	3.77354	4.26358	3.97474	3.86005	3.65764	3.7241	3.68303	3.82427	3.73514	3.73547
107595	0.580004	0.00250812	0.621866	0.00115428	0.908544	0.000584498	5.615	5.5799	4.85834	4.51908	5.91284	6.01061	5.80018	5.83435	5.31167	5.08778	5.31035	5.36606
107599	0.495423	0.0108567	-0.220344	0.210446	-0.00108288	0.99678	4.22108	4.12558	4.25341	4.10038	4.73006	4.43674	4.54617	4.00121	4.57739	4.67352	4.72784	4.71505
107601	1.61271	0.0437909	1.1368	0.092328	1.78124	0.0621891	-4.01254	-3.72617	-5.61232	-5.68916	-2.99104	-3.59116	-2.36472	-2.68529	-4.75576	-4.18135	-4.47918	-2.63957
107602	1.23712	0.0468345	1.09157	0.050151	1.78124	0.0240057	-4.01254	-3.72617	-5.61232	-5.68916	-2.99104	-3.59116	-3.94969	-2.68529	-4.75576	-4.18135	-4.47918	-4.22453
107608	0.910301	0.0407625	0.48308	0.247515	0.719471	0.198021	0.511025	-0.0257261	-0.186057	-0.73496	0.709397	1.45323	0.573875	1.01515	0.670502	-0.274461	0.650104	0.633449
107611	-1.7012	9.9756e-06	-0.826816	0.026123	-1.50376	0.000455122	2.52662	2.54062	4.1173	3.9565	1.25688	1.45323	1.6049	1.70703	2.82167	2.26159	1.89586	2.28326
107614	-0.0684002	0.752454	0.333461	0.195459	0.339593	0.229506	1.96474	2.42358	1.6823	1.99032	1.96315	2.1902	2.20006	1.95857	1.68718	1.88474	1.62935	1.92522
107619	0.441669	0.0241025	0.187495	0.281085	0.285744	0.208868	4.59849	4.65321	4.45242	4.22523	4.83551	5.08479	5.0016	4.90717	4.56842	4.59673	5.00665	4.95289
107621	2.0124	0.0529486	1.60894	0.0611172	0.983025	0.445206	-4.01254	-3.72617	-5.61232	-4.10419	-0.669114	-2.0062	-1.62776	-0.363358	-3.1708	-1.01143	-2.89422	-4.22453
107626	1.65318	0.0209549	0.675507	0.247261	1.78124	0.0366793	-4.01254	-3.72617	-5.61232	-5.68916	-2.99104	-3.59116	-3.94969	-2.68529	-3.1708	-4.18135	-4.47918	-4.22453
107630	-0.290008	0.464981	0.538055	0.252892	-0.0107157	0.986013	2.29124	1.82842	1.99501	2.17503	2.62367	2.13676	2.35409	2.26891	1.39398	3.05705	1.74964	1.13302
107636	-2.19468	7.50458e-05	-0.885208	0.039918	-1.62417	0.00438911	6.91005	6.22948	7.95599	8.42467	4.47656	5.62073	5.19242	5.02207	6.10144	6.52169	5.23335	6.12309
107637	0.392734	0.206959	-0.407078	0.208506	-1.0599	0.0308056	2.78188	3.96732	4.2565	4.53846	4.14851	4.59371	4.71209	3.79045	4.74607	5.03054	4.4126	4.98736
107642	1.99062	0.000404209	0.643544	0.0803856	2.0661	0.00184648	3.70856	4.07473	2.46983	1.18121	4.14851	4.51213	4.67602	4.32594	3.64938	3.2365	4.31848	3.98979
107646	0.236087	0.421701	0.229162	0.413127	0.595856	0.104115	5.66518	5.15342	4.86037	4.77335	5.28973	5.29453	5.7594	4.59084	5.14962	4.72854	5.15926	5.16993
107656	-0.1695	0.311963	0.421093	0.0157298	0.175328	0.392632	5.9402	5.98292	5.63857	5.93335	6.13566	5.85799	6.02329	6.15076	5.46219	5.59508	5.8303	5.57798
107657	2.22943	3.34264e-06	0.956124	0.00133738	2.74528	4.86845e-06	6.53339	7.25754	4.4003	3.90143	7.45086	7.13761	7.33398	7.41931	6.36771	6.18825	6.64041	6.32718
107658	1.80769	8.6337e-05	-1.0694	0.00904471	1.53068	0.00263917	1.96474	2.81299	1.12915	0.539662	2.05335	1.53812	1.47658	1.2216	2.61056	2.93759	2.48661	2.54365
107659	0.139303	0.587359	-0.743502	0.0181577	-0.477061	0.16609	4.16239	3.89589	4.38062	4.64735	4.06424	4.07417	3.77141	3.7241	4.31302	4.30649	5.09257	4.90217
107664	-0.97207	0.000553955	0.211171	0.30079	-0.416675	0.118157	6.60493	6.42231	6.86569	6.99274	5.9891	6.18856	6.16014	6.34538	5.98823	6.38184	5.58017	5.87482
107669	1.04446	0.0465198	-0.635506	0.267588	0.396711	0.578513	0.23539	1.55924	1.35346	-0.403755	0.468389	0.656765	1.09471	1.2216	1.39398	1.65154	1.45156	1.55683
107672	-0.588683	0.0238969	-0.349303	0.280006	-0.116127	0.72018	1.34501	1.63139	1.52723	1.65957	0.468389	0.315728	0.69417	1.2216	1.12688	1.10405	0.947086	0.819862
107677	-0.539652	0.0343164	-0.0361684	0.885032	-0.491175	0.0982599	4.71878	5.42104	5.60503	5.49881	4.63101	5.06347	4.97215	5.25135	4.98064	5.27192	4.92383	4.87613
107678	1.23712	0.144569	1.82707	0.0263616	1.78124	0.0917955	-4.01254	-3.72617	-5.61232	-5.68916	-2.99104	-2.0062	-3.94969	-1.10032	-4.75576	-4.18135	-4.47918	-4.22453
107680	0.639721	0.0113022	0.516984	0.0381083	0.671602	0.03248	3.35379	3.96732	3.10535	2.83832	3.80337	4.32173	4.10016	4.25723	3.58853	3.79019	3.73514	3.32236
107686	-0.26436	0.275679	0.310426	0.172093	-0.329208	0.274711	4.59109	5.45125	5.49686	5.18044	5.43941	5.43398	5.42752	5.20346	5.2258	5.00104	4.8629	5.20801
107687	0.279202	0.0696	0.217905	0.118754	0.278211	0.133313	5.29352	5.15342	4.87451	5.01907	5.46428	5.54583	5.51996	5.19123	5.27628	5.13832	5.21953	5.26932
107688	1.07223	0.201832	0.921204	0.238748	2.92892	0.00957976	-1.69061	-1.40424	-5.61232	-3.36723	-2.99104	-2.0062	-2.36472	-2.68529	-3.1708	-4.18135	-2.15725	-4.22453
107701	-0.200832	0.225979	0.0935832	0.573239	-0.0492529	0.82198	4.89736	4.94272	5.00147	4.93564	4.58639	5.1058	4.89266	4.78232	4.70162	4.95564	4.75204	4.66725
107706	1.02192	0.052818	0.550127	0.253309	1.58501	0.0223906	-1.20518	-0.0257261	-1.91188	-2.51923	-0.669114	-0.421238	-0.490255	-1.10032	-1.58584	-0.72192	-1.01975	-1.41718
107707	-0.470869	0.0138761	0.541631	0.00851931	0.175789	0.402632	4.40109	4.6959	4.26879	4.4644	4.26635	4.53296	4.41226	4.53388	3.87723	3.91141	4.10202	3.67633
107708	1.97688	0.0141333	1.50574	0.025222	2.63422	0.00915587	-1.20518	-0.918811	-3.29039	-4.10419	-1.40608	-0.131731	0.137776	0.484639	-1.58584	-1.01143	-1.67182	-2.63957
107709	1.06241	0.135877	-1.49037	0.0895315	0.708801	0.470076	0.631319	0.797396	0.863412	-0.831176	0.178882	0.109277	0.298241	-2.68529	0.37352	1.3105	1.93021	0.729664
107711	0.321535	0.39282	-0.562688	0.251127	-0.402177	0.494133	1.11675	1.40312	2.35922	0.969055	1.53252	1.45323	1.40787	1.2216	2.06442	2.29438	1.71065	1.84156
107712	0.552003	0.0209397	1.51737	2.52558e-05	1.36278	0.000302556	4.24013	4.16258	2.84301	2.83832	4.60141	5.02722	4.81519	5.23953	3.21578	3.16738	3.63456	3.56337
107713	-0.33195	0.530955	-0.914615	0.126762	-0.254184	0.717916	-1.69061	-2.1412	-1.52486	-1.78227	-2.99104	-3.59116	-2.36472	-2.68529	-2.43384	-2.59639	-1.01975	-1.9026
107714	-0.317029	0.716552	0.74198	0.407927	-0.748605	0.515074	-4.01254	-3.72617	-4.02736	-2.22973	-2.99104	-3.59116	-1.62776	-2.68529	-3.1708	-4.18135	-4.47918	-1.9026
107715	0.0938138	0.924187	1.80097	0.0542335	2.55785	0.0265306	-0.842612	-0.266734	-4.02736	-2.22973	-2.99104	-1.26923	-0.779762	0.122069	-3.1708	-4.18135	-2.15725	-2.63957
107718	0.0603283	0.758342	0.10968	0.55486	0.0870269	0.722927	5.21388	5.31001	5.18615	5.16181	5.32637	5.3775	5.31944	5.35363	5.48622	4.80449	5.35213	5.29314
107719	-1.45663	0.0226872	-0.481174	0.552171	-0.0401033	0.959377	1.11675	0.666152	0.727529	1.15633	-2.99104	-0.783808	-0.042796	-0.363358	-0.111907	0.066576	-1.67182	-0.317641
107721	-0.286794	0.0823252	0.460086	0.0173565	0.0324397	0.883231	4.01537	4.06174	3.95563	4.05399	3.95147	4.45869	4.17443	4.02896	3.76387	3.77865	3.75444	3.56337
107725	1.37254	0.00232109	-0.188257	0.634531	0.826641	0.112279	0.511025	0.91769	-0.402868	0.143733	1.40127	0.4963	1.33572	1.01515	1.35276	0.676629	1.4981	1.39018
107726	2.10441	3.10691e-05	-1.21932	0.00179229	0.657112	0.11811	8.05052	8.48663	8.08302	7.1356	8.56786	8.37858	8.47632	8.55372	9.38499	9.38363	10.1555	9.9272
107727	-0.516043	0.0316122	0.499543	0.0312776	-0.137842	0.617895	4.73901	5.13492	5.02521	5.11255	4.9805	4.96726	5.05874	5.23953	4.59518	4.97093	4.4367	4.21426
107728	-0.384146	0.331868	1.35452	0.00793991	0.894154	0.0641877	1.03186	1.48329	0.318416	0.376932	1.65281	1.26682	1.09471	1.40218	0.529639	0.066576	0.164677	-1.05461
107731	2.27814	0.00235235	1.00444	0.0602983	2.46558	0.00608252	-0.312097	-0.266734	-3.29039	-2.22973	1.25688	0.315728	0.442631	0.122069	-0.848873	-1.01143	0.475017	-0.524092
107733	0.218021	0.374657	0.964525	0.00293338	0.877483	0.0129916	2.99869	3.28506	2.5425	1.97618	3.11748	3.37462	3.50152	3.79045	2.69545	2.26159	2.39119	2.48971
107736	2.22983	0.0137432	1.30351	0.0652401	1.78124	0.0860901	-4.01254	-3.72617	-5.61232	-5.68916	-1.40608	-2.0062	-2.36472	-2.68529	-2.43384	-2.59639	-4.47918	-4.22453
107739	2.29734	1.22035e-06	-0.544696	0.0213582	1.61609	0.000197192	2.85783	2.57761	1.25804	0.969055	3.1587	2.88457	2.84473	2.52417	3.44881	3.20235	3.50381	3.45495
107744	2.07323	0.000650162	0.0838343	0.850768	1.8807	0.00749152	0.631319	1.22803	-0.483038	-1.44123	1.76384	0.4963	1.25977	1.40218	0.972157	0.863043	1.4981	1.06087
107746	0.173756	0.471162	0.598043	0.0167363	0.727961	0.0240057	5.42	5.99322	4.77246	5.18352	5.85758	5.57123	5.64464	5.96935	4.80839	5.3125	5.2299	5.25727
107747	-1.51738	0.000172288	-0.683102	0.0580715	-1.71384	0.000894474	3.47128	3.65754	5.31026	5.23491	2.36651	3.42006	3.1056	3.29199	4.09911	4.09011	3.18616	3.63965
107749	-0.0191317	0.952243	1.7903	0.000138724	0.915621	0.0240057	1.65989	2.00175	1.12915	0.685883	2.43522	2.47493	2.76456	3.09607	1.17497	1.0281	0.650104	0.633449
107750	-0.888699	0.0459597	-1.1063	0.0351782	-1.30932	0.027335	4.65635	3.53122	5.15338	5.71439	2.98624	3.68496	3.3077	3.82251	4.97046	5.10174	3.85621	4.25525
107752	0.485973	0.0581762	1.23149	0.00032833	1.66031	0.000160275	4.86705	5.38497	3.119	3.79667	4.95732	5.28228	5.27673	5.14126	3.9412	3.74346	4.17546	3.89959
107756	2.86212	3.64848e-06	0.375714	0.140005	2.24252	0.000188054	3.81401	3.95331	2.10878	1.18121	4.78374	5.21941	4.75422	4.68104	4.2968	4.24071	4.82232	4.63655
107758	1.49713	0.000105228	-0.852763	0.0126874	0.558955	0.145181	2.49526	2.68323	1.85528	2.18736	2.8916	2.67562	2.55811	2.60012	3.08344	3.96331	3.69575	3.42652
107761	6.22594	5.72615e-07	-1.25548	0.0153694	4.08292	0.000109254	7.26765	8.30691	4.68345	2.71598	8.83033	8.939	8.88696	7.93768	9.72786	9.69526	10.2439	10.0272
107765	1.23712	0.183733	1.60608	0.0605783	1.78124	0.122773	-4.01254	-3.72617	-5.61232	-5.68916	-0.669114	-3.59116	-3.94969	-2.68529	-4.75576	-4.18135	-4.47918	-4.22453
107773	1.65318	0.0677915	1.02591	0.188118	1.78124	0.104253	-4.01254	-3.72617	-5.61232	-5.68916	-2.99104	-3.59116	-3.94969	-1.10032	-3.1708	-4.18135	-4.47918	-4.22453
107776	0.761509	0.00182761	0.711191	0.00376608	1.37247	0.000157343	3.50316	3.62256	2.05301	2.31647	3.77714	3.50687	3.75767	3.5815	3.00579	2.61306	3.03652	3.10638
107777	-0.12167	0.43997	0.252266	0.163666	0.00839924	0.971835	3.20663	3.32912	3.31546	3.19654	3.48469	3.42006	3.24999	3.46446	3.21578	3.31849	3.00464	2.99464
107779	4.03989	6.76169e-05	0.44064	0.262131	4.68319	7.27678e-05	3.14733	3.88116	-0.120468	-2.22973	3.60887	3.25433	2.99283	3.50454	2.79113	2.32644	3.34737	2.8735
107782	0.371343	0.258727	0.522264	0.146826	1.31483	0.00570984	1.19692	1.82842	0.0601039	0.288123	0.915848	1.16372	0.69417	1.70703	0.529639	0.676629	0.378802	0.633449
107783	1.52193	0.000135905	-0.264001	0.296054	1.00043	0.0103082	5.92263	5.50506	4.43617	4.99296	6.12009	5.94606	6.19114	5.59548	5.9696	6.65549	6.24619	6.06894
107784	1.23712	0.0752165	1.48214	0.0263616	1.78124	0.0417992	-4.01254	-3.72617	-5.61232	-5.68916	-2.99104	-2.0062	-3.94969	-2.68529	-4.75576	-4.18135	-4.47918	-4.22453
107788	-1.38064	0.000189179	-0.222699	0.416666	-1.33929	0.00171386	4.7323	4.33453	6.0184	5.74495	4.24736	4.44776	4.33108	3.97293	4.2129	5.0971	4.31848	4.41571
107790	-1.17211	0.000217164	-0.498735	0.0592073	-1.41621	0.000608029	3.66694	4.04862	5.42454	5.10119	3.4519	3.92454	3.3632	3.65456	4.25267	4.34613	3.72539	4.04693
107793	0.656324	0.00239653	0.265088	0.121173	0.703955	0.00731786	4.93291	4.94272	4.33458	4.13262	5.3709	5.02722	5.22773	4.98005	5.14359	4.79306	4.91528	4.69731
107795	-0.762518	0.00487751	0.345921	0.19044	-0.300103	0.308113	3.82667	3.60475	3.80764	4.23714	3.57881	3.73975	3.8251	3.04263	3.28316	3.60655	3.09825	3.07009
107799	-2.85108	0.005885	0.557349	0.660985	-1.58482	0.172815	1.11675	-0.556241	0.762718	3.00781	0.178882	0.109277	-0.779762	-1.10032	-1.05532	0.210966	-1.01975	-1.9026
107803	0.727388	0.00165497	-0.304894	0.139082	0.189643	0.462246	3.26359	3.69169	3.45646	3.09548	3.77714	3.73975	3.61256	3.68975	4.11152	3.84655	3.83823	4.20592
107804	-1.07069	0.231388	2.38795	0.0234571	2.09255	0.0268863	1.03186	3.41339	0.115599	-0.0167314	1.96315	-0.131731	1.83167	2.0696	-0.6683	-1.374	-1.30925	-0.7651
107815	0.95803	0.0011683	-0.73373	0.0207906	0.425424	0.203596	2.09599	2.33992	1.94992	1.62373	1.96315	1.53812	2.24014	2.35911	2.59297	2.68901	2.68069	3.05159
107817	0.232459	0.222931	0.182614	0.331492	0.269436	0.262783	4.71198	4.72916	4.66961	4.2312	5.23296	4.63284	4.90518	4.71559	4.65998	4.61631	4.78056	4.67331
107819	0.288976	0.68868	-1.23058	0.12427	-0.212646	0.832874	-2.42757	-0.918811	-1.36439	-1.60169	-2.99104	-2.0062	-3.94969	-0.363358	-1.05532	-1.374	-1.30925	-1.05461
107822	-0.466597	0.0679636	-0.0342442	0.921242	-0.517329	0.137903	2.67396	3.09401	3.59957	3.17812	2.43522	3.2792	2.92068	2.74098	3.13298	3.20235	2.5761	2.76415
107827	1.23712	0.0468345	1.09157	0.050151	1.78124	0.0240057	-4.01254	-3.72617	-5.61232	-5.68916	-2.99104	-3.59116	-3.94969	-2.68529	-4.75576	-4.18135	-4.47918	-4.22453
107829	-0.185817	0.201885	-0.684173	0.000743521	-0.71414	0.00262578	7.31221	7.50085	8.28183	7.96066	7.28159	7.12222	7.3773	7.2201	7.8688	7.84206	7.9421	8.09033
107834	2.61385	0.00181939	-0.945564	0.141305	2.23341	0.0216634	2.78188	0.521762	-0.75434	-0.262892	0.468389	1.05269	1.47658	1.56264	1.68718	2.08544	1.86067	2.95538
107835	3.37636	5.16923e-06	-0.47465	0.119952	2.35541	0.000728982	1.82035	2.2962	-0.0577326	-0.559874	2.68138	2.08126	2.67967	3.09607	2.92372	2.9582	3.48082	2.8735
107836	1.13896	2.92503e-05	-0.23405	0.130351	0.4866	0.0284796	5.88076	6.25254	5.6183	5.54386	6.58827	6.45186	6.51282	6.38886	6.53022	6.67741	6.9126	6.76202
107841	-0.51903	0.014859	0.296251	0.151741	-0.227321	0.353042	4.06961	3.95331	4.14423	4.34013	3.92782	3.79254	4.19497	4.1602	3.86262	3.96331	3.40956	3.66421
107842	0.0642834	0.704234	0.261909	0.129054	0.182815	0.394249	4.55352	4.11304	4.22215	4.10038	4.58639	4.56366	4.35865	4.47459	4.42166	4.13606	4.17546	4.14616
107850	0.619099	0.00144304	-0.620796	0.00181904	0.00205325	0.992726	4.6421	4.58217	4.67424	4.54805	4.64558	4.32173	4.80854	4.66344	5.21722	5.28829	5.15926	5.25727
107851	-0.333566	0.149724	-0.575043	0.0810758	-0.379672	0.249494	2.17729	1.76569	2.34768	2.38231	0.915848	1.45323	1.66502	1.70703	2.34227	1.74939	1.78761	2.18486
107852	-1.4274	4.29881e-06	0.0689597	0.735023	-0.775673	0.00281015	3.95901	3.83608	4.73751	4.61576	3.19878	3.58875	3.08374	3.46446	3.34752	3.30246	3.11328	3.22668
107854	-0.565692	0.0175826	-0.366761	0.0833102	-1.00201	0.00256328	5.70342	6.33318	7.0866	6.95763	5.83868	6.20812	6.14966	6.15706	6.5913	6.6867	6.26481	6.28029
107857	1.4186	0.165565	0.352666	0.724446	1.96995	0.118099	-2.42757	-2.1412	-2.80497	-5.68916	-2.99104	-2.0062	-2.36472	-2.68529	-3.1708	-1.01143	-2.89422	-4.22453
107859	0.501191	0.486855	-0.515248	0.501422	0.681101	0.451807	-1.20518	-0.556241	-1.70543	-1.44123	-1.40608	-3.59116	-0.249247	-1.10032	-0.848873	-1.374	-1.30925	-0.7651
107861	-2.32148	1.06086e-05	-0.243245	0.602591	-0.994283	0.0153218	1.82035	2.10672	2.75837	3.13421	-0.183688	0.656765	0.298241	0.774146	1.17497	0.772845	0.164677	0.29903
107869	-0.925952	0.000592378	0.56258	0.024112	-0.0887644	0.731489	4.19203	4.13802	3.99686	4.51419	3.77714	3.95573	3.72979	4.20953	3.42911	3.14957	3.21431	3.51018
107873	0.780104	0.193333	-1.62266	0.0464796	-0.958552	0.308718	-1.69061	-0.0257261	0.496203	-0.331605	-2.99104	-0.131731	0.137776	-0.363358	0.45369	1.0281	1.19325	0.819862
107875	0.309822	0.123578	-0.293425	0.223108	-0.0181475	0.95377	2.97615	2.57761	2.64034	2.97262	2.79032	2.74869	2.92068	2.80657	2.93772	3.4697	2.98843	3.14179
107876	2.61998	6.30522e-06	0.069252	0.806141	2.31589	0.00012563	3.42209	3.98119	1.754	0.997344	3.97474	3.95573	4.35865	3.79045	3.68303	4.00352	4.28569	4.00909
107882	-0.47927	0.0287637	0.0950177	0.707807	-0.453423	0.106741	2.78188	3.30726	3.52467	3.43755	3.384	3.12308	3.0161	2.8693	2.97895	2.71347	3.32172	2.95538
107884	1.50185	0.0845757	-0.560235	0.508754	1.35802	0.2077	-1.69061	-2.1412	-4.02736	-2.51923	-1.40608	-3.59116	-1.62776	-2.68529	-3.1708	-1.374	-1.30925	-1.05461
107889	2.22916	3.34328e-06	-1.48973	0.000255957	0.409776	0.288768	1.65989	1.94626	1.56759	1.20566	2.79032	1.69424	1.93296	2.35911	3.68303	3.73154	3.55974	3.46895
107893	1.18609	0.20739	0.31081	0.741707	0.578282	0.645378	-1.20518	-2.1412	-1.08876	-3.36723	-1.40608	-0.421238	-0.779762	-0.363358	-2.43384	0.066576	0.164677	-1.9026
107894	2.38912	0.00613626	-0.858647	0.209901	1.74921	0.0739231	-4.01254	-2.1412	-5.61232	-4.10419	-2.99104	-3.59116	-3.94969	-2.68529	-2.43384	-1.85942	-2.89422	-2.63957
107896	3.63036	5.83359e-05	-0.0252805	0.961093	3.15472	0.00115149	0.511025	1.02872	-1.91188	-2.8818	1.86694	0.932399	1.66502	0.122069	1.0256	1.0281	1.30218	1.60836
107898	-0.984517	0.000152941	0.149155	0.449769	-0.726758	0.0081032	4.34941	3.89589	4.80448	4.9191	3.97474	4.07417	4.06712	3.94407	4.14812	3.89011	3.73514	3.70028
107899	2.45806	0.0497355	0.448425	0.673889	1.794	0.239189	-2.42757	-3.72617	-5.61232	-4.10419	-0.669114	-2.0062	-2.36472	-2.68529	-4.75576	-1.85942	-1.30925	-1.41718
107903	-0.593568	0.0108686	0.36169	0.152086	-0.166343	0.544367	2.70171	2.78163	3.17884	2.63727	2.73688	2.59866	2.58947	2.8693	2.29952	2.47686	2.20732	2.28326
107909	2.24208	0.0334353	0.82211	0.330974	3.74189	0.00567592	-1.69061	-2.1412	-5.61232	-5.68916	-2.99104	-2.0062	-3.94969	-1.10032	-3.1708	-4.18135	-2.15725	-4.22453
107919	1.23712	0.119203	1.44197	0.050151	1.78124	0.0721483	-4.01254	-3.72617	-5.61232	-5.68916	-1.40608	-3.59116	-3.94969	-2.68529	-4.75576	-4.18135	-4.47918	-4.22453
107920	3.11232	4.81381e-05	0.729362	0.050151	3.66722	5.73721e-05	1.65989	2.00175	-1.70543	-1.98872	2.68138	1.53812	2.02759	1.83828	1.2666	0.772845	1.62935	1.33006
107923	1.23712	0.155592	1.44197	0.0706793	3.99236	0.00149907	-1.20518	-2.1412	-5.61232	-5.68916	-2.99104	-3.59116	-3.94969	-1.10032	-4.75576	-4.18135	-4.47918	-4.22453
107924	1.23712	0.0468345	1.09157	0.050151	1.78124	0.0240057	-4.01254	-3.72617	-5.61232	-5.68916	-2.99104	-3.59116	-3.94969	-2.68529	-4.75576	-4.18135	-4.47918	-4.22453
107936	1.93345	0.000139377	-0.613507	0.0889909	1.27325	0.0167768	3.66694	3.64016	3.03514	1.74547	4.22813	3.30366	3.62774	3.82251	4.23008	4.661	4.17546	4.21426
107937	-0.0607724	0.706674	0.0324718	0.846615	-0.0814344	0.690724	4.99028	4.72092	4.85018	5.0328	4.87314	4.88862	5.03045	4.81456	4.76976	4.81017	5.09636	4.84425
107939	-0.23765	0.129119	-0.0406027	0.792402	-0.397307	0.0481493	5.3384	5.05191	5.56323	5.62769	5.32637	5.4505	5.19752	5.29771	5.49098	5.4167	5.21256	5.31269
107951	0.322636	0.236147	0.191014	0.560574	0.223987	0.563485	1.76882	1.48329	1.33019	1.49075	1.65281	2.38612	1.83167	1.70703	1.31033	1.9684	1.71065	2.07925
107958	1.23712	0.0468345	1.09157	0.050151	1.78124	0.0240057	-4.01254	-3.72617	-5.61232	-5.68916	-2.99104	-3.59116	-3.94969	-2.68529	-4.75576	-4.18135	-4.47918	-4.22453
107959	1.88514	0.0105801	0.54739	0.346576	1.94991	0.0253646	-1.69061	-0.918811	-4.02736	-2.51923	-1.40608	-0.783808	-1.14233	0.122069	-1.58584	-1.01143	-1.01975	-1.9026
107961	5.23896	5.05635e-07	-0.604105	0.020232	4.21843	7.25925e-06	3.26359	3.70846	-0.658125	-0.831176	4.52466	3.66623	3.71565	3.79045	4.37609	4.39985	4.68824	4.50679
107963	1.99336	2.57558e-06	-2.40147	1.08285e-05	0.313226	0.345688	2.4632	1.7001	1.6823	1.9033	1.76384	1.53812	1.00451	1.40218	3.89887	3.69517	3.82003	3.71211
107967	1.23712	0.0468345	1.09157	0.050151	1.78124	0.0240057	-4.01254	-3.72617	-5.61232	-5.68916	-2.99104	-3.59116	-3.94969	-2.68529	-4.75576	-4.18135	-4.47918	-4.22453
107968	1.23712	0.0468345	1.09157	0.050151	1.78124	0.0240057	-4.01254	-3.72617	-5.61232	-5.68916	-2.99104	-3.59116	-3.94969	-2.68529	-4.75576	-4.18135	-4.47918	-4.22453
107969	1.61271	0.0679636	0.715975	0.353969	2.54743	0.0240057	-4.01254	-2.1412	-5.61232	-5.68916	-2.99104	-3.59116	-3.94969	-2.68529	-4.75576	-4.18135	-4.47918	-2.63957
107970	3.62233	8.26954e-06	0.0391481	0.933031	2.74978	0.000426811	5.74068	6.56039	4.25341	2.56351	7.19011	7.12566	7.13313	6.81655	6.81172	6.64122	7.4145	7.23848
107972	1.69136	0.000116333	0.367075	0.187331	1.66	0.000998196	4.12189	4.39796	2.89943	2.29384	5.10171	4.15703	4.69056	4.78232	4.24142	3.92194	4.56248	4.39385
107973	-0.359033	0.0474385	-0.202761	0.209747	-0.249273	0.237637	6.03595	5.96906	6.21224	6.29063	5.66359	5.53554	5.7594	5.81854	5.67782	6.19043	5.91421	5.7825
107975	0.377074	0.0408921	0.355072	0.0439492	0.350006	0.108431	4.9093	4.75361	4.3919	4.57646	5.33539	5.25746	5.2911	4.92204	4.86812	4.62922	4.97409	4.96776
107976	-0.513759	0.0136179	0.103168	0.566036	-0.302915	0.185222	5.44484	5.1287	5.3585	5.82605	5.03686	5.11274	5.2026	5.40747	5.13754	5.16959	5.0306	4.97759
107981	1.15139	0.150555	0.186494	0.819465	-1.11388	0.329203	-4.01254	-3.72617	-3.29039	-2.22973	-1.40608	-1.26923	-2.36472	-0.363358	-1.29633	-0.274461	-2.89422	-1.9026
107989	1.88849	3.70105e-05	1.00927	0.00202696	2.59994	1.92237e-05	5.51689	5.53358	2.8915	2.9583	6.11487	5.61096	5.49118	6.14444	5.08501	5.1338	4.67311	4.35667
108002	0.0738564	0.669369	0.218294	0.174039	0.564802	0.0172425	5.65812	5.57075	5.13335	4.96637	5.38834	5.34253	5.47027	5.11561	5.00745	4.92456	5.3201	5.24103
108004	-1.05499	0.000598925	0.23022	0.453112	-0.169735	0.564668	3.18714	2.64887	2.9461	3.26213	2.13824	2.13676	2.24014	2.74098	2.06442	2.12243	1.71065	2.34532
108005	1.28414	0.00425742	-0.0316428	0.942878	1.50669	0.00789234	1.03186	1.55924	-0.326919	-0.134568	1.65281	1.45323	0.573875	0.484639	1.31033	1.0281	1.07541	0.729664
108006	0.00180513	0.996847	0.907409	0.0937462	0.818891	0.180139	-0.105647	1.40312	0.0601039	-0.479703	0.468389	0.932399	0.805201	0.484639	0.288631	-1.01143	-0.391716	0.167785
108007	-0.4784	0.100393	0.202827	0.575612	-0.696794	0.0983981	0.0749257	0.180725	0.762718	0.880699	0.178882	0.315728	0.69417	1.01515	0.670502	0.210966	0.378802	0.0233955
108008	1.5654	0.00421398	0.958648	0.0305305	1.80294	0.00795987	1.60217	1.88854	-0.483038	0.333211	2.73688	2.33957	2.58947	2.0696	1.58409	0.676629	2.20732	1.39018
108009	1.31682	0.000928083	1.08691	0.00210552	1.36861	0.00489797	1.54205	1.55924	0.220569	0.143733	2.68138	2.78388	2.39016	2.52417	1.81409	1.0281	1.74964	1.26732
108011	-0.568918	0.216332	0.0455557	0.94506	0.067583	0.916054	0.511025	1.22803	0.496203	1.05231	-0.183688	0.109277	0.573875	0.484639	1.07713	0.573536	-0.778739	-0.137069
108016	0.436768	0.0468345	0.240888	0.207433	0.512869	0.0531179	5.36033	5.44125	4.85018	4.92463	5.92484	5.33068	5.64837	5.35363	5.43035	5.08778	5.24704	5.53202
108021	-1.52834	0.0473275	2.56198	0.00458089	1.21921	0.141896	-1.20518	-0.556241	-2.4424	-1.78227	-1.40608	-2.0062	-0.490255	-0.363358	-4.75576	-4.18135	-2.89422	-2.63957
108028	1.70387	6.78182e-06	0.168601	0.375583	1.09282	0.00112758	6.16114	6.1641	5.31175	4.82753	7.15743	6.75202	7.15818	6.70488	6.92063	6.71119	6.66229	6.79853
108029	0.194483	0.206908	-0.0232506	0.883549	0.070297	0.717505	6.51982	6.31138	6.34442	6.34461	6.6618	6.55477	6.57093	6.27182	6.63924	6.55759	6.44934	6.50933
108030	-0.591737	0.0472472	0.239951	0.372348	0.345419	0.324382	6.98676	6.94361	6.23434	6.99975	6.02855	6.19184	6.33224	6.53146	5.59186	5.88339	6.36239	6.27032
108032	0.313129	0.318545	0.113062	0.770497	0.136948	0.767109	0.511025	0.797396	0.220569	0.786577	0.468389	1.36303	1.00451	0.774146	0.858947	1.1762	0.730274	0.530355
108034	-0.139041	0.378388	-0.105078	0.569856	-0.498429	0.0349289	3.43867	3.35065	3.95943	3.83244	3.90378	3.70346	3.67237	3.24545	3.73208	3.87934	3.72539	3.70028
108036	0.835807	0.0546508	-0.42897	0.378455	0.756003	0.183758	1.27287	1.40312	0.577503	0.57763	0.178882	1.61829	0.298241	2.0696	0.972157	1.65154	1.45156	1.70621
108037	0.889402	0.199279	-0.0933093	0.903201	-0.213822	0.831488	-1.20518	-3.72617	-2.4424	-1.98872	-1.40608	-1.26923	-2.36472	-0.363358	-1.05532	-1.85942	-1.01975	-1.41718
108042	-1.23379	0.000205646	-0.62962	0.0510071	-1.00249	0.00722197	3.70856	3.16865	4.6926	4.22224	2.73688	2.81823	2.35409	2.52417	3.39905	3.33435	2.81544	3.3529
108043	0.119171	0.455481	0.240604	0.102914	0.221663	0.253972	5.72724	5.60699	5.25573	5.63559	5.9068	5.64963	5.83003	5.84999	5.55599	5.4679	5.66165	5.57475
108046	2.57989	0.0013333	-0.689225	0.231876	0.832349	0.337475	-2.42757	-0.266734	-2.4424	-1.98872	0.468389	0.109277	-0.779762	-1.10032	-0.000875611	0.772845	0.378802	0.419324
108047	0.940435	0.0548782	1.01534	0.0351733	2.1835	0.00171442	1.27287	0.666152	-1.08876	-1.29684	0.915848	0.801155	0.805201	0.484639	0.45369	-1.01143	-0.0868615	-0.524092
108048	-0.336841	0.209935	0.717271	0.0382346	0.154288	0.668879	1.41373	1.40312	1.20786	1.29953	0.915848	1.90069	1.83167	1.70703	1.07713	1.0281	0.806223	0.729664
108050	0.438899	0.612317	1.44197	0.0799919	0.983025	0.356781	-4.01254	-3.72617	-5.61232	-4.10419	-2.99104	-3.59116	-3.94969	-1.10032	-4.75576	-4.18135	-4.47918	-4.22453
108052	-1.05191	0.00362859	0.976294	0.00688706	-0.30007	0.417889	4.70514	4.12558	4.37778	5.08151	4.35769	5.00503	4.44692	4.81456	4.00246	3.77865	3.32172	3.57637
108060	-0.482259	0.0238545	-0.140736	0.570703	-0.675322	0.0245422	2.99869	2.81299	3.70735	3.46819	2.8916	3.06705	3.08374	2.67227	3.22723	3.41111	3.00464	2.76415
108069	1.23712	0.0468345	1.09157	0.050151	1.78124	0.0240057	-4.01254	-3.72617	-5.61232	-5.68916	-2.99104	-3.59116	-3.94969	-2.68529	-4.75576	-4.18135	-4.47918	-4.22453
108074	-1.10355	2.45033e-05	0.15008	0.332237	-0.485897	0.0244977	6.30148	6.27524	6.6906	6.85653	5.69195	5.8033	5.75249	6.05955	5.75302	5.7743	5.4232	5.73112
108075	0.419807	0.320478	-2.78505	0.00284234	-0.692922	0.298486	3.20663	1.94626	3.52467	3.10201	0.915848	0.932399	1.09471	0.774146	4.17793	4.39985	2.72049	3.65198
108079	1.23712	0.0752165	1.48214	0.0263616	1.78124	0.0417992	-4.01254	-3.72617	-5.61232	-5.68916	-2.99104	-2.0062	-3.94969	-2.68529	-4.75576	-4.18135	-4.47918	-4.22453
108086	-0.0561484	0.742184	0.454706	0.0111222	0.550147	0.0182599	5.86858	5.96906	5.42041	5.31717	5.84501	5.90269	5.56798	5.7618	5.56729	5.16516	5.22299	5.29707
108093	1.23712	0.0468345	1.09157	0.050151	1.78124	0.0240057	-4.01254	-3.72617	-5.61232	-5.68916	-2.99104	-3.59116	-3.94969	-2.68529	-4.75576	-4.18135	-4.47918	-4.22453
108094	-0.528443	0.0103501	-0.0856089	0.64106	-0.553835	0.0245533	4.92115	4.67898	5.25727	5.45868	4.47656	4.79685	4.71209	5.02207	4.95676	4.86031	4.60031	4.90217
108102	-0.162607	0.576162	0.173893	0.631342	0.0526255	0.900934	2.78188	2.00175	2.16247	2.56351	2.93969	2.08126	2.07268	2.74098	2.32105	2.50515	2.09068	1.88399
108112	1.23712	0.0468345	1.09157	0.050151	1.78124	0.0240057	-4.01254	-3.72617	-5.61232	-5.68916	-2.99104	-3.59116	-3.94969	-2.68529	-4.75576	-4.18135	-4.47918	-4.22453
108121	1.87015	2.20853e-05	0.000589753	0.998239	1.49567	0.00121554	2.97615	3.45374	2.05301	1.36613	3.66717	3.56871	3.58169	3.46446	3.28316	3.92194	3.57067	3.58925
108122	0.560681	0.00722128	0.254715	0.190193	0.338283	0.173454	3.35379	3.1927	3.02792	2.85388	3.80337	3.95573	3.67237	3.54353	3.60618	3.20235	3.66548	3.48283
108125	-0.62696	0.208172	-0.818409	0.191784	-1.25784	0.0841929	-1.20518	-1.40424	0.115599	-0.197304	-0.183688	-2.0062	-2.36472	-1.10032	-0.848873	-1.374	0.0443831	-0.524092
108126	-1.29807	1.01217e-05	-0.927608	0.000510092	-1.64522	1.84464e-05	4.33176	4.15035	6.01293	5.76976	3.4519	3.82669	3.67237	3.65456	4.63441	4.62922	4.34419	4.77265
108127	-0.431829	0.130818	-0.890531	0.0467643	-0.87202	0.0547199	1.27287	1.76569	2.12239	2.61918	1.53252	0.932399	1.00451	0.774146	2.48264	1.88474	1.58691	1.70621
108133	1.42406	0.035895	-1.5284	0.035066	0.376793	0.658353	-0.842612	-2.1412	-1.70543	-1.98872	-2.99104	-2.0062	-0.490255	-2.68529	-0.507836	-0.480912	0.0443831	-0.7651
108135	1.63908	0.0752165	0.0398986	0.966317	0.635997	0.594154	-2.42757	-3.72617	-4.02736	-3.36723	-0.669114	-3.59116	-1.14233	-2.68529	-2.43384	-1.374	-2.89422	-1.41718
108137	-0.093176	0.658512	0.42861	0.0539163	0.0658398	0.81665	4.14228	4.37712	4.30803	4.0674	4.40984	4.81398	4.43833	4.37	4.22438	3.6704	4.21082	4.23899
108145	-0.904324	0.201942	-1.55221	0.11932	0.0846688	0.929904	0.23539	1.02872	-0.326919	1.34427	-1.40608	-3.59116	-0.249247	-2.68529	-0.507836	0.210966	-1.01975	-0.137069
108146	-0.119594	0.697075	0.885164	0.0124849	1.19642	0.00583966	4.72556	5.47596	4.2441	3.54686	4.55585	4.78822	4.55414	4.76593	3.57963	3.38089	4.09447	4.04693
108152	0.798081	0.271684	1.58396	0.0307579	1.54087	0.0907084	-1.69061	-2.1412	-4.02736	-2.8818	-0.669114	-0.783808	-1.62776	-1.10032	-2.43384	-4.18135	-2.15725	-1.9026
108156	2.39481	0.00106899	1.09889	0.0352506	4.29556	3.55468e-05	1.27287	1.13182	-2.80497	-3.36723	1.40127	0.4963	-0.249247	0.122069	-0.6683	-1.01143	-0.778739	-0.317641
108162	1.26474	3.11998e-05	-0.0136038	0.947162	0.794826	0.00601719	4.51494	4.85503	3.83269	3.93472	5.30817	4.94411	5.30534	4.95134	4.88267	5.30448	5.20907	5.19963
108163	1.07907	0.000178595	0.0387201	0.851592	0.689165	0.0167768	4.83609	5.02538	4.32873	4.14847	5.23296	5.32472	5.54016	5.28626	5.13754	5.03054	5.63326	5.46721
108165	-0.780124	0.000362544	0.10137	0.517594	-0.650798	0.00628432	5.22825	5.12246	5.63857	6.01518	5.00331	5.21941	5.12445	5.25135	5.05962	5.12926	4.88496	5.11754
108170	0.612761	0.0595286	0.187079	0.572399	0.577227	0.159123	3.86398	4.32368	3.45107	3.5564	4.47656	4.18362	4.37674	4.1602	3.69956	4.94535	4.04046	3.85762
108175	0.0979237	0.691307	0.0128883	0.969671	0.161695	0.635575	2.21628	2.54062	2.37067	2.04555	2.36651	2.59866	2.4597	1.56264	2.08973	2.58683	2.26229	2.34532
108188	-0.200264	0.428422	-0.117629	0.655455	-0.225368	0.482172	4.62046	4.60026	4.78321	4.88922	4.64558	4.49099	4.45545	4.51439	4.42166	5.29235	4.52925	4.32621
108199	-0.577201	0.42494	0.489431	0.53016	-1.02579	0.285804	-4.01254	-3.72617	-2.80497	-2.8818	-2.99104	-2.0062	-3.94969	-2.68529	-2.43384	-2.59639	-4.47918	-4.22453
108201	1.23712	0.0468345	1.09157	0.050151	1.78124	0.0240057	-4.01254	-3.72617	-5.61232	-5.68916	-2.99104	-3.59116	-3.94969	-2.68529	-4.75576	-4.18135	-4.47918	-4.22453
108202	0.99845	0.255117	0.336346	0.701245	0.366527	0.757801	-4.01254	-3.72617	-5.61232	-2.8818	-2.99104	-3.59116	-2.36472	-2.68529	-3.1708	-2.59639	-4.47918	-2.63957
108206	0.0960619	0.567024	0.277324	0.0786698	0.420869	0.0505814	6.64657	6.6148	5.97217	6.44495	6.54229	6.58001	6.61351	6.5978	6.30965	6.11671	6.41033	6.38741
108209	1.46038	0.000109944	-0.805977	0.0168277	-0.0177064	0.969878	0.845444	0.797396	0.863412	0.818638	1.40127	1.76639	1.6049	1.01515	2.25546	2.00847	2.68069	2.21841
108214	-0.33185	0.648959	0.338937	0.661894	-0.540358	0.569761	-4.01254	-3.72617	-3.29039	-3.36723	-2.99104	-3.59116	-3.94969	-2.68529	-4.75576	-2.59639	-4.47918	-2.63957
108218	0.319349	0.293162	-0.266344	0.433125	0.0187058	0.968455	4.25893	3.37187	3.30356	4.34013	3.69546	3.90868	3.92683	3.94407	4.08659	4.3694	4.12445	3.99947
108219	2.0338	6.66711e-06	-0.121209	0.612321	1.45695	0.000696564	4.22108	4.87002	3.29156	2.86159	4.86071	5.0563	4.9421	5.10262	4.94641	4.80449	5.36788	5.31269
108220	1.65318	0.0664133	2.01894	0.0164458	1.78124	0.102627	-4.01254	-3.72617	-5.61232	-5.68916	-1.40608	-3.59116	-1.62776	-1.10032	-3.1708	-4.18135	-4.47918	-4.22453
108221	1.23712	0.0468345	1.09157	0.050151	1.78124	0.0240057	-4.01254	-3.72617	-5.61232	-5.68916	-2.99104	-3.59116	-3.94969	-2.68529	-4.75576	-4.18135	-4.47918	-4.22453
108222	-0.34766	0.204576	1.35752	0.000332916	1.09554	0.00659032	7.51933	8.14997	6.31952	7.14314	7.84422	7.5336	7.62159	7.97916	6.19041	6.38945	6.57543	6.3911
108226	-0.388107	0.174657	-0.520193	0.171494	-0.300475	0.442961	3.08549	2.84369	3.40727	3.14057	2.21841	2.51736	2.20006	2.60012	3.23859	3.45527	2.341	2.48971
108229	-0.782774	0.000160034	-0.0132709	0.931923	-0.178146	0.316865	6.24603	6.10197	6.40623	6.29775	5.45604	5.56112	5.48702	5.74517	5.40285	5.61793	5.60696	5.64429
108230	1.23712	0.0468345	1.09157	0.050151	1.78124	0.0240057	-4.01254	-3.72617	-5.61232	-5.68916	-2.99104	-3.59116	-3.94969	-2.68529	-4.75576	-4.18135	-4.47918	-4.22453
108231	-1.05215	0.306066	0.56196	0.674802	-0.154116	0.91341	1.19692	0.521762	2.68689	-0.559874	1.25688	-1.26923	0.573875	1.95857	-0.111907	0.462505	-0.231251	-0.137069
108238	2.33631	3.18545e-06	-1.01002	0.00195925	0.32356	0.374979	3.22587	3.74144	3.54503	2.74964	4.44359	4.45869	4.60106	4.3034	5.29272	5.82568	5.39273	5.40665
108239	-1.36503	0.000131182	-0.165128	0.551434	-0.875532	0.0130487	4.69827	4.13802	5.19745	5.4161	3.34881	3.77516	3.78502	4.25723	4.25267	3.99357	3.83823	3.63965
108240	0.879017	0.00158969	0.143828	0.563669	-0.782048	0.0540007	0.37978	0.91769	1.4211	1.40888	2.43522	2.43121	2.58947	2.17269	2.08973	2.1585	2.59764	2.34532
108251	-2.39157	0.00746409	2.11378	0.0381627	0.399984	0.626651	2.39685	0.521762	0.496203	1.7287	1.09642	1.16372	0.442631	0.774146	0.102218	-0.480912	-2.15725	-2.63957
108253	1.23712	0.161877	1.44197	0.0746563	2.59222	0.0240057	-2.42757	-3.72617	-5.61232	-5.68916	-2.99104	-3.59116	-3.94969	-1.10032	-4.75576	-4.18135	-4.47918	-4.22453
108256	-0.483309	0.064815	0.302101	0.320708	0.185086	0.564945	3.04275	3.56845	3.11219	3.09548	2.98624	2.88457	2.73681	3.24545	2.27766	2.89546	3.06772	2.28326
108261	-0.701974	0.000551128	-0.286139	0.149993	-0.63951	0.00965571	3.12701	2.98808	3.78214	3.62146	2.43522	2.74869	2.84473	2.74098	3.09599	2.87393	2.95545	3.05159
108263	0.438899	0.534418	1.09157	0.103743	1.794	0.044261	-2.42757	-3.72617	-5.61232	-4.10419	-2.99104	-3.59116	-3.94969	-2.68529	-4.75576	-4.18135	-4.47918	-4.22453
108272	-0.236422	0.0915238	0.036252	0.800098	-0.208434	0.225243	4.82981	4.65321	4.83166	5.07489	4.80986	4.71718	4.76799	4.71559	4.64725	4.76409	4.73271	4.72675
108274	0.438899	0.501526	1.09157	0.0814249	0.983025	0.22379	-4.01254	-3.72617	-5.61232	-4.10419	-2.99104	-3.59116	-3.94969	-2.68529	-4.75576	-4.18135	-4.47918	-4.22453
108277	4.37903	4.07857e-07	0.783757	0.0171457	3.39281	8.40443e-06	6.36359	5.87189	2.21423	3.22074	8.2634	7.45664	7.98879	7.8373	7.09012	6.83057	7.35648	7.12917
108278	-0.0865769	0.738789	-0.435826	0.196767	-0.574997	0.137143	2.00983	2.78163	3.02067	2.86926	2.43522	2.88457	2.49326	1.56264	3.13298	2.87393	2.59764	2.7867
108281	-0.865933	0.00104556	0.155662	0.428702	-0.572662	0.0344588	5.71027	5.29897	5.97217	6.18544	5.43941	5.16706	5.48286	5.39686	5.47185	5.36361	4.96584	5.05392
108283	-0.386863	0.0752201	0.0913448	0.660985	-0.431711	0.106296	4.87925	4.9708	5.60139	5.10932	5.28973	5.1058	4.92376	4.93677	4.7892	5.28421	4.80391	5.00669
108286	-1.22167	5.89506e-05	0.628256	0.00793311	-0.444015	0.0756803	4.44279	4.90683	5.24644	4.97351	4.42681	4.32173	4.56995	4.81456	3.88448	4.09942	3.81084	3.76982
108290	-1.22365	0.00197535	-0.64453	0.181303	-2.16942	0.00242085	1.27287	0.521762	3.3792	2.8067	1.25688	1.45323	1.00451	1.2216	2.01242	2.63883	1.35371	1.50339
108294	0.520175	0.0270351	1.25543	0.000106903	1.54816	0.000101516	4.62771	5.23094	3.32137	3.42198	5.42259	5.09884	5.03616	5.06291	4.00246	3.65785	4.0561	3.81439
108298	-0.0557556	0.861814	0.0793638	0.815009	-0.0518613	0.903906	8.53604	8.53211	8.94101	8.23556	8.30759	8.71347	8.5197	8.90857	8.39731	9.25991	8.17434	8.32501
108300	-0.128133	0.765823	-0.233591	0.570048	-0.372484	0.477212	5.80924	4.70429	5.47448	5.8052	5.62734	5.33662	5.70674	4.20953	5.46219	5.86714	5.3426	5.37352
108305	1.23712	0.0468345	1.09157	0.050151	1.78124	0.0240057	-4.01254	-3.72617	-5.61232	-5.68916	-2.99104	-3.59116	-3.94969	-2.68529	-4.75576	-4.18135	-4.47918	-4.22453
108308	5.95453	6.76706e-07	-0.532279	0.221821	4.6924	2.70687e-05	8.59733	8.94471	5.26343	2.88449	9.79992	9.22922	9.49053	9.49742	9.83792	9.77784	10.3621	10.138
108309	-1.85397	2.16835e-05	0.404538	0.238626	-0.834665	0.0221438	3.35379	2.93205	4.0441	3.93838	2.36651	2.74869	2.67967	2.17269	2.61056	2.44801	1.67057	1.75275
108310	-0.785104	0.0250836	-0.276946	0.369026	-0.708883	0.079079	6.1334	5.21928	6.11347	6.65763	5.18388	5.34842	5.19242	5.63213	5.89977	5.92062	5.24021	5.35101
108313	0.698972	0.421086	0.899069	0.27688	0.629771	0.569262	-4.01254	-3.72617	-3.29039	-5.68916	-2.99104	-3.59116	-2.36472	-2.68529	-2.43384	-4.18135	-4.47918	-4.22453
108315	1.37899	2.57668e-05	0.00932616	0.964778	0.794374	0.00771203	4.88531	5.01193	4.24721	4.05736	5.68491	5.46683	5.53614	5.47962	5.41541	5.1784	5.85062	5.68085
108323	1.23712	0.0679636	1.09157	0.0723955	2.59222	0.00567592	-2.42757	-3.72617	-5.61232	-5.68916	-2.99104	-3.59116	-3.94969	-2.68529	-4.75576	-4.18135	-4.47918	-4.22453
108324	-0.0465273	0.844692	-0.417656	0.0848583	-1.16299	0.00251933	6.66958	7.53652	8.48283	8.05199	7.59861	7.90019	7.84514	7.86064	8.31955	8.06152	8.05293	8.44058
108335	1.23111	0.142835	-0.123147	0.890244	1.01612	0.339173	-1.69061	-3.72617	-4.02736	-3.36723	-2.99104	-2.0062	-3.94969	-1.10032	-2.43384	-1.85942	-2.89422	-2.63957
108347	-0.0338048	0.851047	-0.318211	0.0755461	-0.202785	0.362324	7.40795	7.53181	7.62653	7.71745	7.21719	7.41095	7.43456	7.22311	7.46914	8.02475	7.63749	7.44036
108349	2.59545	0.000111821	0.285054	0.460705	2.06431	0.00445473	0.37978	-0.0257261	-1.52486	-2.22973	1.65281	0.656765	1.1796	0.484639	1.0256	0.573536	0.650104	0.530355
108351	0.0631421	0.951048	1.43043	0.136015	0.467629	0.713304	-1.20518	-3.72617	-4.02736	-1.78227	-0.669114	-1.26923	-1.14233	-2.68529	-2.43384	-2.59639	-2.15725	-4.22453
108355	1.61271	0.123938	1.06637	0.247706	2.54743	0.0504346	-4.01254	-2.1412	-5.61232	-5.68916	-2.99104	-3.59116	-3.94969	-1.10032	-4.75576	-4.18135	-4.47918	-2.63957
108356	0.450957	0.588826	1.44197	0.0702482	0.995083	0.331557	-4.01254	-3.72617	-4.02736	-5.68916	-1.40608	-3.59116	-3.94969	-2.68529	-4.75576	-4.18135	-4.47918	-4.22453
108357	2.01245	0.0196407	0.737067	0.285619	3.36197	0.00302606	-2.42757	-2.1412	-5.61232	-5.68916	-2.99104	-3.59116	-2.36472	-2.68529	-4.75576	-4.18135	-2.89422	-2.63957
108360	-3.81926	8.16567e-06	0.987492	0.145258	-1.02286	0.0342653	2.49526	2.46366	3.26112	3.74339	-0.669114	0.801155	1.1796	1.2216	0.198433	0.573536	-1.01975	-1.05461
108370	-1.31895	8.84677e-05	0.492237	0.0781449	-0.0834882	0.76434	4.08022	3.70846	3.81604	4.16103	3.19878	3.44226	3.06154	2.8693	3.00579	2.73751	2.39119	2.48971
108372	2.49705	5.59588e-06	-0.875555	0.00932895	2.76888	1.45782e-05	4.26823	3.51224	1.35346	0.9402	2.98624	2.85178	2.49326	2.8693	3.57067	3.38089	3.82003	3.78109
108375	-0.648844	0.00250138	0.46262	0.0250755	-0.127272	0.566287	4.16239	4.44876	4.31101	4.54086	4.1279	4.45869	4.26463	4.00121	3.74806	3.69517	3.98435	3.66421
108377	1.17374	0.109977	0.0333184	0.966317	-0.174978	0.866061	-4.01254	-3.72617	-4.02736	-3.36723	-2.99104	-2.0062	-2.36472	-2.68529	-1.94841	-4.18135	-2.15725	-1.9026
108379	1.23712	0.0468345	1.09157	0.050151	1.78124	0.0240057	-4.01254	-3.72617	-5.61232	-5.68916	-2.99104	-3.59116	-3.94969	-2.68529	-4.75576	-4.18135	-4.47918	-4.22453
108387	0.952201	0.16118	-1.56155	0.0969457	-1.78514	0.196154	-0.312097	2.38236	3.4348	2.04555	1.40127	2.74869	1.83167	2.52417	3.22723	5.29235	3.00464	3.39752
108397	3.48283	6.25861e-06	-0.196903	0.603005	2.40336	0.000602519	4.58365	5.98292	3.41835	2.32765	6.3905	6.07949	6.2064	5.92574	6.22794	6.23966	6.6313	6.30197
10840	0.262306	0.0600864	-0.441025	0.00387306	-0.218579	0.182719	6.09206	5.90865	6.26688	6.17077	5.94854	6.02906	6.12043	6.05955	6.40095	6.44527	6.56999	6.50764
108400	-2.10547	0.00168787	0.723838	0.311129	-1.52897	0.0489829	-0.312097	0.361297	2.10878	0.997344	-0.669114	0.315728	-0.249247	1.40218	-0.507836	0.066576	-1.01975	-0.7651
108405	-1.39314	0.0408592	1.64377	0.0280276	-0.127714	0.877678	-1.20518	-0.918811	-1.70543	-0.197304	-0.669114	-1.26923	-0.779762	0.122069	-1.29633	-2.59639	-2.89422	-2.63957
108408	0.13913	0.595712	1.35622	0.000202167	1.65802	0.000278962	5.72386	6.22658	4.5812	4.05399	5.57501	6.09709	5.55215	6.04603	4.57739	4.20667	4.62673	4.39385
108418	1.05084	0.0142596	0.722531	0.0596781	0.442638	0.411537	2.4632	3.58672	2.9913	2.11174	4.1279	4.58376	4.31241	4.1602	3.08344	4.18934	3.52645	3.71211
108424	-1.77969	0.0614106	2.54156	0.0169439	0.520802	0.626891	-2.42757	-0.918811	-1.91188	-2.51923	-1.40608	0.4963	-2.36472	-2.68529	-3.1708	-4.18135	-4.47918	-4.22453
108426	-0.5237	0.0052031	0.201825	0.17301	-0.385558	0.0578551	5.78025	5.81105	6.00377	6.35694	5.88854	5.85385	5.85928	5.83435	5.71286	5.8562	5.50524	5.55519
108433	-0.536056	0.00829952	0.540327	0.00595641	0.0260511	0.910766	5.50513	5.55228	5.43957	5.56528	5.59016	5.33068	5.54417	5.58618	5.06601	4.63563	5.13	5.02577
108434	1.23712	0.121299	1.48214	0.050151	2.54743	0.0167768	-4.01254	-2.1412	-5.61232	-5.68916	-2.99104	-2.0062	-3.94969	-2.68529	-4.75576	-4.18135	-4.47918	-4.22453
108437	1.23712	0.0468345	1.09157	0.050151	1.78124	0.0240057	-4.01254	-3.72617	-5.61232	-5.68916	-2.99104	-3.59116	-3.94969	-2.68529	-4.75576	-4.18135	-4.47918	-4.22453
108439	-0.301024	0.0638474	-0.578351	0.00254169	-0.667091	0.00472501	6.64657	6.24968	7.24001	6.98922	6.09907	6.29606	6.21648	6.32873	6.82873	6.89747	6.73453	6.79019
108441	-1.09402	0.000493618	0.733844	0.0142117	-0.284934	0.325117	3.78836	3.92489	4.0441	4.2312	3.75042	3.79254	3.68694	3.94407	3.36836	3.38089	2.90453	2.46197
108442	1.16532	0.120408	-0.0449726	0.956359	0.530495	0.587808	-1.69061	-2.1412	-3.29039	-1.60169	-1.40608	-2.0062	-0.779762	-1.10032	-0.507836	-0.72192	-1.30925	-2.63957
108443	0.398575	0.463436	-0.401905	0.509337	0.52097	0.458071	-0.842612	0.521762	-1.22	-0.197304	-1.40608	0.109277	-1.14233	-0.363358	-0.000875611	-0.0938887	-0.391716	-0.7651
108445	0.359445	0.208367	-0.474177	0.0936952	-0.136369	0.713584	6.7924	7.31481	7.74372	6.64428	6.99338	7.17785	7.09676	7.03752	7.57935	7.71989	7.46809	7.43234
108447	-0.559818	0.0931599	-0.743218	0.103743	-0.723645	0.136375	0.845444	0.361297	1.50662	1.18121	-0.669114	0.315728	0.298241	0.122069	1.35276	0.863043	0.378802	0.419324
108448	1.60972	0.143491	1.42602	0.140044	2.54743	0.0612188	-4.01254	-2.1412	-5.61232	-5.68916	-2.99104	-0.783808	-3.94969	-2.68529	-4.75576	-2.59639	-4.47918	-4.22453
108457	1.69517	0.000197848	-0.711651	0.050151	1.19912	0.0167768	1.11675	0.797396	-0.567927	0.092203	0.915848	0.801155	0.573875	0.774146	1.17497	1.3105	1.62935	1.79784
108463	-1.04527	3.42909e-05	-0.301971	0.0892415	-0.595045	0.00999592	4.70514	4.41849	5.00881	5.31717	3.82914	3.77516	3.78502	3.91463	4.07396	4.24071	3.9925	4.18061
108468	1.53214	0.000242558	-0.191276	0.540583	1.37545	0.00424202	2.00983	2.57761	1.15586	0.650693	2.62367	2.1902	1.8832	2.52417	2.59297	2.08544	2.59764	2.37538
108470	-0.142784	0.376834	0.161721	0.307527	-0.209892	0.30524	4.56111	4.62698	4.84813	4.75689	5.01458	4.85592	4.63151	4.8461	4.87905	4.661	4.52925	4.5601
108471	0.874122	0.01368	0.765097	0.0269201	1.2672	0.00760396	0.941659	1.22803	-0.186057	-0.197304	1.65281	1.45323	1.33572	1.40218	0.198433	0.947931	0.806223	0.904751
108472	0.810923	7.82035e-05	0.0223176	0.887011	0.448122	0.0245533	3.9241	3.95331	3.45646	3.52273	4.42681	4.32173	4.26463	4.3034	4.14208	4.39985	4.3881	4.28722
108474	0.829368	0.00205529	-0.284149	0.254198	0.188923	0.555022	2.29124	2.74957	2.44837	2.18736	3.1587	2.67562	2.79178	2.92942	2.86629	3.11327	3.45746	3.17635
108478	1.23712	0.0468345	1.09157	0.050151	1.78124	0.0240057	-4.01254	-3.72617	-5.61232	-5.68916	-2.99104	-3.59116	-3.94969	-2.68529	-4.75576	-4.18135	-4.47918	-4.22453
108481	1.43376	0.00550182	-0.327925	0.471823	-0.222439	0.740185	-0.842612	-0.918811	-0.254769	-1.0453	1.09642	-0.131731	0.69417	0.122069	0.670502	0.210966	1.01267	1.20173
108484	2.04998	0.00018293	-2.24615	0.000124024	-0.854988	0.100318	3.60951	4.6959	5.55321	4.40228	4.64558	4.93631	4.66134	4.90717	6.83529	7.58145	6.85454	6.85295
108485	-0.534919	0.0550009	-0.618739	0.031938	-1.10426	0.00574403	6.70942	5.83798	7.25939	7.48842	6.02298	6.35866	6.29705	6.20041	7.14397	7.07663	6.46113	6.67256
108488	-1.91567	0.088013	1.62527	0.167743	-0.323817	0.817916	-1.20518	-3.72617	-3.29039	-0.934269	-2.99104	-1.26923	-3.94969	-1.10032	-4.75576	-4.18135	-2.89422	-4.22453
108490	6.99681	3.62171e-07	0.285754	0.387449	6.86927	1.15489e-06	7.64969	7.77418	1.91906	-0.197304	8.52515	7.87491	8.31856	7.77107	7.53627	7.90512	8.08139	7.85195
108492	0.432324	0.102563	0.550782	0.0349892	0.454616	0.15599	6.60309	6.58103	5.79548	6.47606	6.67607	7.2953	7.46764	7.05787	6.43715	6.50602	6.6443	6.69209
108494	1.65992	1.26142e-05	0.759286	0.00263142	1.59807	0.000115138	6.65723	7.24753	5.48373	5.22598	7.68932	7.91117	7.71165	7.78537	7.2718	6.75896	7.13599	6.88072
108497	3.61887	0.000181818	0.188401	0.731969	3.12606	0.00320241	-0.553106	0.666152	-2.80497	-3.36723	0.468389	0.109277	0.573875	1.95857	0.288631	0.066576	0.806223	0.984921
108502	0.341511	0.0951997	0.386958	0.0790804	0.807108	0.00724339	3.83921	4.15035	2.9913	3.36341	3.95147	4.17039	3.83822	3.5815	3.44881	3.71952	3.36002	3.58925
108503	1.83574	0.0860466	1.38184	0.125723	1.15541	0.388484	-4.01254	-2.1412	-2.80497	-5.68916	-1.40608	-1.26923	-0.490255	-1.10032	-1.58584	-4.18135	-2.15725	-1.9026
108505	1.23712	0.0752165	1.48214	0.0263616	1.78124	0.0417992	-4.01254	-3.72617	-5.61232	-5.68916	-2.99104	-2.0062	-3.94969	-2.68529	-4.75576	-4.18135	-4.47918	-4.22453
108507	1.16618	1.18286e-05	-0.578304	0.00356445	0.259257	0.218535	3.86398	4.03539	3.82022	3.55163	4.40984	4.3572	4.17443	4.1602	4.75005	4.93499	4.74723	4.98248
108508	2.73382	0.00028293	-0.164811	0.729757	1.30525	0.0907931	0.37978	-0.556241	-0.75434	-1.98872	1.53252	1.36303	1.47658	0.122069	1.2666	0.947931	1.67057	1.50339
108514	-0.267664	0.0461838	-0.468207	0.00296892	-0.315597	0.0584091	7.56536	7.66347	7.96263	7.89686	7.10831	7.25511	7.15818	7.25282	7.4889	7.69017	7.73726	7.74449
108519	-1.52021	4.43778e-05	-0.650331	0.0615161	-1.14573	0.0034468	2.83295	3.39278	4.23787	4.24306	1.53252	2.33957	1.93296	2.52417	2.82167	2.97852	2.26229	2.85228
108523	0.126925	0.736447	-0.241537	0.606868	0.922536	0.0551912	1.34501	1.7001	0.762718	0.419368	0.915848	1.36303	-0.042796	-0.363358	0.798826	0.772845	0.475017	0.819862
108528	0.570058	0.310844	-0.045514	0.946869	0.966337	0.181815	0.845444	-0.266734	-0.658125	-0.644763	-0.669114	-1.26923	0.69417	0.774146	0.288631	-0.480912	-0.231251	0.0233955
108530	1.79938	0.293094	0.408054	0.80776	1.00371	0.660217	-1.20518	-0.918811	-2.15289	-1.98872	-1.40608	1.96343	1.8832	-2.68529	-1.94841	-2.59639	1.86067	1.75275
108531	-0.0677526	0.797498	0.220546	0.396899	0.536857	0.0983981	5.11932	5.10988	4.53106	4.62486	4.39266	5.16706	4.8218	4.34814	4.73408	4.81583	4.34419	4.13741
108538	0.0708543	0.695034	0.160593	0.410503	0.133954	0.570073	4.00427	3.91046	3.74303	3.9089	3.66717	4.28535	4.1536	4.00121	3.88448	3.68283	4.06385	3.94037
108540	-0.344146	0.106542	0.40175	0.117059	0.301984	0.257344	2.25425	2.71678	2.12239	2.21171	2.05335	2.1902	2.20006	2.52417	2.03865	1.88474	1.62935	1.70621
108541	0.176628	0.335669	0.607814	0.00703365	0.60704	0.0202017	4.13212	4.36659	3.71186	3.56114	4.24736	4.32173	4.71209	4.2805	3.82544	3.5802	3.82916	4.00909
108542	0.742294	0.00139146	-0.395889	0.0746563	0.36371	0.164297	2.80764	2.78163	2.6213	2.24748	2.84185	2.78388	2.65023	2.92942	3.09599	3.01832	3.17187	3.42652
108546	1.11288	0.0022777	0.156884	0.624551	0.672	0.112279	0.631319	1.55924	0.364958	0.419368	1.76384	1.26682	1.83167	1.83828	1.39398	1.37324	1.74964	1.50339
108554	-0.149148	0.322641	0.0428984	0.805219	-0.427478	0.0475005	3.73566	3.78953	4.29607	4.08068	3.97474	4.28535	4.11101	3.85387	4.10532	3.93239	4.09447	4.00909
108555	-0.192237	0.792401	-0.499245	0.534854	-1.44865	0.155837	-4.01254	-2.1412	-1.52486	-1.78227	-2.99104	-3.59116	-1.62776	-1.10032	-1.58584	-1.01143	-2.15725	-2.63957
108556	-0.180732	0.44274	0.303279	0.280143	-0.005449	0.987681	2.32731	2.68323	2.5118	2.48577	3.11748	2.24173	2.52605	2.80657	2.55712	2.47686	1.99655	2.21841
108558	3.90016	3.82513e-05	-0.48382	0.290436	3.28441	0.000982347	0.631319	1.22803	-1.36439	-3.36723	0.709397	1.45323	0.805201	1.2216	1.31033	2.04747	1.24874	1.60836
108562	1.03935	0.00110458	-0.236288	0.369771	0.342608	0.319135	3.57992	3.72505	3.1459	3.46313	4.49277	4.15703	4.03331	3.7241	4.0354	4.83267	4.36944	4.18061
108563	0.360256	0.0965664	0.00345352	0.988183	-0.063787	0.822937	4.72556	4.58217	5.11304	4.32626	5.01458	5.16038	5.11909	5.0082	4.93598	5.07368	5.14836	5.16564
108569	-0.364212	0.155258	-0.312267	0.202786	-0.486954	0.127224	6.78269	6.15495	6.58151	7.32015	6.0341	6.44088	6.25121	6.38349	6.58798	6.78515	6.47429	6.50933
108581	0.474593	0.55239	0.814568	0.292664	0.951749	0.334158	-2.42757	0.521762	-1.91188	-1.98872	-1.40608	-0.131731	-1.14233	0.122069	-1.29633	-1.01143	-2.15725	-1.41718
108589	-0.00906036	0.984118	-0.200225	0.732752	-0.155803	0.814908	2.52662	2.64887	2.83476	2.64623	1.76384	2.81823	2.8185	2.444	2.29952	4.09011	2.63976	2.04225
108592	-0.409599	0.199058	-1.11956	0.0359989	-1.04004	0.0512129	2.21628	1.22803	2.57255	3.01475	0.468389	1.53812	1.72274	1.01515	2.69545	2.82988	2.05998	1.92522
108606	0.799723	0.465505	0.998335	0.334448	2.14875	0.102724	-1.69061	-1.40424	-3.29039	-4.10419	-0.183688	-3.59116	-1.14233	-2.68529	-4.75576	-1.85942	-2.15725	-2.63957
108616	-0.0325525	0.828415	0.24901	0.0828546	0.0388242	0.842691	4.84233	4.87002	4.86645	4.7672	4.88547	4.88051	5.14043	5.25135	4.74209	4.77575	4.80391	4.81713
108617	-0.602996	0.00341653	0.190751	0.368389	0.00491494	0.983898	3.33619	3.32912	3.29757	3.35797	2.8916	3.00875	2.84473	2.92942	3.04514	2.63883	2.53205	2.62096
108619	2.84209	7.06982e-05	-0.164464	0.699959	1.93349	0.00779312	-0.553106	-0.918811	-2.4424	-2.8818	0.468389	-0.783808	0.298241	0.122069	0.198433	0.462505	-0.0868615	0.167785
108620	0.72538	0.0418199	-0.594339	0.0712456	-1.16383	0.0149969	5.34281	6.66937	7.554	6.79642	7.09244	7.4648	7.3649	7.29628	7.90891	8.01371	7.84697	7.8243
108623	0.0910913	0.746251	0.782681	0.00913165	0.390655	0.254085	5.0126	5.51939	4.66497	5.07654	5.82594	5.48832	5.68875	6.02552	4.55939	4.77575	5.32656	5.18698
108625	1.65318	0.0209549	0.675507	0.247261	1.78124	0.0366793	-4.01254	-3.72617	-5.61232	-5.68916	-2.99104	-3.59116	-3.94969	-2.68529	-3.1708	-4.18135	-4.47918	-4.22453
108626	2.57172	0.00335714	0.466753	0.458651	3.38472	0.00209891	0.37978	-0.556241	-2.80497	-4.10419	0.709397	-0.783808	-0.490255	-1.10032	-0.363446	-1.01143	-1.67182	-0.524092
108639	-2.26176	3.01269e-05	1.14556	0.0187862	-0.451154	0.223726	3.08549	2.57761	2.9461	3.64847	1.86694	2.47493	2.20006	2.0696	0.972157	1.70129	0.730274	0.819862
108643	1.23712	0.141369	1.44197	0.0616467	1.78124	0.0891027	-4.01254	-3.72617	-5.61232	-5.68916	-2.99104	-3.59116	-3.94969	-1.10032	-4.75576	-4.18135	-4.47918	-4.22453
108644	0.823561	0.304832	0.718966	0.34386	0.995083	0.320952	-4.01254	-3.72617	-4.02736	-5.68916	-2.99104	-3.59116	-3.94969	-2.68529	-4.75576	-2.59639	-4.47918	-4.22453
108652	-0.576224	0.00672762	0.0998692	0.66257	-0.292688	0.229506	3.40532	3.26252	3.41282	3.84806	3.03133	3.00875	3.3077	3.24545	3.10842	3.21953	2.9217	2.97514
108653	-0.0849706	0.839491	0.462919	0.337231	0.259858	0.637	0.631319	1.63139	0.616497	1.05231	1.53252	1.53812	1.00451	0.774146	0.73609	1.24491	1.13553	-0.137069
108654	-0.765211	0.0133695	-0.324524	0.223108	-0.723893	0.0436295	6.49823	5.99664	6.52627	7.40641	5.53643	5.99942	5.83331	6.16334	6.10144	6.30548	6.14379	6.26431
108658	0.900775	0.034416	-0.800021	0.0825605	0.317227	0.573575	0.37978	-0.0257261	0.00238841	-0.262892	0.468389	-0.783808	0.137776	0.122069	0.601789	1.1762	1.13553	0.167785
108660	-1.89885	7.12955e-05	-0.90333	0.0202188	-1.7697	0.00086862	5.64031	5.09082	7.07527	7.20244	4.10699	4.56366	4.12178	4.6276	5.68199	5.58849	4.518	5.17848
108661	1.40269	0.162753	0.927663	0.308215	0.96278	0.453414	-4.01254	-2.1412	-4.02736	-4.10419	-0.669114	-2.0062	-1.62776	-2.68529	-2.43384	-1.01143	-4.47918	-2.63957
108662	-0.487955	0.264842	0.124211	0.827126	0.232113	0.686881	0.74235	0.521762	0.577503	0.241581	-0.183688	-0.421238	-0.249247	1.2216	-0.000875611	0.676629	-0.231251	-0.7651
108667	-3.08498	3.10398e-05	1.58771	0.00501976	-0.867856	0.104253	5.52468	5.77567	6.63768	6.39864	3.99764	5.51997	5.53211	4.71559	3.95504	3.73154	2.61885	3.39752
108670	-0.107157	0.410326	0.365981	0.0141672	0.254305	0.122773	4.62046	4.67044	4.35202	4.42849	4.55585	4.65201	4.60873	4.81456	4.28041	4.35392	4.2385	4.26331
108673	0.635515	0.301665	-1.23234	0.0546996	-0.490813	0.549135	7.33453	7.41658	7.69303	8.03717	7.1421	7.36666	7.32818	7.24397	7.7278	10.3328	8.34279	7.70213
108679	-0.253203	0.279425	0.388346	0.159944	0.165762	0.590463	2.99869	3.43371	2.97639	3.09548	3.41835	2.91663	3.46817	2.74098	3.03214	2.61306	2.93867	2.46197
108685	-0.207491	0.172126	-0.281758	0.0681302	-0.344999	0.0780613	4.87316	4.75361	5.28779	5.0328	4.61629	4.82247	4.69777	4.47459	5.05641	4.83824	4.94078	4.97268
108697	1.81751	0.0479993	0.511177	0.524204	2.59222	0.0240057	-2.42757	-3.72617	-5.61232	-5.68916	-2.99104	-3.59116	-3.94969	-2.68529	-4.75576	-4.18135	-2.15725	-4.22453
108700	1.23712	0.0468345	1.09157	0.050151	1.78124	0.0240057	-4.01254	-3.72617	-5.61232	-5.68916	-2.99104	-3.59116	-3.94969	-2.68529	-4.75576	-4.18135	-4.47918	-4.22453
108711	0.501809	0.0412203	0.348782	0.113032	0.783961	0.0150401	4.9093	5.33183	4.03693	4.62712	5.13308	4.92059	5.22773	5.51929	4.73809	4.72854	4.94918	4.91758
108712	1.45415	0.000119222	-0.268629	0.320258	0.777398	0.0417063	2.85783	3.30726	2.65914	1.9329	3.60887	3.48565	3.48494	3.29199	3.64084	3.41111	3.95127	3.97022
108713	2.2967	5.51048e-06	-1.05443	0.00281643	0.660788	0.107832	2.61682	2.81299	2.35922	1.74547	3.384	3.46412	3.1056	3.24545	4.2859	4.84379	4.16828	4.1019
108714	-1.33039	2.94625e-05	-0.216307	0.332911	-1.01989	0.00169379	4.13212	4.1747	5.01612	5.32835	3.1587	3.60851	3.70137	4.05618	3.69956	4.05227	3.81084	3.83616
108715	-0.559158	0.00226351	0.568299	0.00166934	0.118575	0.517408	5.46926	5.49058	5.29982	5.42263	5.43102	5.25746	5.44048	5.35363	4.91843	4.88204	4.82232	4.5796
108716	0.357446	0.773083	1.43533	0.215913	1.02661	0.500217	-0.842612	-3.72617	-4.02736	-2.51923	0.178882	-3.59116	-1.14233	-1.10032	-1.94841	-2.59639	-4.47918	-2.63957
108726	1.23712	0.0468345	1.09157	0.050151	1.78124	0.0240057	-4.01254	-3.72617	-5.61232	-5.68916	-2.99104	-3.59116	-3.94969	-2.68529	-4.75576	-4.18135	-4.47918	-4.22453
108741	4.20541	1.43195e-05	0.908177	0.0118511	5.07398	1.07624e-05	4.97898	4.32368	-0.254769	-0.559874	4.88547	4.26059	4.6687	5.1789	3.85526	3.20235	4.13921	3.93029
108747	0.458427	0.641715	0.868816	0.360162	0.389226	0.763228	-4.01254	-3.72617	-2.80497	-5.68916	-2.99104	-2.0062	-3.94969	-2.68529	-2.43384	-4.18135	-4.47918	-4.22453
108752	-0.320979	0.0419385	0.44075	0.0160266	-0.252412	0.20207	3.63851	3.39278	3.70283	3.84806	3.77714	3.97108	3.9145	3.88457	3.32639	3.45527	3.57067	3.48283
108758	0.953295	0.000169062	-0.399877	0.0330986	0.266435	0.236341	4.68443	4.86255	4.71747	4.28955	5.03686	5.25119	5.05874	4.81456	5.5028	5.30045	5.48805	5.53868
108764	3.42718	0.00553667	-0.0857066	0.929715	2.00375	0.144072	-2.42757	-1.40424	-2.15289	-5.68916	-0.669114	-2.0062	-0.042796	0.484639	0.198433	-0.480912	-0.778739	-1.05461
108766	-0.683521	0.0970677	-1.64469	0.0179138	-1.32882	0.0381532	2.83295	2.81299	4.30206	4.00259	1.25688	2.08126	1.83167	2.0696	4.18968	3.95307	2.41564	3.27531
108767	2.39964	0.000472573	0.299369	0.51058	1.90253	0.0109919	4.23064	4.65321	3.70283	1.38766	5.24258	5.07772	5.1873	5.46953	4.6726	4.81583	5.20907	5.02102
108769	1.47508	9.40794e-05	0.519757	0.0433519	1.54934	0.000482852	4.38407	4.93561	3.16576	3.03536	5.3709	4.93631	5.09744	4.99419	4.54573	4.12699	4.92383	4.68536
108770	0.0230937	0.910955	0.39095	0.090808	0.253333	0.336171	2.90633	2.78163	2.83476	2.36069	3.03133	3.09534	2.84473	3.1476	2.64512	2.44801	2.77821	2.56988
108775	0.493213	0.0350616	0.40388	0.0888708	0.776458	0.0150401	3.24485	3.51224	2.76706	2.42459	3.66717	3.09534	3.64277	3.61849	3.29409	3.13153	2.98843	2.89441
108777	-0.348584	0.0335926	-0.000517661	0.997381	-0.0474176	0.808399	5.51689	5.46613	5.50597	5.57235	5.35325	5.14016	5.15098	5.1285	5.31704	5.3125	4.99046	5.14397
108781	-0.230057	0.24349	0.374747	0.0589822	0.0852575	0.737057	5.04003	4.74551	4.78321	4.84125	5.11225	4.81398	5.02473	4.87696	4.55485	4.21525	4.83597	4.70916
108785	1.47212	0.0045075	0.137556	0.759824	1.67042	0.00958216	0.74235	1.7001	-0.483038	-0.479703	0.468389	1.16372	1.1796	1.70703	0.798826	1.54657	1.13553	0.530355
108791	0.0635983	0.820573	0.24209	0.445661	-0.2182	0.578762	2.49526	3.09401	3.4017	2.59161	3.51675	3.30366	3.21018	3.19736	3.07079	3.21953	2.70073	3.27531
108793	1.66049	0.0468345	2.22065	0.00344858	2.51877	0.0160034	0.631319	0.797396	-1.08876	-2.51923	1.86694	1.76639	2.4597	2.0696	0.45369	-1.85942	0.730274	-0.137069
108794	-0.31337	0.0402399	0.458568	0.00524818	0.0909126	0.610542	7.09533	6.97167	6.84685	7.03685	7.14723	6.95477	7.04396	7.19888	6.58464	6.49901	6.73088	6.70251
108795	-0.653394	0.00486267	-0.480617	0.0352112	-0.71935	0.0124792	4.18222	4.82458	5.26496	5.15241	3.75042	4.23539	4.19497	4.00121	4.48025	4.66727	4.57339	4.50679
108796	-0.503052	0.00297518	0.173132	0.206038	-0.489146	0.0152498	4.77863	4.53593	5.12323	5.17889	4.75715	4.95187	4.82839	4.69842	4.70162	4.64837	4.56248	4.67935
108802	-0.374631	0.0507671	-0.154295	0.427987	-0.417565	0.0848318	4.22108	4.3453	4.67192	4.72341	3.97474	4.20974	4.18474	4.3034	4.46098	4.59014	4.0006	4.24714
108810	1.92872	3.7489e-05	0.0766953	0.792314	1.75713	0.000693064	1.47932	2.2962	0.169038	0.0387637	2.05335	2.08126	2.02759	2.35911	2.13905	1.79593	2.20732	1.92522
108814	-1.65468	0.0010186	0.232547	0.653676	-0.860139	0.0912185	3.83921	2.68323	3.84506	4.47198	2.68138	3.17702	2.55811	2.444	2.97895	2.99856	1.78761	2.21841
108817	-2.35055	4.26352e-06	1.0724	0.00202806	-0.81677	0.0217509	4.94456	5.53828	6.21224	5.89346	4.14851	5.03455	4.93601	4.86161	3.64938	3.92194	3.67564	3.57637
108819	1.53135	0.000158999	0.65737	0.023136	1.82438	0.000272702	5.60033	6.34931	4.44702	3.85581	6.64013	6.3381	6.28752	6.0862	5.35407	5.7945	5.89042	5.68686
108827	1.75354	0.0171238	-0.176428	0.789682	3.43772	0.000789054	-0.842612	0.361297	-4.02736	-3.36723	-1.40608	-2.0062	-2.36472	-2.68529	-1.94841	-2.59639	-2.15725	-1.05461
108830	-0.191787	0.145612	0.467298	0.00510904	0.112785	0.503869	4.01537	4.15035	3.90928	4.02337	4.24736	4.22262	4.20513	4.32594	3.84043	3.73154	3.72539	3.79228
108838	1.85044	0.039349	2.87657	0.00124296	3.36197	0.00440953	-2.42757	-2.1412	-5.61232	-5.68916	-0.183688	-1.26923	-1.62776	-0.363358	-2.43384	-4.18135	-4.47918	-4.22453
108840	-1.39772	1.70111e-05	-0.137562	0.538093	-1.37541	0.000235239	3.81401	3.74144	5.23552	5.07489	3.51675	3.82669	3.45119	3.7241	4.09286	3.4407	3.68573	3.74701
108843	2.43359	0.00464657	-0.1049	0.883549	2.59222	0.0118303	-2.42757	-3.72617	-5.61232	-5.68916	-2.99104	-3.59116	-3.94969	-2.68529	-3.1708	-2.59639	-2.89422	-4.22453
108845	3.23702	6.4123e-06	-0.450414	0.188638	3.03589	5.9153e-05	5.47329	5.78756	3.42934	1.77845	5.63467	5.36012	5.26706	5.27472	5.62253	5.64678	6.0802	5.97146
108846	3.06864	0.000594094	-1.00403	0.102325	3.13148	0.00245606	-0.842612	-0.266734	-4.02736	-3.36723	-2.99104	-2.0062	-1.14233	-0.363358	-0.848873	-0.480912	-0.391716	-0.7651
108853	-0.305582	0.099975	-0.480845	0.0220529	-0.454883	0.0583056	4.52274	4.72092	5.20066	4.94475	4.26635	4.46953	4.24507	4.10913	5.03703	4.78154	4.53484	4.70916
108854	-0.74946	0.00492539	-0.584246	0.0346684	-0.804043	0.0157108	4.52274	3.95331	4.99963	5.11417	3.80337	3.89265	3.85121	3.1476	4.38634	4.58352	4.08688	4.18061
108855	5.67832	8.49797e-06	0.268658	0.473301	5.96711	1.95401e-05	3.04275	2.84369	-1.91188	-4.10419	3.27574	2.24173	3.23022	3.04263	2.77562	2.26159	2.93867	2.59565
108857	1.17326	0.000774055	-0.551258	0.0777587	-0.045907	0.917839	2.32731	2.38236	2.5425	2.25921	3.1587	2.85178	3.3077	2.60012	3.16905	3.35003	3.92596	3.88921
108859	-0.215236	0.209357	-0.190985	0.313392	-0.355445	0.123236	4.01537	3.88116	4.41972	4.19501	3.69546	3.97108	3.98695	3.88457	4.35537	4.09942	3.87397	4.01864
108864	1.23712	0.0468345	1.09157	0.050151	1.78124	0.0240057	-4.01254	-3.72617	-5.61232	-5.68916	-2.99104	-3.59116	-3.94969	-2.68529	-4.75576	-4.18135	-4.47918	-4.22453
108869	1.19153	0.227449	0.729509	0.429873	1.74921	0.152425	-4.01254	-2.1412	-5.61232	-4.10419	-2.99104	-2.0062	-3.94969	-2.68529	-4.75576	-2.59639	-4.47918	-2.63957
108871	-0.186273	0.647978	-0.144785	0.760645	-0.493124	0.370482	3.47128	3.92489	4.05479	4.30095	3.87932	3.98627	4.02186	3.29199	3.36836	5.09244	3.9679	3.65198
108873	-0.259273	0.331949	0.00933386	0.980338	-0.381704	0.320786	1.54205	2.33992	2.03873	2.54446	2.50081	2.24173	1.77823	1.70703	2.1631	2.1585	1.99655	1.79784
108881	-0.395053	0.0163982	-0.184941	0.182605	-0.431956	0.0268556	5.94311	5.79935	6.12112	6.48296	5.70592	5.79038	5.6334	5.77004	5.90868	5.96967	5.84162	5.91118
108887	-0.705676	0.365713	-1.06749	0.271462	-0.507537	0.627997	-0.842612	-1.40424	-0.567927	-0.644763	-2.99104	0.109277	-3.94969	-2.68529	-0.6683	-2.59639	-1.30925	-0.7651
108888	3.01734	0.0163165	-0.510963	0.612982	2.42487	0.0932692	-1.20518	-3.72617	-5.61232	-4.10419	-2.99104	-3.59116	-1.62776	-1.10032	-0.848873	-1.01143	-2.89422	-2.63957
108889	0.0624232	0.938428	2.54598	0.0036499	-0.16878	0.875183	-4.01254	-3.72617	-3.29039	-4.10419	-0.669114	-2.0062	-1.14233	-0.363358	-4.75576	-4.18135	-2.89422	-2.63957
108899	1.60972	0.186098	1.80718	0.0911178	2.54743	0.0882438	-4.01254	-2.1412	-5.61232	-5.68916	-2.99104	-1.26923	-3.94969	-0.363358	-4.75576	-2.59639	-4.47918	-4.22453
108900	2.3753	0.0687819	0.303787	0.797214	2.90392	0.0654029	-4.01254	-1.40424	-5.61232	-5.68916	-2.99104	-3.59116	-3.94969	-1.10032	-4.75576	-4.18135	-2.15725	-1.9026
108917	-0.715646	0.00570529	0.399065	0.110203	-0.112805	0.691302	4.17234	3.74144	4.0441	4.11981	3.82914	4.04546	3.56601	3.61849	3.76387	3.16738	3.3346	3.10638
108920	2.04901	0.00125558	0.415985	0.337748	0.762855	0.269504	-0.842612	-0.0257261	-0.968465	-1.44123	2.05335	0.801155	1.40787	0.774146	1.07713	0.210966	1.13553	0.819862
108925	0.849995	0.0019291	0.0928789	0.6745	0.638681	0.0329973	4.43455	5.11618	4.29307	3.9565	5.29898	4.90469	4.97215	5.16646	4.91843	4.94018	5.19854	4.83886
108935	2.33175	0.0216297	-0.38045	0.660435	1.74921	0.137369	-4.01254	-2.1412	-5.61232	-4.10419	-2.99104	-3.59116	-2.36472	-2.68529	-1.94841	-4.18135	-2.15725	-1.9026
108940	0.785069	0.0728223	-1.60376	0.00577096	0.5222	0.346364	-0.312097	-0.556241	-0.857434	-1.0453	-1.40608	-2.0062	-2.36472	-1.10032	-0.363446	-0.274461	0.475017	-0.524092
108942	-1.07108	1.91844e-05	-0.0754892	0.661894	-0.919822	0.000600368	4.06961	4.00854	4.91613	5.0052	3.57881	3.82669	3.85121	4.00121	3.74806	4.02322	3.82916	3.98979
108951	0.169894	0.854129	0.642825	0.486484	-0.816204	0.512502	-4.01254	-0.266734	-0.968465	-1.78227	-0.669114	-0.421238	-0.779762	-0.363358	-0.6683	-0.480912	-2.89422	-0.7651
108960	1.00571	0.000211585	0.526509	0.0120941	1.24627	0.000288485	4.92115	5.39018	4.17395	3.63502	5.34435	5.46683	5.43618	5.49959	4.91843	4.83267	4.99858	4.8866
108961	0.317441	0.605707	-2.40783	0.00831032	-1.77633	0.0667639	-1.20518	-3.72617	-0.658125	-0.644763	-2.99104	-1.26923	-3.94969	-2.68529	0.198433	-0.274461	-0.572288	-0.7651
108963	2.53197	1.84316e-05	0.62155	0.0391329	2.67249	7.37918e-05	3.45507	4.26819	1.39891	0.9402	4.55585	4.29758	4.18474	4.3034	3.62362	3.25328	4.10954	3.76982
108968	1.23712	0.19907	1.8593	0.0433711	2.90392	0.0219683	-4.01254	-1.40424	-5.61232	-5.68916	-2.99104	-3.59116	-2.36472	-1.10032	-4.75576	-4.18135	-4.47918	-4.22453
108969	1.60972	0.0458356	1.13979	0.0941086	1.78124	0.0642423	-4.01254	-3.72617	-5.61232	-5.68916	-2.99104	-3.59116	-2.36472	-2.68529	-4.75576	-2.59639	-4.47918	-4.22453
108970	-0.569015	0.0079772	-0.0452253	0.844175	-0.637417	0.0237323	3.82667	3.37187	4.38062	4.11981	3.51675	3.52778	3.92683	3.42324	3.60618	3.68283	3.59228	3.86823
108971	-0.58642	0.0258715	-0.16685	0.492572	-0.68426	0.0346582	4.30488	5.04532	5.6159	5.07489	4.35769	4.8309	4.48911	4.68104	4.86812	4.76993	4.73757	4.65505
108973	0.00895174	0.955265	0.0279076	0.865688	-0.296004	0.136458	4.49129	4.25683	4.54629	4.8057	4.66001	4.75313	4.69056	4.74934	4.5503	4.60328	4.79927	4.78949
108974	0.288547	0.240137	-0.0710493	0.824215	-0.033427	0.931271	1.47932	1.82842	1.99501	1.36613	1.53252	1.76639	2.07268	2.17269	1.90245	1.9684	2.02862	1.96529
108975	0.241291	0.365302	0.168165	0.601096	-0.176469	0.66002	1.96474	2.05519	2.4266	1.94747	2.79032	2.1902	2.84473	2.52417	2.64512	2.63883	1.93021	2.48971
108980	-0.371686	0.0500374	-0.0117849	0.962392	-0.693631	0.0185379	2.85783	2.90319	3.39611	3.74755	3.27574	3.3277	3.039	3.1476	3.27214	3.03782	3.43371	3.01387
108988	-0.200785	0.258607	-0.0183978	0.92105	-0.442958	0.0523502	5.51689	5.69379	6.13461	5.96145	5.52859	6.03637	5.88478	5.84219	5.76289	6.03903	5.75803	5.82395
108997	-0.472805	0.006334	0.109358	0.446441	-0.115043	0.530355	5.32508	5.29342	5.35274	5.49634	4.88547	5.07772	5.13512	5.1285	4.88629	5.07368	4.79927	5.05392
109006	0.854963	0.218797	0.675507	0.302816	0.983025	0.258256	-4.01254	-3.72617	-5.61232	-4.10419	-2.99104	-3.59116	-3.94969	-2.68529	-3.1708	-4.18135	-4.47918	-4.22453
109007	2.39923	0.000174519	0.24456	0.516742	2.61862	0.000507064	2.00983	2.2962	0.115599	-1.0453	2.8916	2.29148	1.72274	1.95857	1.7834	1.65154	2.15018	2.11532
109009	-1.33683	3.12992e-05	0.943152	0.000428558	-0.0896472	0.716866	5.71368	5.64234	5.53679	5.99778	5.32637	5.2065	5.38794	5.62305	4.68511	4.44436	4.35054	4.22255
109013	0.121625	0.587411	-0.709398	0.0251173	-0.370834	0.251215	3.18714	2.74957	3.24255	3.46313	2.56355	3.1503	2.62017	2.67227	3.46824	3.01832	3.69575	3.68836
109018	2.39955	0.0321534	1.46384	0.0883812	4.19605	0.00350521	0.37978	0.666152	-5.61232	-1.78227	0.178882	0.109277	0.298241	0.122069	-0.232201	-1.374	-1.01975	-2.63957
109031	-0.208197	0.391477	-0.2279	0.34304	-0.46796	0.132791	5.0986	4.24538	4.96605	5.34633	4.60141	4.71718	4.8218	4.69842	5.10066	5.12471	4.82688	4.73836
109040	-0.950108	0.195618	0.664183	0.400971	-0.412968	0.665301	-2.42757	-3.72617	-1.91188	-3.36723	-2.99104	-2.0062	-3.94969	-2.68529	-3.1708	-4.18135	-2.89422	-4.22453
109043	0.305186	0.104455	0.331748	0.0925792	0.344245	0.157814	3.81401	4.00854	3.73419	3.39033	4.22813	4.14355	4.16406	4.3034	4.01573	3.55336	4.0561	3.79228
109045	-0.217237	0.191181	0.28204	0.100549	0.269335	0.193412	4.78512	4.65321	4.36639	4.53846	4.30358	4.5535	4.69777	4.41275	4.11152	4.14508	4.4604	4.22255
109052	-0.228249	0.764849	-0.52143	0.542516	1.17645	0.195526	0.0749257	-0.266734	-1.08876	-1.44123	-0.669114	-3.59116	-2.36472	-1.10032	-2.43384	-1.374	-0.231251	-1.9026
109057	1.65574	3.75758e-06	0.179067	0.314076	1.48265	7.36447e-05	4.18222	4.80131	2.96888	3.02165	4.96896	4.80544	4.69056	4.92204	4.5503	4.64202	4.65268	4.76699
109077	0.259354	0.754804	-0.231824	0.801297	0.583047	0.575998	-2.42757	-1.40424	-2.80497	-2.22973	-2.99104	-2.0062	-2.36472	-2.68529	-2.43384	-4.18135	-1.67182	-0.7651
109081	-0.780525	0.000424607	-0.200013	0.325355	-0.233483	0.264783	3.77537	3.83608	4.19986	3.87499	2.93969	2.88457	3.14835	3.29199	3.34752	3.28625	3.11328	3.27531
109089	1.23712	0.141369	1.44197	0.0616467	1.78124	0.0891027	-4.01254	-3.72617	-5.61232	-5.68916	-2.99104	-3.59116	-3.94969	-1.10032	-4.75576	-4.18135	-4.47918	-4.22453
109091	-0.0299563	0.877591	0.259747	0.235235	0.070621	0.793199	3.18714	2.61368	2.8512	2.84612	3.1587	3.09534	2.92068	3.24545	2.67887	2.85207	3.03652	2.71798
109092	0.783072	0.00101287	-0.461429	0.0405992	0.256602	0.317514	3.68095	3.45374	3.5898	3.04894	3.77714	3.62801	3.55016	3.65456	4.08659	3.91141	4.16828	4.2308
109097	1.92468	0.00786834	0.556224	0.323099	3.2439	0.000869195	0.941659	0.180725	-2.80497	-2.51923	0.709397	-0.131731	-0.249247	-1.10032	-1.05532	-1.01143	0.164677	-1.05461
109098	0.969483	0.0936902	0.319476	0.575612	0.0873873	0.91533	-1.20518	-0.918811	-0.857434	-1.44123	0.915848	-0.131731	-0.249247	0.122069	0.198433	0.34221	0.0443831	-1.41718
109102	0.607462	0.489954	-0.234995	0.801991	0.591206	0.599608	-4.01254	-2.1412	-4.02736	-3.36723	-2.99104	-3.59116	-3.94969	-2.68529	-2.43384	-4.18135	-1.67182	-4.22453
109103	-0.549197	0.00735198	0.103499	0.578572	-0.127153	0.56636	4.87925	4.48815	4.62489	5.01215	4.33987	4.3097	4.37674	4.49462	4.40663	4.28217	4.11701	4.26331
109113	-0.945241	0.000540633	0.459481	0.0604929	-0.260775	0.313887	4.01537	3.51224	3.9365	4.14215	3.63831	3.60851	3.50152	3.46446	3.09599	3.51214	2.9217	2.8735
109115	0.461528	0.0335266	0.600907	0.00920716	0.881167	0.00399212	4.40953	4.95683	3.86138	3.72235	4.90982	4.6803	4.89894	4.96577	4.26383	4.11786	4.53484	4.07468
109117	0.627148	0.00674793	0.00607561	0.976366	0.422138	0.0885498	5.68617	6.05683	5.57935	5.31997	6.18138	6.03272	6.14175	5.96935	5.88899	5.85894	6.30464	6.25424
109118	-0.611943	0.0125563	0.380794	0.141747	0.232361	0.387725	3.66694	3.54996	3.13922	3.6169	2.93969	3.1503	3.08374	3.50454	2.88086	2.87393	2.41564	2.91502
109120	-0.220443	0.512668	-0.542148	0.21723	-0.583257	0.243337	0.23539	0.666152	1.23317	0.818638	0.915848	0.315728	-0.490255	0.484639	1.07713	0.947931	0.806223	0.29903
109131	1.23712	0.0925606	1.09157	0.0973038	2.54743	0.0103253	-4.01254	-2.1412	-5.61232	-5.68916	-2.99104	-3.59116	-3.94969	-2.68529	-4.75576	-4.18135	-4.47918	-4.22453
109137	0.458249	0.659698	1.06937	0.277689	2.21049	0.0755218	-2.42757	-2.1412	-3.29039	-5.68916	-2.99104	-3.59116	-3.94969	-1.10032	-4.75576	-2.59639	-4.47918	-4.22453
109148	1.23712	0.0752165	1.48214	0.0263616	1.78124	0.0417992	-4.01254	-3.72617	-5.61232	-5.68916	-2.99104	-2.0062	-3.94969	-2.68529	-4.75576	-4.18135	-4.47918	-4.22453
109154	-1.08168	3.26205e-05	-0.245816	0.218348	-0.734371	0.00458795	3.66694	3.67471	4.28401	4.52638	2.8916	3.03819	3.0161	3.46446	3.40914	3.41111	3.28237	3.17635
109156	2.56123	2.5119e-06	0.44008	0.0595915	2.49132	1.76823e-05	4.55352	4.72092	2.20146	2.08563	5.5597	5.0563	5.07545	4.89214	4.86446	4.24071	4.91528	4.77265
109158	0.318678	0.11721	0.132969	0.525928	0.152729	0.562036	4.15237	4.24538	3.97076	4.11659	4.44359	4.51213	4.67602	4.23358	4.11768	4.78154	4.30546	4.27929
109161	-0.393943	0.0468345	0.205175	0.380557	-0.0826075	0.751911	2.52662	2.61368	2.5221	2.77437	2.50081	2.51736	2.35409	2.52417	2.53886	2.04747	2.17903	2.18486
109168	2.70802	8.9857e-06	0.0963531	0.738951	2.17301	0.000455723	1.34501	2.25111	-0.483038	-0.331605	2.84185	2.29148	2.27913	2.26891	2.18675	2.1585	2.39119	2.48971
109171	-1.44291	0.00360687	-0.521067	0.35929	-0.666852	0.19937	3.57992	3.47351	4.29307	4.10038	2.50081	2.51736	1.66502	2.52417	3.64938	3.2365	1.86067	2.15051
109175	0.42889	0.0632311	0.0303717	0.900358	-0.0798132	0.793704	4.18222	4.38758	4.26266	4.45678	4.79686	4.6803	5.10831	4.59084	4.37094	4.82146	4.96997	5.00669
109180	-0.753863	0.00109475	0.340015	0.126762	-0.413268	0.0960143	3.16737	2.81299	3.46182	3.36883	2.73688	3.35135	2.94513	2.8693	2.59297	2.56012	2.79695	2.69433
109183	-0.486692	0.165022	-0.590181	0.0883812	-0.724001	0.0993116	5.87773	4.65321	5.78268	6.21811	4.84816	5.03455	4.9114	4.87696	5.85987	5.7743	5.06192	5.36606
109184	0.509478	0.0428976	-0.242504	0.362387	0.00957799	0.978766	3.28208	3.37187	3.67539	2.9583	3.41835	3.89265	3.53413	3.3808	3.85526	3.56684	4.04046	3.80337
109185	0.239233	0.765228	0.974025	0.2097	1.41194	0.142225	-2.42757	-2.1412	-3.29039	-4.10419	-2.99104	-2.0062	-2.36472	-2.68529	-4.75576	-4.18135	-2.89422	-1.9026
109191	-0.0480075	0.786142	0.278655	0.0910349	0.480453	0.0343361	5.90483	5.42104	5.07855	5.28884	5.43102	5.30668	5.46182	5.46953	5.16756	4.98104	5.22645	5.16564
109194	1.55101	2.11802e-05	0.63419	0.00799218	1.55402	0.000176891	4.16239	4.42865	3.02067	2.4555	5.04788	4.73527	4.9542	4.98005	4.00911	4.26573	4.4604	4.4301
109197	0.138742	0.518379	-0.830224	0.0143848	0.0946566	0.759487	2.39685	2.64887	2.3933	2.44527	1.25688	2.24173	1.8832	1.2216	2.52036	2.76116	2.39119	2.59565
109202	0.691994	0.00205637	-0.699271	0.00334596	0.335873	0.154883	4.34941	4.65321	4.11049	4.20718	4.52466	3.89265	4.02186	4.32594	4.73408	4.76409	4.91528	4.99221
109216	-0.45271	0.0102138	-0.0959684	0.525197	-0.328264	0.0934487	6.61955	6.37055	6.81053	6.83416	6.01739	6.31723	6.37562	6.38886	6.26313	6.47418	6.36081	6.38002
109224	-1.64505	3.19872e-05	-0.104768	0.752169	-1.05676	0.00574636	3.51884	3.28506	4.38909	4.54326	2.36651	2.91663	2.62017	2.98714	2.85157	3.41111	2.341	2.74125
109225	2.18452	0.0240331	0.978762	0.200877	1.78124	0.112474	-4.01254	-3.72617	-5.61232	-5.68916	-2.99104	-2.0062	-2.36472	-2.68529	-4.75576	-1.85942	-2.89422	-4.22453
109226	-1.00934	3.67393e-05	0.0670362	0.691416	-0.804836	0.00156481	4.19203	4.49784	5.10107	5.18352	4.26635	4.18362	4.30298	3.97293	4.12993	4.01341	4.10954	4.27929
109227	-1.61682	0.000456739	-0.791145	0.1377	-2.26056	0.00219298	1.11675	-0.266734	2.6777	2.76617	-0.669114	0.801155	0.137776	1.01515	1.61928	0.676629	0.806223	1.20173
109230	-1.68418	0.000107326	0.0343449	0.941888	-0.407931	0.242834	2.3625	3.493	3.17884	3.41675	1.40127	1.53812	1.6049	2.17269	1.51102	1.88474	1.74964	1.33006
109233	1.23712	0.0468345	1.09157	0.050151	1.78124	0.0240057	-4.01254	-3.72617	-5.61232	-5.68916	-2.99104	-3.59116	-3.94969	-2.68529	-4.75576	-4.18135	-4.47918	-4.22453
109234	2.31341	0.0458343	0.41927	0.666581	2.2947	0.0923703	-2.42757	-0.556241	-1.91188	-5.68916	-0.183688	-1.26923	-1.62776	-1.10032	-2.43384	-0.72192	-1.67182	-1.05461
109239	-0.0108074	0.952057	0.0746517	0.704158	-0.0835755	0.72363	3.83921	3.67471	3.95183	3.7392	3.48469	4.10232	3.93906	4.05618	3.78727	3.95307	3.83823	3.76982
109241	0.0913552	0.795862	0.568626	0.144835	0.161052	0.74352	0.23539	0.666152	0.220569	0.333211	1.25688	0.4963	0.908294	1.2216	-0.232201	0.573536	0.730274	0.530355
109244	1.47145	0.0338479	1.12124	0.0576469	1.40575	0.0884789	-2.42757	-2.1412	-4.02736	-3.36723	-1.40608	-1.26923	-1.62776	0.122069	-1.58584	-2.59639	-2.15725	-2.63957
109248	2.86173	4.27512e-05	0.582198	0.0794435	3.02104	0.000155838	1.71538	1.88854	-1.52486	-0.934269	2.98624	1.90069	2.02759	2.17269	1.58409	1.60001	1.40346	2.00429
109250	0.648185	0.0114101	-0.0519455	0.843966	0.0979966	0.766959	3.02089	3.62256	3.39049	3.02165	3.95147	3.84347	3.56601	3.97293	4.02887	3.55336	4.07157	3.70028
109259	-0.119808	0.489756	-0.0872331	0.63917	-0.275392	0.221569	4.43455	3.96732	4.46583	4.51174	4.16883	4.46953	4.19497	4.2805	4.46582	4.14508	4.41867	4.4301
109260	0.491891	0.0089134	-0.211133	0.176927	0.137293	0.504392	4.98464	4.99151	5.05568	4.64512	5.15362	5.11964	5.18217	5.04942	5.36188	5.13832	5.3958	5.47417
109263	2.56034	0.000142169	2.20133	3.34792e-05	4.30252	7.25925e-06	4.21146	4.63578	0.895473	-0.644763	4.9456	5.02722	4.72627	4.79853	2.88086	2.9582	2.68069	2.11532
109272	0.528408	0.198558	-0.39141	0.410864	0.156322	0.793199	3.60951	3.41339	3.24255	3.47826	3.31274	3.60851	3.56601	3.42324	3.33699	5.03054	4.01668	3.27531
109282	1.23504	0.000316514	0.892225	0.00240853	1.49402	0.000571111	2.95325	3.69169	1.91906	1.69455	4.24736	3.87644	3.79851	3.88457	2.96534	2.82988	3.18616	3.17635
109283	1.23712	0.0468345	1.09157	0.050151	1.78124	0.0240057	-4.01254	-3.72617	-5.61232	-5.68916	-2.99104	-3.59116	-3.94969	-2.68529	-4.75576	-4.18135	-4.47918	-4.22453
109284	1.23712	0.189845	1.78061	0.0473199	1.78124	0.128171	-4.01254	-3.72617	-5.61232	-5.68916	-1.40608	-3.59116	-3.94969	-1.10032	-4.75576	-4.18135	-4.47918	-4.22453
109288	-0.399285	0.0468345	0.70684	0.00326039	0.105445	0.664066	4.21146	4.62698	4.26266	4.34564	4.68844	4.61341	4.73331	4.32594	4.0419	3.6452	3.81084	4.1019
109290	0.450957	0.607837	1.44197	0.0835299	0.995083	0.357715	-4.01254	-3.72617	-4.02736	-5.68916	-2.99104	-3.59116	-3.94969	-1.10032	-4.75576	-4.18135	-4.47918	-4.22453
109292	-0.743802	0.00340526	-0.432223	0.123493	-0.618754	0.0419805	2.95325	3.32912	3.95943	3.53726	2.36651	2.55858	2.62017	2.74098	3.34752	2.85207	2.77821	2.97514
109300	-0.272283	0.106348	-0.00763478	0.972799	-0.330277	0.152718	2.99869	3.1442	3.25496	3.53726	3.03133	3.30366	2.96918	3.19736	3.20424	3.09477	3.21431	2.95538
109302	1.7817	5.24732e-05	0.765798	0.0111993	2.39748	3.60522e-05	6.79884	6.99579	5.045	3.95289	7.07639	7.27689	6.98327	6.85968	6.48801	6.25015	6.26985	6.12087
109304	4.35333	0.000262904	-0.930203	0.173187	3.05217	0.0142297	-1.69061	-0.266734	-5.61232	-2.51923	-0.183688	-1.26923	-0.042796	-1.10032	0.288631	-0.0938887	0.275709	0.729664
109309	0.0672694	0.933787	1.09157	0.142754	2.54895	0.0117792	-2.42757	-1.40424	-5.61232	-3.36723	-2.99104	-3.59116	-3.94969	-2.68529	-4.75576	-4.18135	-4.47918	-4.22453
109311	1.23712	0.0468345	1.09157	0.050151	1.78124	0.0240057	-4.01254	-3.72617	-5.61232	-5.68916	-2.99104	-3.59116	-3.94969	-2.68529	-4.75576	-4.18135	-4.47918	-4.22453
109312	1.23255	0.0546665	-1.62724	0.0257667	0.0470925	0.959677	-2.42757	-0.918811	-1.70543	-1.78227	-2.99104	-2.0062	-2.36472	-1.10032	-0.507836	0.34221	-1.30925	-0.524092
109317	0.811067	0.00464153	0.454293	0.0598224	1.24768	0.00136835	4.90334	5.3745	4.03693	3.73501	4.93377	5.41165	5.3334	4.78232	4.42663	4.72854	4.96584	4.67331
109318	1.23712	0.0925606	1.09157	0.0973038	2.54743	0.0103253	-4.01254	-2.1412	-5.61232	-5.68916	-2.99104	-3.59116	-3.94969	-2.68529	-4.75576	-4.18135	-4.47918	-4.22453
109319	1.23712	0.0468345	1.09157	0.050151	1.78124	0.0240057	-4.01254	-3.72617	-5.61232	-5.68916	-2.99104	-3.59116	-3.94969	-2.68529	-4.75576	-4.18135	-4.47918	-4.22453
109323	-0.305659	0.119995	-0.105805	0.568121	-0.223246	0.343934	5.85629	5.98636	6.07899	6.20982	5.32637	5.9538	5.79683	5.83435	5.81314	6.01217	5.84613	5.68386
109327	4.60964	0.000482106	1.73753	0.0146686	4.45735	0.0027042	-1.20518	1.22803	-5.61232	-3.36723	1.76384	2.02355	2.15884	1.2216	-0.6683	0.573536	0.275709	0.530355
109334	6.94001	2.41174e-06	-1.33586	0.0105399	4.09013	0.000512281	4.95036	4.72092	2.0243	-0.479703	6.74197	6.16205	6.70047	5.79449	7.2474	7.2072	8.25997	8.05769
109338	0.953852	0.00584636	-0.857481	0.0299295	-0.0136886	0.978206	0.631319	0.521762	0.863412	0.333211	0.468389	0.315728	0.805201	1.2216	1.35276	1.43336	1.4981	1.96529
109339	-1.08893	5.01901e-05	-0.145599	0.410512	-0.798632	0.00295421	5.13975	4.71263	5.86291	5.60029	4.47656	4.70805	4.31241	4.51439	4.68511	4.60981	4.60563	4.66725
109343	0.919514	0.0528312	2.323	0.000119956	3.18594	4.49683e-05	3.90035	5.01193	1.754	0.753787	4.20863	4.5535	4.63151	4.47459	2.46341	1.84102	2.15018	2.11532
109345	2.49526	0.0159459	0.169845	0.845535	3.71121	0.00468355	-1.69061	-0.556241	-5.61232	-4.10419	-1.40608	-3.59116	-2.36472	-1.10032	-3.1708	-2.59639	-2.15725	-1.41718
109348	-1.03514	0.000919272	-1.25756	0.00171027	-1.1388	0.00382611	4.24013	3.69169	5.28477	4.9556	2.68138	3.00875	2.67967	2.98714	4.33435	4.36168	3.65525	3.98979
109352	-0.68751	0.000834177	1.03716	6.52119e-05	-0.0557146	0.788042	4.24013	4.41849	4.37494	4.38632	4.49277	4.88862	4.76799	4.71559	3.69132	3.69517	3.84725	3.52366
109353	0.703872	0.187943	0.645785	0.19711	-0.10815	0.887302	3.45507	4.85503	5.19262	3.25629	5.06965	5.97679	5.72803	5.43884	4.64725	4.95564	5.15563	4.96282
109356	-0.416499	0.0279186	0.392676	0.0464228	0.511183	0.0249593	4.72556	4.81687	4.13083	4.38632	4.35769	3.92454	4.36773	4.32594	3.74009	4.02322	3.86512	3.75846
109357	-1.41695	8.3499e-06	0.132262	0.54704	-0.812487	0.00381288	3.83921	3.56845	4.44702	4.60201	3.11748	3.06705	3.3632	3.42324	3.3889	3.05705	2.95545	2.97514
109359	-1.93161	0.000110295	0.523984	0.258582	-1.50293	0.00799358	0.941659	0.361297	2.08117	2.25921	0.915848	0.656765	0.573875	1.01515	0.45369	0.947931	0.275709	-0.7651
109361	-0.843088	0.000645457	-0.248985	0.235002	-1.02074	0.00164994	3.85165	3.82073	4.83786	4.87785	3.1587	3.82669	4.01032	3.94407	4.0419	3.89011	4.08688	4.02813
109362	1.63699	3.64438e-05	0.356992	0.12835	1.40227	0.00115375	2.92998	3.493	2.08117	1.51052	3.95147	3.87644	3.61256	3.75766	3.46824	3.20235	3.66548	3.33771
109372	2.34731	0.0314091	-0.779517	0.405071	3.33472	0.0135491	-2.42757	0.180725	-3.29039	-5.68916	-2.99104	-2.0062	-3.94969	-2.68529	-2.43384	-2.59639	-1.67182	-1.9026
109373	2.73313	7.12503e-06	0.180907	0.508661	2.24128	0.000283243	2.97615	3.493	1.20786	0.753787	3.7232	3.68496	4.01032	4.18508	3.75599	3.16738	3.92596	3.95039
109386	1.46407	7.24171e-06	0.345138	0.050151	1.29941	0.000119282	5.83138	5.83798	4.55384	4.51664	6.51873	6.24962	6.44156	6.16334	5.93336	5.72102	6.22213	6.12309
109390	1.22632	0.00354126	-1.61748	0.00429704	0.518757	0.304367	1.19692	2.25111	1.37636	0.969055	1.53252	1.16372	-0.249247	1.01515	2.52036	2.41856	2.39119	2.21841
109393	1.51652	5.34507e-05	0.447385	0.0567112	1.56164	0.000307057	4.73901	5.36395	3.5898	3.37424	5.51278	5.33068	5.51996	5.418	4.88267	4.61631	5.31361	5.17421
109397	0.0856454	0.936264	1.78061	0.0723476	0.629771	0.627149	-4.01254	-3.72617	-3.29039	-5.68916	-1.40608	-3.59116	-3.94969	-1.10032	-4.75576	-4.18135	-4.47918	-4.22453
109398	4.87323	3.66232e-06	-1.86817	0.0017128	2.16464	0.00999344	8.12028	8.16751	7.34242	4.62486	9.14947	8.76171	8.96899	9.08662	10.7858	10.6582	11.0257	10.9351
109399	1.33778	0.000177077	-0.499178	0.042396	0.385172	0.207367	6.08681	5.90137	5.49293	5.72394	6.51477	6.29301	6.50049	6.48213	6.73759	6.49196	7.37296	7.18539
109406	0.8251	0.422237	0.239585	0.823762	1.17133	0.359996	-2.42757	-2.1412	-2.80497	-4.10419	-0.669114	-2.0062	-3.94969	-2.68529	-1.58584	-2.59639	-4.47918	-1.9026
109407	0.546566	0.0313901	-1.04547	0.00439666	-1.32537	0.00764357	1.54205	1.94626	3.26112	2.85388	2.05335	2.74869	2.24014	3.42324	3.58853	3.65785	3.60297	3.56337
109412	3.35665	1.74495e-06	0.518426	0.0447656	3.42346	6.80658e-06	4.92704	4.08762	1.18209	1.02509	5.20371	4.70805	4.91759	5.1789	4.37094	4.50164	4.70322	4.25525
109415	1.23712	0.119203	1.44197	0.050151	1.78124	0.0721483	-4.01254	-3.72617	-5.61232	-5.68916	-1.40608	-3.59116	-3.94969	-2.68529	-4.75576	-4.18135	-4.47918	-4.22453
109423	0.201773	0.116747	-0.19936	0.126675	-0.155184	0.343181	9.03339	9.21543	9.36259	9.19315	9.13211	9.34419	9.37492	9.2399	9.36115	9.47048	9.45571	9.64072
109424	0.554959	0.0719855	0.779814	0.0231644	1.3985	0.00230139	3.54971	4.11304	2.5425	2.29384	3.77714	4.10232	3.64277	3.3808	2.46341	2.9582	3.15745	3.41209
109425	0.00716576	0.961646	1.10313	8.35357e-06	1.1132	5.81893e-05	5.82509	6.14574	4.92974	4.81566	5.9308	6.04727	5.96769	5.9836	4.95676	4.82708	4.86733	4.86558
109428	-0.48797	0.0188959	0.0891033	0.620002	-0.471175	0.0504139	5.55161	5.55692	5.81552	6.2338	5.73347	5.53554	5.69237	5.53872	5.5331	5.82848	5.32979	5.45671
109429	-0.123745	0.409069	0.202948	0.193951	0.00062398	0.99789	4.31389	4.19865	4.16082	4.3566	4.46017	4.15703	4.44692	4.2805	4.02231	4.26573	4.13185	4.13741
109435	0.207564	0.572106	-0.656952	0.0938661	-0.411618	0.393932	4.3926	3.99493	4.33458	4.89862	4.1279	4.24804	4.11101	4.18508	4.32372	5.74791	4.68321	4.57313
109438	2.25548	5.95574e-07	0.414121	0.0302924	1.88562	1.3731e-05	4.82981	4.85503	3.08465	2.83048	5.83868	5.34842	5.66318	5.6854	5.18235	5.04987	5.47356	5.1396
109445	2.80903	0.000265724	-0.403612	0.41365	2.36376	0.00506737	-0.553106	-1.40424	-3.29039	-3.36723	-0.183688	-1.26923	-1.62776	-0.363358	-0.848873	-0.274461	-0.391716	-0.524092
10946	-0.310612	0.0548282	-0.0793944	0.620002	-0.449993	0.0334442	4.67746	4.29064	5.00147	4.88354	4.5712	4.52258	4.55414	4.5721	4.81219	4.56348	4.56795	4.57313
109471	2.20219	0.000121489	-0.229879	0.527732	2.39368	0.000406745	2.25425	2.42358	0.220569	-0.331605	2.21841	1.36303	1.72274	2.74098	2.1631	2.47686	1.78761	2.18486
109472	-1.38095	1.27948e-05	0.293833	0.110811	-1.08856	0.000584172	4.83609	4.66185	5.81237	5.86879	4.55585	4.83929	4.74031	4.87696	4.30223	4.77575	4.23163	4.5601
109474	-1.12281	0.000235597	-0.227063	0.29201	-1.11247	0.00157252	5.08813	5.14111	6.11262	6.33909	4.78374	5.02722	4.88004	4.76593	5.13146	5.57187	4.80391	4.91246
109476	1.23712	0.0752165	1.48214	0.0263616	1.78124	0.0417992	-4.01254	-3.72617	-5.61232	-5.68916	-2.99104	-2.0062	-3.94969	-2.68529	-4.75576	-4.18135	-4.47918	-4.22453
109478	-0.08791	0.751872	0.0633751	0.82538	0.727396	0.0407142	5.30261	5.8265	4.5812	5.08974	5.04788	5.06347	4.48911	4.68104	5.12229	4.79879	4.57339	4.47937
109482	2.55811	0.0346864	-0.0668757	0.951912	3.54762	0.017033	-1.69061	-0.918811	-4.02736	-5.68916	-1.40608	-1.26923	-3.94969	-2.68529	-1.58584	-4.18135	-2.15725	-1.41718
109485	-0.384584	0.0256375	0.864188	0.000177004	0.0488918	0.813879	4.42625	4.76969	4.50792	4.57646	5.02577	4.90469	5.14571	4.99419	4.07396	4.30649	4.0561	4.21426
109487	3.86798	0.000192478	-1.31823	0.03849	3.22821	0.00341387	1.54205	2.64887	-0.326919	-1.98872	1.25688	1.90069	1.00451	1.40218	2.21002	2.1585	3.38501	3.07009
109492	1.98355	5.05635e-07	-0.156336	0.313964	1.00246	0.00077356	3.97046	3.69169	2.86746	2.8067	4.83551	4.52258	4.6465	4.69842	4.6684	4.74643	4.98639	4.88138
109495	1.403	0.0132478	-0.67057	0.185447	0.258098	0.714193	-1.69061	-0.266734	-1.22	-1.29684	-0.669114	-1.26923	-0.490255	0.484639	-0.000875611	-0.0938887	0.378802	0.29903
109497	-2.21292	0.000217246	0.471916	0.403935	-0.23087	0.615232	3.50316	3.98119	3.90141	4.01648	1.86694	2.33957	1.98105	2.8693	2.57515	2.29438	1.4981	0.419324
109500	1.64894	4.94318e-05	-0.150049	0.535568	0.610983	0.0655966	5.90185	6.59463	5.77623	5.50375	7.28159	7.23935	7.18538	6.85581	7.04311	7.05884	7.56556	7.49614
109501	0.476772	0.0094003	0.0422106	0.796773	0.279072	0.1681	4.67746	5.07797	4.56883	4.61576	5.14338	5.01986	5.12445	5.1789	5.07554	4.88743	5.21953	5.09062
109504	-1.4316	0.0244417	3.29017	0.000220416	-1.72218	0.0488229	-1.69061	-0.0257261	1.50662	0.193486	2.21841	3.03819	2.49326	3.09607	-0.232201	-1.01143	-1.01975	-0.137069
109505	0.779197	0.00613626	0.621433	0.0244262	-0.552513	0.169364	1.27287	2.15648	2.49097	1.99032	3.31274	3.60851	3.70137	3.94407	2.88086	3.20235	2.97203	3.05159
109508	-0.0389478	0.924043	0.0822515	0.877849	-0.687706	0.264343	0.845444	0.797396	1.90338	1.13102	1.25688	1.76639	1.33572	1.95857	1.17497	0.676629	1.93021	2.11532
109512	0.558028	0.0177077	-0.394396	0.108334	0.29395	0.30677	3.62409	3.43371	3.26112	3.22074	2.98624	3.25433	3.51792	3.91463	3.65786	3.95307	4.04046	3.55026
109513	-0.797217	0.0043666	0.073865	0.775254	-0.699434	0.0309521	4.13212	4.44876	4.68574	5.27879	4.04238	4.27302	4.18474	4.60933	4.00246	4.54997	4.10954	4.11086
109514	-0.0557001	0.831423	-0.0971875	0.757068	-0.318527	0.374033	3.28208	3.11932	3.35057	3.69671	3.1587	3.25433	3.45119	3.65456	3.13298	4.12699	3.36002	3.3529
109523	1.23712	0.0752165	1.48214	0.0263616	1.78124	0.0417992	-4.01254	-3.72617	-5.61232	-5.68916	-2.99104	-2.0062	-3.94969	-2.68529	-4.75576	-4.18135	-4.47918	-4.22453
109525	-0.187475	0.265474	0.133434	0.45049	-0.134538	0.537934	4.17234	4.44876	4.31694	4.55996	4.52466	4.50159	4.34952	4.10913	4.09286	4.34613	4.36317	4.21426
109528	0.7837	0.417912	0.771662	0.409904	2.37259	0.0469611	-0.553106	-2.1412	-4.02736	-3.36723	-2.99104	-2.0062	-1.14233	-2.68529	-4.75576	-1.85942	-2.89422	-1.9026
109531	-1.85394	0.080954	0.605075	0.667943	0.525989	0.612061	2.61682	2.81299	2.00973	2.34976	2.79032	-1.26923	0.573875	2.52417	2.1146	2.1585	-1.30925	-1.9026
109532	-0.34753	0.522182	1.09157	0.050151	0.196596	0.781828	-4.01254	-3.72617	-4.02736	-4.10419	-2.99104	-3.59116	-3.94969	-2.68529	-4.75576	-4.18135	-4.47918	-4.22453
109533	0.119633	0.592361	-0.499103	0.0765062	-0.828643	0.0266913	2.39685	2.71678	3.57997	3.17193	2.29436	3.20325	3.12713	3.24545	3.58853	3.26986	3.46919	3.62722
109535	0.236468	0.184016	-0.352519	0.102805	0.402308	0.0926294	3.57992	3.67471	3.03514	3.40624	2.8916	2.948	3.24999	3.33708	3.32639	3.4407	3.45746	3.63965
109536	-0.145976	0.52767	-0.431289	0.0552303	-0.471676	0.100483	5.55161	5.36923	5.84967	6.01604	5.19383	5.4505	5.36093	5.40747	5.72906	6.3115	5.53065	5.57151
109537	1.0168	0.00181355	0.0952196	0.746776	0.121681	0.767988	0.37978	0.666152	0.410046	0.376932	1.25688	1.53812	1.6049	1.56264	1.35276	1.0281	1.58691	1.65811
109541	0.812168	0.000491807	0.918318	0.000253894	1.15945	0.000279521	3.56489	3.98119	2.602	2.60086	4.33987	4.18362	4.44692	4.34814	3.27214	3.39608	3.54873	3.45495
109543	0.35416	0.12032	-0.0651245	0.783475	-0.113579	0.705496	4.41792	4.2222	4.12746	4.75067	4.90982	4.79685	4.73331	4.41275	4.60399	4.64202	4.8629	5.06779
109544	-0.66842	0.285986	1.06608	0.102665	-0.540358	0.506216	-4.01254	-3.72617	-3.29039	-3.36723	-2.99104	-2.0062	-3.94969	-2.68529	-3.1708	-4.18135	-4.47918	-4.22453
109548	-1.32853	0.00690111	-0.595879	0.31714	-0.614509	0.269348	1.27287	0.361297	1.62608	1.29953	-0.183688	-0.421238	-0.249247	-1.10032	0.73609	0.863043	-0.391716	-0.7651
109550	1.23712	0.163146	1.44197	0.0754259	2.54743	0.0254818	-4.01254	-2.1412	-5.61232	-5.68916	-1.40608	-3.59116	-3.94969	-2.68529	-4.75576	-4.18135	-4.47918	-4.22453
109555	-0.533582	0.312289	-0.321102	0.64026	0.19275	0.787367	0.941659	0.180725	0.496203	0.288123	-0.183688	-0.421238	-0.249247	-1.10032	0.198433	0.676629	-1.67182	0.29903
109559	-0.16306	0.438393	0.26753	0.235099	-0.0296025	0.919809	4.02638	3.91046	3.80764	4.19501	4.33987	4.14355	4.01032	3.94407	3.91312	4.22379	3.60297	3.62722
109562	1.23712	0.0658081	1.5124	0.0201162	2.59222	0.00540635	-2.42757	-3.72617	-5.61232	-5.68916	-2.99104	-3.59116	-2.36472	-2.68529	-4.75576	-4.18135	-4.47918	-4.22453
109566	1.23712	0.0468345	1.09157	0.050151	1.78124	0.0240057	-4.01254	-3.72617	-5.61232	-5.68916	-2.99104	-3.59116	-3.94969	-2.68529	-4.75576	-4.18135	-4.47918	-4.22453
109567	0.438899	0.501526	1.09157	0.0814249	0.983025	0.22379	-4.01254	-3.72617	-5.61232	-4.10419	-2.99104	-3.59116	-3.94969	-2.68529	-4.75576	-4.18135	-4.47918	-4.22453
109568	1.23712	0.0468345	1.09157	0.050151	1.78124	0.0240057	-4.01254	-3.72617	-5.61232	-5.68916	-2.99104	-3.59116	-3.94969	-2.68529	-4.75576	-4.18135	-4.47918	-4.22453
109569	1.61271	0.0451811	0.715975	0.289698	1.78124	0.0638991	-4.01254	-3.72617	-5.61232	-5.68916	-2.99104	-3.59116	-3.94969	-2.68529	-4.75576	-4.18135	-4.47918	-2.63957
109572	2.74673	0.0252196	0.998551	0.282091	4.09877	0.00756184	-1.69061	-1.40424	-5.61232	-5.68916	-0.183688	-3.59116	-2.36472	-1.10032	-3.1708	-4.18135	-1.67182	-2.63957
109582	1.23712	0.0468345	1.09157	0.050151	1.78124	0.0240057	-4.01254	-3.72617	-5.61232	-5.68916	-2.99104	-3.59116	-3.94969	-2.68529	-4.75576	-4.18135	-4.47918	-4.22453
109583	0.133999	0.501526	-0.455213	0.050151	-0.0949388	0.723643	4.20178	4.08762	4.34623	4.13898	4.14851	4.05989	3.9145	3.46446	4.2749	4.12699	4.67311	4.42293
109585	-0.93702	0.000192389	-0.106247	0.581664	-0.808038	0.00382611	4.59849	4.08762	5.00331	5.32417	4.04238	4.15703	4.13246	4.13489	4.12382	4.3694	4.15382	4.27929
109594	-0.185781	0.292131	0.376372	0.0584846	-0.31773	0.189501	3.31838	3.72505	3.86138	3.79264	3.80337	4.03089	4.11101	4.0829	3.85526	3.74346	3.42169	3.52366
109599	4.48452	1.66915e-05	0.743452	0.0688803	6.89203	1.80146e-06	3.26359	3.62256	-2.80497	-4.10419	2.43522	1.53812	1.25977	2.26891	0.916662	0.947931	1.24874	0.984921
109600	0.176648	0.316829	-0.901684	0.000432515	-0.720346	0.00818369	4.62771	4.04862	5.08899	5.05652	4.47656	4.29758	4.30298	4.34814	5.34358	5.23861	5.05804	5.35855
109601	1.86062	0.0212927	-0.647207	0.369568	1.27809	0.193199	-0.553106	0.91769	0.318416	-2.51923	0.468389	0.4963	-0.249247	-0.363358	0.972157	0.947931	0.378802	0.633449
109602	1.63404	3.56422e-06	-0.585174	0.00547998	1.11961	0.000409433	5.38621	5.25397	4.38627	4.01648	5.33539	5.3775	5.27673	4.95134	5.94554	5.61793	5.95441	5.82939
109607	-0.726487	0.000512148	0.119141	0.43348	-0.349908	0.078151	5.36467	5.27101	5.63975	5.69724	4.9456	5.31272	5.0016	4.93677	5.09442	4.81583	4.91528	4.93786
109608	0.163236	0.638789	-0.277157	0.529801	-0.56252	0.296588	1.41373	1.63139	2.22688	1.9329	2.05335	1.76639	1.72274	2.60012	2.79113	2.68901	1.54319	1.88399
109609	-0.278153	0.264745	0.0469414	0.854854	-0.31526	0.304456	6.01122	6.59463	6.87175	6.37255	6.67607	6.31422	6.5591	5.99771	6.49157	6.26676	6.24789	6.36325
109621	-1.51214	8.42113e-06	-0.324887	0.204551	-1.12759	0.000907203	3.16737	3.28506	4.43617	4.26358	2.21841	2.81823	2.52605	2.35911	2.75994	3.21953	2.59764	2.83075
109623	1.23712	0.163146	1.44197	0.0754259	2.54743	0.0254818	-4.01254	-2.1412	-5.61232	-5.68916	-1.40608	-3.59116	-3.94969	-2.68529	-4.75576	-4.18135	-4.47918	-4.22453
109624	1.23712	0.0468345	1.09157	0.050151	1.78124	0.0240057	-4.01254	-3.72617	-5.61232	-5.68916	-2.99104	-3.59116	-3.94969	-2.68529	-4.75576	-4.18135	-4.47918	-4.22453
109628	1.83145	0.000100531	-0.186175	0.560441	1.67689	0.00171042	1.47932	1.31823	-0.0577326	-0.479703	1.76384	1.36303	1.33572	1.01515	1.22152	1.79593	1.78761	1.50339
109635	1.62368	0.00384672	-0.423895	0.381213	0.698234	0.283725	3.37117	3.65754	3.12577	2.49572	4.83551	3.58875	4.20513	3.33708	3.83295	3.89011	4.93233	5.09514
109638	0.335885	0.156899	-0.876344	0.00204091	-0.328749	0.25205	5.79321	5.53828	6.18736	5.8042	5.10171	5.81611	5.39239	5.46953	6.55655	6.46701	6.07445	6.22565
109643	-0.210856	0.710007	0.707005	0.250042	0.336525	0.645921	-0.105647	-0.0257261	-0.402868	-0.403755	0.178882	-1.26923	0.573875	1.01515	-0.848873	-0.0938887	-1.30925	-0.137069
109644	1.296	3.70268e-05	-0.0467926	0.830752	0.932717	0.00447971	3.08549	3.45374	2.28855	2.36069	3.75042	3.42006	3.41664	3.88457	3.40914	3.68283	3.61358	3.82532
109645	-0.657437	0.00362128	-0.244316	0.231876	-0.35933	0.13413	4.64924	4.36659	4.68574	5.06155	3.87932	4.26059	3.98695	3.61849	4.2749	4.30649	4.07157	4.21426
109646	-0.91623	0.00492427	-0.375246	0.322816	-0.86038	0.0391822	3.04275	2.00175	3.36209	3.47323	1.96315	1.45323	2.4597	2.74098	2.50162	2.41856	2.341	2.76415
109647	-0.542295	0.00162186	0.114177	0.420521	-0.329394	0.0670992	4.58365	4.50745	4.85834	4.89487	4.44359	4.51213	4.4974	4.2805	4.35537	4.1718	4.4004	4.40118
109650	-0.801426	0.000389149	0.0929535	0.566203	-0.978838	0.000557045	5.29808	5.57075	6.38026	6.44238	5.73347	5.8866	5.59141	5.58618	5.5192	5.7772	5.4232	5.71652
109651	-1.25073	0.00044268	-0.268797	0.396265	-0.880377	0.0210046	3.94746	3.89589	4.78749	4.81963	2.98624	3.89265	3.06154	3.09607	3.99578	3.68283	3.15745	3.32236
109652	3.71898	7.95397e-06	0.196323	0.520333	3.56412	5.47499e-05	2.25425	3.1927	-0.567927	-1.16559	3.1587	2.55858	3.1056	3.54353	2.75994	2.9582	2.9217	2.76415
109654	1.23712	0.0468345	1.09157	0.050151	1.78124	0.0240057	-4.01254	-3.72617	-5.61232	-5.68916	-2.99104	-3.59116	-3.94969	-2.68529	-4.75576	-4.18135	-4.47918	-4.22453
109655	-0.309865	0.106321	0.237555	0.229076	-0.0843944	0.734386	4.12189	4.36659	4.36353	4.28095	4.08577	4.24804	4.19497	4.53388	3.90601	3.70739	4.21779	4.21426
109656	-0.7983	0.000360722	0.233256	0.169706	-0.357602	0.0889803	4.40109	4.73736	4.92974	4.90983	4.37528	4.4803	4.30298	4.23358	4.32905	4.15404	3.98435	3.99947
109657	0.139571	0.561981	-0.131004	0.658506	-0.69816	0.0703193	2.13721	2.46366	3.39049	2.59161	3.27574	3.03819	2.8185	2.92942	3.23859	3.03782	3.08306	3.1242
109660	1.77922	0.115574	0.113708	0.920951	2.18618	0.113536	-1.69061	-3.72617	-4.02736	-5.68916	-1.40608	-3.59116	-3.94969	-2.68529	-4.75576	-2.59639	-2.89422	-1.9026
109666	-0.404455	0.00849149	0.266855	0.0469917	-0.0201027	0.909348	5.46522	5.61591	5.65271	5.46756	5.3621	5.41165	5.47867	5.42846	5.21146	5.08309	5.20907	5.11754
109667	0.360856	0.189116	-1.3706	0.00359484	-0.409431	0.340498	1.03186	0.521762	0.987591	1.40888	-0.183688	-0.131731	0.573875	0.484639	1.35276	1.79593	1.35371	1.84156
109675	-0.172283	0.296883	0.55198	0.00373102	0.285075	0.163315	5.28896	5.33723	4.84609	5.20944	5.52859	5.31873	5.42318	5.36456	4.67678	5.04987	4.85398	4.84961
109678	1.59726	3.63671e-06	0.0796837	0.652831	1.08359	0.000596909	4.46724	4.67898	3.57007	3.40096	5.17386	4.92847	5.25244	5.33152	4.89349	4.95051	5.2606	5.22462
109683	-0.310837	0.146445	-0.921248	0.00206381	-0.183793	0.489132	4.7323	5.01193	5.14173	4.961	3.48469	4.00129	3.81186	3.94407	5.14962	4.59014	4.57339	4.63034
109685	0.157379	0.423247	-0.419937	0.0732134	0.271256	0.287016	3.86398	4.25683	3.87753	3.67935	3.41835	3.66623	3.55016	3.33708	3.77171	4.33828	3.83823	3.83616
109688	1.65318	0.0209549	0.675507	0.247261	1.78124	0.0366793	-4.01254	-3.72617	-5.61232	-5.68916	-2.99104	-3.59116	-3.94969	-2.68529	-3.1708	-4.18135	-4.47918	-4.22453
109689	-1.0951	0.000151489	0.103124	0.602331	-0.567053	0.0327224	6.22706	5.93026	6.57472	6.71412	5.45604	5.84555	5.50358	5.81854	5.67155	5.7597	5.21605	5.5519
109690	-0.998678	0.00107749	-0.142759	0.678816	-0.854706	0.0240057	1.27287	0.91769	1.90338	2.0182	0.915848	0.4963	1.25977	0.484639	1.22152	0.863043	0.806223	0.904751
109693	-0.116258	0.455977	0.474254	0.0107506	-0.0800955	0.701112	4.02638	3.98119	4.0441	4.12623	4.68844	4.26059	4.50564	4.32594	3.92723	3.85757	4.13185	3.95039
109696	5.02168	1.52603e-06	1.3055	0.000591086	5.52349	2.78298e-06	5.42833	5.97947	0.863412	-0.479703	6.78539	6.23061	6.60394	6.40483	4.96704	4.91931	5.59094	5.32429
109701	0.22651	0.584951	-0.633494	0.229076	0.129519	0.833176	1.19692	0.521762	0.616497	0.880699	0.468389	0.932399	0.805201	-1.10032	1.35276	0.462505	1.13553	0.819862
109702	5.62541	5.26949e-06	0.545415	0.183869	5.21857	5.18443e-05	0.511025	0.180725	-4.02736	-5.68916	1.65281	0.656765	1.47658	1.56264	0.529639	0.772845	0.565215	1.26732
109705	1.38154	0.000123863	0.23879	0.286722	1.21033	0.00176761	5.99449	6.6148	5.28325	4.90983	6.91434	6.63404	6.85364	6.467	6.18455	6.4306	6.68132	6.61703
109710	3.73925	0.00021995	-0.191139	0.712824	1.89879	0.0643263	-0.105647	1.55924	0.115599	-2.51923	2.73688	2.47493	2.27913	1.70703	2.88086	2.32644	2.17903	2.62096
109715	1.23712	0.0468345	1.09157	0.050151	1.78124	0.0240057	-4.01254	-3.72617	-5.61232	-5.68916	-2.99104	-3.59116	-3.94969	-2.68529	-4.75576	-4.18135	-4.47918	-4.22453
109717	-1.30466	4.98874e-05	0.215668	0.449267	0.0364849	0.888831	3.04275	3.1442	2.9913	3.11497	1.25688	2.08126	2.20006	2.17269	1.7834	1.79593	1.74964	1.65811
109718	-1.20277	2.3746e-05	0.396002	0.0508592	-0.328601	0.12732	4.25893	4.21047	4.41697	4.71279	3.66717	4.05989	3.65764	3.5815	3.52501	3.31849	3.28237	3.29117
109726	-0.455519	0.243921	0.626729	0.178384	0.264543	0.601291	1.19692	0.91769	1.15586	0.46059	1.40127	0.656765	0.573875	1.56264	0.601789	0.772845	0.275709	-0.317641
109727	0.618921	0.113046	0.61954	0.115001	1.05777	0.0401785	0.511025	-0.0257261	-0.968465	-0.644763	0.468389	0.656765	0.442631	0.122069	0.102218	0.066576	-0.778739	-0.137069
109728	0.129015	0.5333	-0.137179	0.484713	0.285973	0.256143	5.43248	5.84179	5.57935	5.12061	5.29898	5.46141	5.40125	5.15392	5.69854	5.54827	5.28403	5.38834
109736	2.67493	0.0234531	-0.782	0.423825	0.995083	0.48404	-4.01254	-3.72617	-4.02736	-5.68916	-1.40608	-3.59116	-3.94969	-2.68529	-1.58584	-1.374	-1.67182	-4.22453
109740	3.58886	2.88242e-05	0.371619	0.297179	3.23683	0.000345861	3.18714	4.26819	1.20786	-0.262892	4.67429	4.5535	4.39461	3.97293	3.64938	4.34613	4.31848	3.92013
109744	-0.616852	0.484442	0.802933	0.385255	-0.631549	0.585725	-4.01254	-1.40424	-1.70543	-2.51923	-2.99104	-2.0062	-1.62776	-1.10032	-3.1708	-1.85942	-1.67182	-4.22453
109746	-1.14985	0.00225091	0.816612	0.050151	-0.403916	0.30978	1.11675	1.31823	1.6823	1.54925	1.09642	1.16372	1.66502	1.01515	0.670502	0.462505	-0.231251	0.984921
109754	-0.193286	0.446524	-0.234573	0.492502	-0.210129	0.563359	1.9182	1.48329	1.98014	1.87309	1.76384	1.16372	2.02759	0.774146	1.65363	1.84102	1.67057	1.79784
109771	-0.0349855	0.965604	0.739708	0.34837	1.19962	0.203596	0.0749257	-0.556241	-1.70543	-1.16559	0.709397	-2.0062	-1.62776	0.484639	-1.58584	-1.01143	-2.15725	-1.05461
109772	-0.34753	0.681026	2.57303	0.0062149	1.00757	0.320593	-2.42757	-3.72617	-4.02736	-4.10419	-1.40608	-3.59116	-1.14233	-1.10032	-4.75576	-4.18135	-4.47918	-4.22453
109775	0.0603909	0.705622	0.548911	0.00688441	0.292315	0.161607	3.43867	3.74144	3.31546	3.26213	3.95147	4.00129	3.79851	3.85387	3.37866	3.26986	3.52645	3.19332
109776	-0.523362	0.0822046	0.842962	0.0250967	-0.124168	0.760606	2.99869	2.20457	2.38203	3.11497	3.23778	3.22902	3.0161	2.74098	2.38379	2.3885	1.89586	2.2512
109782	-0.279887	0.497197	-0.216815	0.63879	-0.520389	0.33842	3.80124	4.12558	4.37778	4.57176	3.87932	4.12994	4.07822	3.68975	3.74806	5.39796	3.9002	3.82532
109784	-0.503654	0.00779283	0.459914	0.0231049	0.156444	0.445358	4.05893	4.06174	3.72975	4.07737	3.60887	3.92454	3.88952	4.00121	3.39905	3.52601	3.36002	3.32236
109785	1.05249	0.000964793	-0.242911	0.372213	0.896964	0.0166067	3.35379	3.72505	2.95373	2.31647	3.66717	3.35135	3.53413	3.1476	3.57963	3.36554	3.94289	3.83616
109790	-0.0899378	0.713675	-0.198807	0.529801	0.136835	0.681855	2.75565	2.74957	2.21423	3.00781	2.13824	2.47493	2.35409	2.26891	2.46341	2.68901	2.41564	2.56988
109796	0.0582022	0.766995	0.0437834	0.818032	0.214986	0.363672	6.24131	6.34396	6.13797	6.01863	6.18638	6.10407	6.0906	6.35089	6.31637	6.42135	5.83484	5.97146
109798	0.0137063	0.968561	-0.47249	0.134291	-0.695638	0.0979928	5.80924	4.80131	5.94179	6.07696	5.78045	5.42286	5.97957	4.90717	6.03132	5.82287	6.0802	6.16025
109804	-0.784783	0.0127456	0.268575	0.462759	-0.251453	0.501318	2.29124	1.7001	2.25186	2.28239	2.21841	1.8351	1.40787	1.70703	1.31033	1.1762	1.35371	2.15051
109805	1.23712	0.0468345	1.5124	0.0120941	1.78124	0.0240057	-4.01254	-3.72617	-5.61232	-5.68916	-2.99104	-3.59116	-2.36472	-2.68529	-4.75576	-4.18135	-4.47918	-4.22453
109808	-0.552267	0.013521	0.365344	0.104325	0.139839	0.573848	3.94746	4.29064	3.76922	4.17038	4.16883	3.60851	3.83822	3.50454	3.42911	3.45527	3.45746	3.32236
109813	-0.436523	0.417702	1.54211	0.0130197	-0.598672	0.401565	-2.42757	-1.40424	-0.658125	-1.98872	-0.183688	-0.131731	-0.249247	-0.363358	-2.43384	-1.374	-1.30925	-1.9026
109816	-0.0343145	0.80357	-0.0553329	0.669157	-0.118072	0.475439	5.7835	5.67685	5.86392	5.83293	5.81953	5.7947	5.79683	5.60473	5.78048	5.71195	5.89477	5.86955
109819	-2.15541	8.02408e-05	-0.528924	0.317145	-1.18734	0.0190089	3.62409	3.1927	4.73086	4.48702	1.25688	2.59866	2.07268	1.40218	3.07079	2.9582	1.74964	1.96529
109821	1.23712	0.0972725	1.48214	0.0371263	2.59222	0.010309	-2.42757	-3.72617	-5.61232	-5.68916	-2.99104	-2.0062	-3.94969	-2.68529	-4.75576	-4.18135	-4.47918	-4.22453
109835	0.0349019	0.843378	0.178422	0.29774	-0.168724	0.448611	4.23064	4.42865	4.69943	4.28669	4.58639	4.84763	4.57779	4.8461	4.49927	4.39985	4.63717	4.57313
109839	1.03301	0.207942	0.320791	0.697571	-0.0148155	0.990683	-4.01254	-2.1412	-2.80497	-3.36723	-2.99104	-1.26923	-1.62776	-1.10032	-3.1708	-2.59639	-1.30925	-1.05461
109845	1.97442	2.59456e-06	-0.478048	0.0362532	2.11546	9.7752e-06	3.85165	3.69169	1.62608	1.69455	3.60887	2.85178	3.1056	3.19736	3.77171	3.48398	3.68573	3.56337
109848	-0.402435	0.0192793	-0.101045	0.536287	-0.654515	0.00680409	4.24013	4.11304	4.72641	4.94293	4.5088	4.29758	4.25488	4.3034	4.52269	4.57687	4.25214	4.37909
109853	-0.621421	0.00615219	0.182773	0.422207	-0.602557	0.0342556	3.51884	3.09401	3.79069	4.05399	3.69546	3.52778	3.41664	3.29199	3.03214	3.59344	3.30872	3.33771
109857	-1.49523	0.0475629	1.34408	0.0864127	0.0574086	0.95183	-1.69061	-2.1412	-2.15289	-1.78227	-1.40608	-2.0062	-2.36472	-2.68529	-4.75576	-4.18135	-2.89422	-1.9026
109863	1.20719	0.0949704	1.19142	0.069882	1.43143	0.109465	-0.105647	-0.918811	-0.968465	-2.8818	0.468389	-0.421238	0.69417	1.2216	-0.848873	-0.72192	-1.30925	0.0233955
109867	0.196747	0.740185	0.837024	0.15068	1.05495	0.145595	-1.20518	0.361297	-1.70543	-1.29684	0.178882	-0.783808	-1.14233	0.122069	-1.29633	-1.85942	-1.01975	-1.05461
10987	-0.502869	0.00386605	-0.0362524	0.804445	-0.494246	0.0154299	6.08154	5.83798	6.42968	6.47732	5.88854	5.91861	5.93143	5.91834	6.1307	5.98732	5.76518	5.9214
109875	-1.18109	0.00136332	-0.835644	0.0434424	-2.02459	0.00083715	2.58738	2.64887	4.51051	4.7713	2.50081	2.67562	2.4597	2.98714	3.86262	3.95307	2.81544	3.19332
109894	4.58556	0.000157383	2.34914	0.000618506	5.49287	0.000137736	1.41373	1.02872	-2.80497	-5.68916	3.07505	2.13676	2.70852	2.98714	0.288631	0.573536	0.730274	-0.317641
109900	0.438899	0.54461	1.48214	0.0419798	2.56375	0.00878876	-2.42757	-2.1412	-5.61232	-4.10419	-2.99104	-2.0062	-3.94969	-2.68529	-4.75576	-4.18135	-4.47918	-4.22453
109901	-0.953523	0.141581	1.09157	0.103716	0.401577	0.615475	-2.42757	-3.72617	-2.80497	-4.10419	-2.99104	-3.59116	-3.94969	-2.68529	-4.75576	-4.18135	-4.47918	-4.22453
109906	2.28516	7.46728e-05	-0.267381	0.453746	1.36908	0.0212664	1.54205	2.15648	0.895473	0.0387637	2.36651	2.38612	2.73681	2.26891	2.29952	2.56012	3.06772	3.1242
109910	0.452731	0.0311573	-0.404721	0.0377716	0.116933	0.624294	5.615	5.50025	5.55823	5.32417	5.52071	5.58626	5.51588	5.29771	5.77269	5.60165	6.17098	6.03168
109912	-0.066152	0.743623	0.12972	0.601451	-0.34993	0.228308	2.3625	2.64887	2.96133	2.73291	2.62367	2.85178	3.26948	2.67227	2.69545	2.58683	2.90453	2.93534
109925	-0.0467888	0.852719	0.191282	0.529323	0.0400451	0.912825	1.19692	1.63139	1.4211	1.29953	1.65281	1.45323	1.25977	1.83828	1.61928	1.0281	1.24874	1.26732
109932	-0.443197	0.160813	-0.315958	0.448501	-0.318926	0.458671	2.80764	3.09401	3.35635	3.16571	2.62367	2.51736	2.58947	2.17269	2.48264	3.74346	2.88714	2.2512
109933	3.78355	1.45804e-05	0.846902	0.0288307	4.49047	1.54397e-05	1.87011	1.55924	-2.15289	-3.36723	2.21841	2.08126	1.40787	1.95857	1.35276	0.863043	0.947086	0.819862
109934	-0.298157	0.133276	-1.42782	2.9919e-05	-1.30717	0.000239714	5.79321	6.08922	7.35184	7.14709	5.28973	5.71033	5.42752	5.66786	7.03336	7.01525	6.59697	7.15755
109938	2.57982	8.49797e-06	-0.744292	0.0270858	1.57097	0.00205883	5.34281	5.39537	4.27794	3.31927	5.78703	5.67328	5.59914	5.45937	6.13981	5.8968	6.8523	6.62331
109939	-0.341687	0.0409968	0.0717682	0.630112	-0.460655	0.0257569	5.30261	5.3745	5.93891	5.65902	5.65642	5.53554	5.48286	5.43884	5.55371	5.27603	5.57203	5.42831
109941	0.540093	0.0344877	0.472712	0.0621751	0.797497	0.0199674	3.88833	3.70846	2.91516	3.09548	4.33987	3.77516	3.9632	4.10913	3.1926	3.95307	3.73514	3.36793
109947	2.15489	0.00663116	-0.855215	0.192027	0.72994	0.445231	-0.312097	-0.556241	-0.0577326	-2.22973	0.709397	-1.26923	0.137776	1.2216	1.07713	1.0281	0.878373	0.984921
109950	-0.344776	0.0429325	0.366718	0.0239108	-0.241047	0.21632	5.35597	5.40054	5.75564	5.48265	5.43941	5.76859	5.7594	5.55789	5.34095	5.34808	5.2299	5.17848
109954	-0.945954	0.00592489	-0.387624	0.193214	-0.818144	0.0358575	5.12957	4.80131	5.75345	5.82309	4.47656	4.51213	4.37674	4.47459	4.69751	5.60492	4.47792	4.61152
109960	0.606907	0.00783274	-0.56594	0.0332834	-0.231016	0.440881	2.61682	2.42358	2.74083	2.77437	2.79032	3.00875	2.96918	2.17269	3.48741	3.11327	3.29561	3.53702
109962	-0.811673	0.000436547	0.397019	0.050151	-0.0198873	0.930853	4.12189	4.19865	4.05833	4.29811	3.57881	3.84347	3.83822	3.7241	3.59738	3.25328	3.14287	3.4408
109969	1.60885	0.0551884	-2.02895	0.0313621	-0.265692	0.822938	-4.01254	-1.40424	-2.4424	-2.51923	-2.99104	-3.59116	-2.36472	-2.68529	-1.05532	0.34221	-2.15725	-0.524092
109970	-0.393867	0.266629	-1.60105	0.00233118	-0.780251	0.0926999	5.3516	3.82073	5.29682	5.49881	3.03133	3.42006	3.32644	3.94407	5.14962	5.1784	4.73757	4.95289
109971	-1.07356	0.0526721	0.837055	0.185446	-0.967343	0.182678	-0.312097	-0.918811	0.0601039	0.650693	0.178882	0.315728	-0.779762	1.01515	-0.232201	-1.85942	-0.0868615	-0.7651
109973	-1.02289	0.00204288	0.47663	0.095698	-0.4956	0.144239	4.54588	3.99493	4.3919	5.1696	4.46017	4.04546	4.30298	4.13489	3.98233	3.91141	3.51517	3.60202
109975	-0.310997	0.046425	-0.0769422	0.605088	-0.234801	0.199306	4.80445	4.78559	5.03604	5.02423	4.67429	4.80544	4.61637	4.41275	4.76191	4.56348	4.79462	4.74988
109978	2.4216	3.35581e-05	-0.080261	0.816343	1.81215	0.00238318	4.06961	3.74144	2.06716	2.13739	4.49277	4.46953	4.63903	4.02896	4.2749	5.34025	4.38191	4.13741
109983	1.23712	0.0468345	1.09157	0.050151	1.78124	0.0240057	-4.01254	-3.72617	-5.61232	-5.68916	-2.99104	-3.59116	-3.94969	-2.68529	-4.75576	-4.18135	-4.47918	-4.22453
109985	1.23712	0.0468345	1.09157	0.050151	1.78124	0.0240057	-4.01254	-3.72617	-5.61232	-5.68916	-2.99104	-3.59116	-3.94969	-2.68529	-4.75576	-4.18135	-4.47918	-4.22453
109992	-2.21568	2.163e-06	-0.35444	0.212512	-1.64239	0.00015671	3.94746	3.82073	5.50207	5.55818	2.50081	3.1503	3.0161	3.09607	3.43899	3.65785	2.79695	3.39752
109999	1.04297	0.320762	0.536694	0.600351	2.05324	0.110522	-1.20518	-3.72617	-5.61232	-3.36723	-2.99104	-3.59116	-2.36472	-2.68529	-3.1708	-4.18135	-4.47918	-1.9026
110009	-2.2422	0.000112341	0.470524	0.333462	-0.72387	0.114257	4.13212	4.07473	4.69715	4.961	1.53252	3.44226	3.59721	3.24545	3.04514	2.56012	2.5761	2.04225
110012	-1.86368	8.54219e-06	0.51791	0.0539163	-0.883814	0.00854576	4.61317	4.00854	4.99038	5.42914	3.48469	4.10232	3.9145	3.85387	3.35798	3.55336	3.14287	3.3529
110013	0.330479	0.0325138	-0.169095	0.202786	0.289056	0.105164	6.77292	6.71988	6.48604	6.42881	6.51079	6.55477	6.67694	6.73467	6.98106	6.70815	6.73088	6.72748
110015	1.7218	6.20086e-06	-0.808742	0.00184746	0.445798	0.100259	4.72556	4.42865	4.02611	4.24895	5.15362	4.99004	5.16666	4.8461	5.52617	6.13493	6.04144	5.72821
110016	6.8364	1.77306e-06	-0.82807	0.124402	4.90802	0.000145754	7.57665	6.7846	3.70735	0.880699	8.88125	7.5349	8.26372	8.48652	8.97926	8.74328	9.42008	9.29031
110017	-0.233675	0.161102	-0.603676	0.00268641	-0.798135	0.00224932	5.15488	4.89222	5.81656	5.83392	4.78374	5.22582	5.00742	4.86161	5.70059	5.66571	5.45599	5.54531
110018	-0.459733	0.0207844	-0.557668	0.0424765	-0.666861	0.0240057	1.87011	1.88854	2.65914	2.43496	1.40127	1.69424	1.54217	1.40218	2.23292	2.12243	1.86067	2.11532
110020	-0.17568	0.238632	0.143594	0.313202	0.107122	0.562873	5.22348	5.29342	5.03424	5.26722	5.30817	5.12651	5.0016	5.06291	4.90779	4.97093	5.10766	4.91246
110028	-0.270648	0.438522	-0.0430049	0.930447	-0.924037	0.0882837	-0.312097	0.180725	0.987591	0.720234	0.468389	1.05269	0.442631	0.122069	0.858947	-0.274461	0.878373	0.729664
110029	2.28351	0.000958829	-0.936127	0.0872675	0.371627	0.657884	-0.553106	0.521762	-0.0577326	-0.73496	1.65281	1.16372	0.805201	0.122069	2.08973	2.53289	1.07541	1.88399
110035	1.85044	0.0259109	0.478244	0.490291	1.78124	0.0676684	-4.01254	-3.72617	-5.61232	-5.68916	-2.99104	-3.59116	-3.94969	-2.68529	-2.43384	-4.18135	-4.47918	-4.22453
110036	4.02943	5.13795e-07	0.660053	0.0166908	4.53425	8.63662e-07	5.91376	6.44501	1.87149	1.42978	6.64739	6.05089	6.21145	6.44142	5.62253	5.30448	6.01568	5.76557
110040	0.471551	0.0186411	-1.18585	4.37326e-05	-0.070745	0.763078	6.83999	6.78064	7.00813	6.7556	6.32863	6.12136	6.10424	6.11238	7.70853	7.25692	7.25341	7.16832
110043	0.632177	0.0112865	0.474584	0.0335181	0.283969	0.292186	6.27633	6.85221	6.28363	6.28059	7.18013	7.55158	7.52959	7.29913	6.64885	7.19206	6.97871	6.84492
110055	0.84894	0.280351	1.27112	0.088266	0.96278	0.331325	-4.01254	-2.1412	-4.02736	-4.10419	-0.669114	-2.0062	-2.36472	-2.68529	-3.1708	-2.59639	-2.89422	-4.22453
110057	0.716713	0.00721704	0.464719	0.0500448	0.614797	0.0458962	4.93291	4.35598	3.66613	4.41544	5.23296	5.15367	5.25733	5.25135	4.71794	4.73453	4.88933	4.68536
110060	-0.0446858	0.920366	-0.153455	0.776139	0.747106	0.166959	0.631319	0.91769	-0.0577326	0.092203	-0.669114	0.4963	0.298241	-1.10032	-0.000875611	-0.72192	0.164677	0.419324
110062	0.0200549	0.89572	0.0544481	0.707055	-0.0243172	0.901	5.27978	5.04532	5.12493	5.25409	5.29898	5.13335	5.23271	5.43884	5.31972	5.20451	5.17008	5.14397
110065	-0.700141	0.00877963	-0.263933	0.393288	-0.547009	0.0949299	3.24485	2.57761	3.41282	3.54686	2.43522	2.67562	2.62017	2.17269	2.85157	3.21953	2.39119	2.69433
110066	0.0949784	0.612681	-0.197188	0.343921	0.0102757	0.970709	4.01537	3.82073	4.05479	3.77232	4.04238	3.98627	3.59721	3.65456	4.16608	3.71952	4.03257	4.08381
110073	0.44177	0.147103	0.0910818	0.810316	-0.00538752	0.991656	1.54205	1.02872	1.18209	1.42978	2.05335	1.96343	2.20006	0.774146	1.93074	1.70129	1.54319	1.79784
110079	0.67037	0.00205637	0.573819	0.00685613	0.974951	0.00104357	3.88833	4.24538	3.17884	2.9868	4.47656	4.10232	4.36773	4.41275	3.64938	3.89011	3.64494	3.85762
110087	0.268492	0.137474	0.250206	0.13157	0.194876	0.372682	6.55827	6.22948	5.95991	6.43335	6.72148	6.62437	6.78587	6.73467	6.45795	6.3135	6.52153	6.57232
110092	0.829606	0.0066298	0.100436	0.69156	0.515518	0.116981	6.59756	7.12636	6.39365	6.3013	7.59861	7.02263	7.43456	7.05449	7.0536	6.80378	7.49703	7.35242
110093	-1.07814	0.00969606	-0.103978	0.784441	-0.694432	0.13121	6.95108	6.21488	6.87275	7.6721	5.89465	6.22101	5.97661	6.28913	6.26035	6.91734	5.73878	5.8669
110094	-0.41331	0.299381	-0.253628	0.607339	-1.50826	0.0219877	-1.69061	-1.40424	0.115599	-0.197304	-0.669114	-1.26923	-0.490255	-0.363358	-0.363446	0.34221	-1.01975	-0.7651
110098	1.09337	0.000603953	-0.627509	0.0401641	0.176802	0.629285	2.32731	2.46366	2.45914	1.97618	2.62367	2.33957	2.96918	2.74098	3.10842	3.26986	3.69575	3.15917
110100	-1.05051	0.000329479	-0.457907	0.144545	-0.852975	0.0135832	2.25425	2.10672	3.02792	3.04894	1.09642	2.13676	1.47658	1.2216	1.7834	1.88474	2.26229	2.04225
110101	1.93727	1.74735e-05	-0.0958225	0.708797	0.924754	0.0141169	5.73398	4.97774	4.46583	4.40756	6.52663	6.13846	6.2463	6.20041	6.43344	5.92325	6.68258	6.45934
110104	-1.36748	0.000861721	-0.514485	0.272871	-0.890756	0.0519665	1.9182	0.797396	2.6213	1.96189	0.178882	0.4963	0.442631	0.484639	1.0256	1.10405	0.650104	0.904751
110108	-3.54833	0.00233212	3.11109	0.01615	-1.59404	0.171546	-2.42757	0.521762	1.48571	-0.262892	-0.183688	0.932399	-0.249247	0.122069	-4.75576	-2.59639	-1.67182	-2.63957
110120	1.23712	0.123828	1.84748	0.018951	1.78124	0.0759746	-4.01254	-3.72617	-5.61232	-5.68916	-1.40608	-2.0062	-3.94969	-2.68529	-4.75576	-4.18135	-4.47918	-4.22453
110121	2.84717	0.00149565	0.595624	0.310019	2.73634	0.00872756	-0.312097	0.521762	-1.91188	-3.36723	-0.669114	1.36303	1.40787	0.774146	0.198433	-0.0938887	0.378802	0.29903
110131	3.54496	0.000215631	0.393391	0.48488	1.78124	0.0557517	-4.01254	-3.72617	-5.61232	-5.68916	-1.40608	-1.26923	-1.62776	-2.68529	-1.94841	-2.59639	-1.30925	-2.63957
110137	0.672168	0.00605375	0.683482	0.00601118	0.802122	0.01035	3.90035	4.39796	3.42385	3.24453	4.68844	4.8309	4.60106	4.6276	3.90601	3.6704	4.27237	4.16349
110151	7.63694	6.05499e-06	-1.90803	0.000896407	3.20519	0.0156433	2.21628	1.76569	0.537426	-2.8818	4.8977	4.68961	4.43833	4.02896	6.12459	5.92062	6.98486	6.72457
110152	1.43512	0.00250715	-1.16683	0.026279	-0.61247	0.361035	0.941659	2.42358	2.75837	1.74547	2.36651	2.81823	2.58947	2.0696	3.58853	3.09477	3.97615	4.03756
110159	-0.547744	0.0033605	0.346007	0.0328588	-0.148366	0.437956	5.22825	5.05191	5.14673	5.43432	5.03686	5.07062	5.0016	5.29771	4.75401	4.69823	4.85844	4.65505
110165	-0.477716	0.023515	0.282607	0.167533	-0.103562	0.676774	4.32285	4.12558	4.32579	4.34013	3.75042	4.27302	4.13246	4.39153	3.98233	4.08074	3.61358	3.74701
110168	-0.096926	0.686048	0.559986	0.0502448	0.181973	0.569262	2.4632	2.87375	2.66845	2.28239	2.73688	2.88457	3.24999	2.67227	2.1146	2.26159	2.50951	2.67029
110171	0.848762	0.00816177	-0.18338	0.482201	-0.320945	0.343934	5.41163	6.40954	6.36245	6.10404	7.10039	6.79146	6.81103	6.88267	7.27456	7.25588	6.79053	7.00007
110172	-0.457484	0.0153815	0.124973	0.547066	-0.0921582	0.684214	3.48731	3.39278	3.46182	3.60776	3.03133	3.12308	3.46817	3.04263	3.04514	3.28625	2.90453	3.10638
110175	0.225835	0.232242	0.504598	0.0263616	0.472984	0.0654388	3.50316	3.70846	3.119	3.13421	3.97474	3.82669	4.07822	3.3808	3.15713	3.41111	3.50381	3.36793
110177	-1.61392	0.000175378	-1.25008	0.0224004	-1.89138	0.00165366	1.47932	2.10672	3.76054	3.56587	1.25688	0.932399	-0.042796	1.40218	2.29952	2.1585	1.35371	2.40482
110182	4.16954	0.000107509	-2.2571	0.0044669	2.15725	0.0360797	-1.69061	-2.1412	-4.02736	-4.10419	-0.669114	-3.59116	-1.62776	-2.68529	-0.363446	0.066576	0.378802	0.419324
110191	-0.0834542	0.758862	-0.208458	0.556398	-0.163133	0.677652	2.13721	1.55924	1.93457	2.12462	2.13824	1.61829	1.6049	1.70703	2.18675	2.32644	1.40346	1.88399
110193	0.104085	0.529444	-0.208128	0.190375	0.00994309	0.96639	7.05288	7.01108	6.75263	7.28759	6.90226	6.81504	6.94589	7.00646	7.1242	7.08133	7.17769	7.12032
110195	0.23963	0.210822	-0.0477197	0.806312	0.0305192	0.905584	4.9733	4.92847	4.84403	4.99822	4.92185	5.31873	5.11371	5.04942	4.94294	5.47507	5.24363	4.98248
110199	-0.837045	0.00129089	-0.203096	0.348067	-0.677077	0.0202404	4.56111	4.56385	5.28779	5.19119	3.80337	4.6803	4.21522	3.91463	4.2749	4.52945	4.34419	4.47937
110200	0.0535485	0.765823	0.302657	0.13293	0.186515	0.431246	3.50316	3.30726	3.29757	3.15319	3.27574	3.72172	3.77141	3.3808	3.3157	3.09477	3.44563	3.22668
110204	1.23712	0.0468345	1.09157	0.050151	1.78124	0.0240057	-4.01254	-3.72617	-5.61232	-5.68916	-2.99104	-3.59116	-3.94969	-2.68529	-4.75576	-4.18135	-4.47918	-4.22453
110207	0.358439	0.517946	-0.415957	0.479282	1.29174	0.0640003	-1.69061	-1.40424	-2.80497	-2.8818	-2.99104	-3.59116	-2.36472	-2.68529	-3.1708	-1.85942	-2.89422	-1.9026
110210	-0.495564	0.00283188	0.440691	0.00575761	-0.0248506	0.890809	4.97898	4.95683	4.91808	5.06823	4.88547	4.92847	5.00742	4.90717	4.44145	4.3694	4.56795	4.61152
110211	0.571793	0.135816	-0.308348	0.390948	0.182607	0.703502	5.13975	5.21341	4.94514	5.04131	5.26162	5.15367	5.29587	5.33152	4.96704	6.55759	5.47937	5.24103
110233	0.833382	0.00854961	-0.229846	0.406035	0.140104	0.705666	3.72217	4.86255	4.3721	3.87499	4.68844	4.90469	4.6465	4.64563	4.92196	4.99607	4.77585	5.1396
110234	-0.817283	0.0796728	0.21228	0.710961	-0.459937	0.445272	-0.553106	-0.0257261	0.410046	-0.0744469	-0.669114	-0.131731	-0.042796	-1.10032	-1.58584	-0.72192	-0.0868615	-0.137069
110235	-1.40519	0.000493444	-0.674055	0.132637	-0.927106	0.0369129	1.60217	0.666152	2.22688	1.96189	0.178882	0.315728	-0.490255	0.122069	0.670502	1.24491	0.565215	0.29903
110239	-0.59478	0.00885195	0.00776275	0.970691	-0.508439	0.0470159	6.19326	5.90137	6.42213	6.68615	5.93674	5.97679	5.82675	6.15076	6.16385	6.18169	5.67437	5.82123
110247	-1.16222	0.00717273	-0.158747	0.775406	-0.501606	0.304358	2.29124	1.94626	2.5118	2.74964	1.09642	1.90069	0.805201	1.56264	1.84415	2.29438	0.565215	1.20173
110249	1.32728	3.35022e-05	0.430492	0.0383928	0.921037	0.00433267	3.99309	4.15035	3.20466	3.08892	5.25213	4.72625	4.98989	4.6276	4.37094	4.28217	4.70322	4.53369
110253	0.319761	0.0575088	0.150346	0.361505	0.295761	0.155826	4.20178	4.64452	4.12408	4.11012	4.40984	4.75313	4.6465	4.45427	4.39652	4.52255	4.41867	4.41571
110254	1.00714	6.61001e-05	0.260157	0.0943938	0.569501	0.0149658	6.45405	6.77865	6.27528	5.8221	7.37637	7.26915	7.26888	7.344	7.01614	7.05646	7.05755	7.09118
110258	0.653543	0.0154103	0.634838	0.0120941	0.696003	0.0285916	5.68269	5.41594	4.98294	4.72553	6.23054	5.92651	6.62112	5.77004	5.55144	5.37515	5.60164	5.50509
110260	0.196489	0.380679	-0.0647538	0.813249	0.191233	0.526667	3.31838	3.91046	3.50402	3.30802	3.11748	3.68496	3.70137	3.50454	3.29409	3.79019	3.55974	3.83616
110267	-0.486183	0.0196486	-0.053998	0.799378	-0.38121	0.118429	4.34061	4.23384	4.87451	4.46693	4.33987	3.95573	4.23519	3.97293	4.42166	3.99357	4.14653	4.14616
110271	-0.484287	0.0378951	0.0107813	0.965317	-0.507057	0.0753997	4.15237	4.58217	5.11815	4.60891	4.70244	4.27302	4.35865	4.25723	4.18968	4.32247	4.4126	4.61152
110276	-0.405458	0.627952	0.543506	0.533762	-0.409397	0.710405	-4.01254	-3.72617	-2.80497	-4.10419	-2.99104	-3.59116	-3.94969	-2.68529	-4.75576	-1.85942	-4.47918	-4.22453
110280	0.224943	0.747849	0.0964351	0.905621	0.732155	0.399381	-0.553106	-0.266734	-1.91188	-0.403755	-0.669114	-0.783808	-0.779762	-1.10032	-0.111907	-2.59639	-0.572288	-0.524092
110286	-1.85318	2.02382e-06	-0.541485	0.052437	-1.39022	0.000190777	3.35379	2.90319	4.52339	4.54326	1.86694	2.33957	2.24014	1.95857	2.55712	2.91668	2.43968	2.8735
110287	-0.712907	0.0468345	-0.704359	0.0488795	-0.994159	0.0271995	6.41687	5.63797	6.84737	7.18985	5.42259	5.75535	5.47027	5.77824	6.64991	6.83615	5.68447	6.05508
110289	0.382506	0.0810522	0.140179	0.531538	0.424782	0.124865	4.42625	4.27946	3.68	4.18275	4.35769	4.36884	4.66134	4.34814	4.08659	4.62278	4.4247	4.14616
110293	3.58881	1.59773e-05	-0.625979	0.116392	2.00949	0.00785305	3.28208	4.07473	2.602	0.720234	4.46017	4.70805	4.45545	4.87696	4.96704	4.91405	5.70446	5.34722
110299	1.56597	0.00501445	0.925086	0.0397922	2.47576	0.00082115	1.47932	1.7001	-0.326919	-1.44123	1.65281	1.16372	1.72274	1.95857	1.12688	0.066576	0.475017	0.904751
110302	2.39895	0.00154948	-0.283493	0.615754	1.11195	0.167404	-1.69061	-1.40424	-2.4424	-2.8818	-1.40608	0.109277	-0.042796	-1.10032	-1.05532	0.210966	-0.0868615	0.0233955
110304	0.519263	0.0535094	0.287153	0.318369	0.530705	0.131926	1.82035	2.50265	1.46449	1.74547	1.86694	2.47493	2.49326	2.80657	2.23292	2.19369	2.09068	1.96529
110307	0.139452	0.489871	-0.921269	0.00567439	-0.452743	0.141303	2.32731	2.00175	2.43753	2.81467	1.96315	1.90069	1.66502	1.95857	2.86629	3.03782	2.59764	2.56988
110308	-0.170669	0.296543	0.23216	0.166045	-0.0660457	0.762451	4.53821	4.13802	4.30206	4.52638	4.42681	4.44776	4.37674	4.73257	4.25267	4.20667	4.1826	4.33389
110309	0.515654	0.00998264	0.304153	0.0873652	0.384099	0.0971183	4.28667	4.43874	4.02611	3.92371	5.00331	4.90469	4.80186	4.39153	4.42166	4.37707	4.48949	4.67935
110322	0.267044	0.259336	-0.0647814	0.804203	-0.0633364	0.849334	3.98182	4.36659	4.41697	4.03706	4.33987	4.53296	4.59335	4.10913	4.32372	4.16294	4.87176	4.61152
110329	1.49177	0.0305019	-0.333923	0.617897	1.14507	0.179677	0.37978	1.22803	0.220569	-0.934269	1.86694	-0.421238	0.908294	1.01515	1.39398	0.066576	1.4981	1.39018
110340	-0.0875838	0.523421	-0.116187	0.429224	0.00627847	0.974543	4.44279	4.2222	4.32873	4.3346	4.28508	3.97108	4.18474	4.0829	4.23008	4.25744	4.25891	4.2308
110345	-1.67144	6.28026e-06	-0.171521	0.413525	-1.33826	0.000255406	5.13975	4.86255	6.26458	6.421	4.10699	4.68961	4.3857	4.86161	4.87541	4.64837	4.47792	4.67935
110352	-1.09021	0.000223239	-0.332584	0.110836	-0.236533	0.361035	6.25776	6.25254	6.35527	6.62628	4.90982	5.14016	4.78163	5.56738	5.33567	5.60818	5.42018	5.24103
110355	-0.255239	0.13033	-0.181039	0.245328	-0.626326	0.00914903	5.28896	5.3745	5.9834	5.93152	5.55199	5.64006	5.42752	5.45937	6.01325	5.67507	5.55837	5.56826
110358	0.463526	0.00748351	0.106568	0.464015	0.431084	0.0322397	7.23835	7.42422	6.77489	7.02316	7.33201	7.46344	7.50718	7.57563	7.2046	7.47194	7.45414	7.33245
110362	-0.477001	0.0230469	0.339336	0.0616515	0.288497	0.218755	6.37656	6.2554	5.9019	6.15123	5.83232	6.04727	5.63715	6.05955	5.82072	5.55505	5.38655	5.44258
110383	0.200324	0.479317	0.990617	0.00407469	1.05575	0.00885912	4.43455	4.96383	3.79495	3.47323	4.63101	5.0563	5.04749	4.37	3.48741	3.6704	4.25891	3.94037
110388	0.183723	0.574869	-0.941523	0.0109586	-1.1023	0.0199024	5.01813	3.91046	5.68172	5.50129	4.93377	4.90469	5.14571	4.13489	5.62686	5.53804	5.98332	5.95164
110390	-0.347816	0.0767684	-0.0166485	0.936199	-0.623597	0.0191327	6.68182	6.01699	6.88128	7.05841	6.76551	6.42425	6.57877	6.65234	6.65839	6.64281	6.55493	6.63423
110391	0.483692	0.0428935	0.249955	0.224765	0.465038	0.0959576	5.49724	5.05847	4.63442	4.99997	5.67074	5.61096	5.73856	5.10262	5.27628	5.1518	5.34896	5.42472
110394	-0.539287	0.0152603	0.660544	0.0112179	-0.253302	0.339428	3.35379	3.0153	3.34478	3.55163	3.57881	3.84347	3.34493	3.54353	2.64512	3.01832	2.88714	3.15917
110400	0.441796	0.107022	0.642389	0.0245516	0.93261	0.0146065	7.46269	8.15073	7.23101	6.51205	7.85523	8.21418	7.79725	7.95043	7.59324	7.20397	7.29767	7.12917
110402	1.06798	7.67254e-05	-0.139884	0.417469	0.832693	0.0028238	5.27055	5.14111	4.55635	4.19196	5.23296	5.43398	5.2719	5.25135	5.26799	5.2678	5.57203	5.65964
110404	0.450957	0.571398	3.1616	0.000777609	1.76127	0.0732823	-4.01254	-2.1412	-4.02736	-5.68916	-0.669114	-2.0062	-1.14233	-1.10032	-4.75576	-4.18135	-4.47918	-4.22453
110407	1.23712	0.0468345	1.09157	0.050151	1.78124	0.0240057	-4.01254	-3.72617	-5.61232	-5.68916	-2.99104	-3.59116	-3.94969	-2.68529	-4.75576	-4.18135	-4.47918	-4.22453
110415	0.140427	0.401825	0.237203	0.188567	0.0959493	0.673411	3.68095	3.92489	3.70735	3.69239	4.1279	4.07417	4.19497	3.82251	3.63225	3.83546	3.83823	4.09288
110416	-0.168527	0.625269	0.597654	0.137234	0.513719	0.238642	1.47932	1.22803	1.01704	0.685883	2.05335	1.05269	1.25977	0.774146	0.916662	1.10405	0.378802	0.29903
110423	-0.179937	0.310158	0.421347	0.0234012	0.580402	0.0179093	5.65812	5.63358	5.29532	4.83538	5.33539	5.3775	5.09744	5.46953	4.77367	4.90346	4.8495	5.02102
110430	1.15519	0.070121	4.28178	4.50278e-06	4.33464	4.14437e-05	1.11675	1.40312	-3.29039	-2.8818	2.05335	2.47493	2.79178	1.70703	-1.94841	-2.59639	-1.30925	-1.9026
110439	-0.371228	0.0272682	0.154005	0.304748	-0.198033	0.301741	7.10835	6.87282	7.15359	7.2228	7.00472	6.6838	7.09402	7.09771	6.89035	6.81229	6.75264	6.81233
110442	0.253105	0.480075	-0.385177	0.396281	-0.156162	0.777915	1.11675	0.797396	1.50662	0.753787	1.53252	0.315728	1.33572	0.774146	1.2666	1.92717	1.01267	1.39018
110443	1.03336	0.137376	-1.38148	0.0684473	0.696527	0.434116	-2.42757	-0.918811	-2.80497	-1.98872	-2.99104	-1.26923	-3.94969	-2.68529	-1.58584	-1.374	-1.67182	-0.7651
110449	-0.807597	0.00207285	0.755927	0.00715377	-0.558232	0.059865	3.53436	3.06825	3.63798	4.11012	3.87932	3.72172	4.01032	3.5815	3.04514	3.33435	2.95545	2.95538
110453	-0.790762	0.153878	-0.220904	0.775216	-0.0809618	0.914895	-0.105647	2.42358	1.20786	1.10526	0.468389	-0.421238	0.137776	0.484639	0.601789	0.947931	0.378802	-0.524092
110457	0.211696	0.342742	-0.326723	0.181189	-0.144849	0.634688	4.00427	3.89589	4.19342	4.00259	4.33987	3.79254	4.10016	3.65456	4.09286	4.77575	4.21779	4.1891
110463	2.79194	0.000111222	-0.542742	0.208351	1.71531	0.0202265	2.09599	3.96732	1.91906	0.614624	3.85445	3.50687	3.34493	3.3808	4.08659	3.76702	4.27904	4.02813
110467	-1.04015	0.00311497	-0.813243	0.0277259	-1.36003	0.00415371	4.18222	3.82073	5.31175	5.43173	3.41835	3.68496	3.51792	3.3808	4.77757	4.73453	3.77349	4.02813
110469	0.303597	0.0821509	0.104064	0.558413	0.494697	0.0314748	4.55352	4.61813	3.99686	4.18275	4.5088	4.20974	4.60106	4.73257	4.44636	4.24071	4.55149	4.3185
110472	0.0864534	0.576162	0.0371465	0.806349	-0.0175728	0.931309	5.32062	5.45125	5.37991	5.42524	5.38834	5.46683	5.56404	5.70273	5.35145	5.66884	5.51941	5.4139
110477	-0.252568	0.153984	-0.0908066	0.685849	-0.322085	0.191512	2.90633	3.0153	3.07768	3.47826	2.68138	3.06705	2.87049	3.1476	3.05802	2.9582	3.09825	2.97514
110487	1.5762	1.27298e-05	-0.608611	0.0071567	0.296417	0.252012	6.0999	6.50626	6.32468	5.69401	7.0465	6.88963	6.96096	7.00296	7.43252	7.4924	7.70724	7.71394
110488	0.675946	0.000633589	-0.470077	0.0113615	-0.179258	0.390888	3.78836	3.70846	3.88553	3.9744	4.18887	4.1162	4.16406	4.05618	4.54115	4.3923	4.66803	4.82259
110493	-0.768153	0.000518605	0.137251	0.520697	-0.643638	0.01494	2.85783	2.57761	3.44567	3.29669	2.50081	2.59866	2.84473	3.04263	2.64512	2.56012	2.59764	2.59565
110495	1.23712	0.0468345	1.09157	0.050151	1.78124	0.0240057	-4.01254	-3.72617	-5.61232	-5.68916	-2.99104	-3.59116	-3.94969	-2.68529	-4.75576	-4.18135	-4.47918	-4.22453
110499	1.09834	0.049215	0.0599308	0.919066	0.361072	0.617134	-0.312097	-1.40424	-1.36439	-1.0453	0.178882	0.109277	-0.779762	0.484639	-0.848873	-0.0938887	0.475017	0.167785
110500	-0.971982	3.57581e-05	0.0558866	0.746019	-0.343678	0.0713672	4.40953	4.31275	4.67424	4.74025	3.80337	3.82669	3.77141	3.75766	3.69956	3.49813	3.86512	3.86823
110504	1.2769	0.000311784	0.573341	0.0319444	1.06543	0.00691978	4.30488	4.43874	3.35057	3.25629	5.14338	5.18691	5.57191	4.51439	4.39144	4.43703	4.67311	4.82804
110515	0.250997	0.167786	-0.189867	0.321278	-0.22573	0.35392	4.15237	3.77368	4.08985	4.30943	4.40984	4.42565	4.29349	3.79045	4.47065	4.34613	4.50666	4.47244
110520	3.74092	3.63671e-06	-1.39583	0.00269323	1.72453	0.00793197	8.76204	9.49829	7.89386	6.9054	9.64536	9.7753	9.7728	9.7636	10.691	10.6397	11.662	11.5748
110526	3.43882	6.86248e-05	-0.900649	0.0691475	1.55483	0.0576681	0.23539	-1.40424	-1.70543	-2.51923	0.468389	0.4963	0.908294	-0.363358	1.22152	0.863043	1.54319	1.65811
110533	0.0760502	0.705639	0.249506	0.227679	0.364199	0.15161	4.08022	4.80911	4.0079	4.11981	4.24736	4.45869	4.41226	4.41275	3.98233	4.18059	4.30546	4.1019
110537	1.01565	0.00339088	-0.114525	0.731887	1.19458	0.00737633	2.92998	2.10672	1.7186	0.997344	1.96315	2.47493	2.24014	2.26891	2.23292	2.47686	2.39119	2.40482
110538	3.42261	1.00843e-05	1.43516	0.000332916	4.54816	4.54883e-06	4.55352	5.3045	0.957534	-0.197304	5.3709	5.1058	5.42318	4.95134	3.92019	3.94277	3.83823	3.4408
110545	0.757359	0.0395716	-0.366231	0.355209	-0.11494	0.832547	0.74235	-0.556241	0.318416	0.143733	0.709397	0.109277	1.09471	0.484639	1.17497	0.947931	0.878373	0.904751
110553	1.24705	0.000134755	-0.108948	0.622634	0.816702	0.0122057	4.90334	4.97774	4.06892	4.17658	5.43941	5.23856	5.24261	5.11561	5.1794	4.97093	5.75803	5.56826
110562	0.22891	0.149529	-0.0568511	0.710866	0.268728	0.166491	5.54397	5.43118	5.42317	5.01561	5.40556	5.33662	5.39683	5.43884	5.30358	5.47507	5.56658	5.44612
110564	1.31363	5.09286e-05	-0.00983624	0.964233	0.388411	0.140773	4.79159	5.02538	4.58858	4.44399	6.0341	5.72399	5.74206	5.79449	5.64831	6.22059	5.87507	5.57151
110569	-0.129371	0.578754	-0.0452155	0.889456	0.366327	0.223762	2.49526	2.78163	2.40449	2.12462	1.40127	2.1902	2.24014	2.444	2.25546	2.04747	1.96376	2.2512
110577	0.920446	0.000188803	0.0994148	0.57378	0.85256	0.00232705	4.6421	4.60922	3.65681	3.89016	4.84816	4.8309	4.81519	4.64563	4.44636	4.57019	4.93233	4.83346
110582	-0.328152	0.174261	0.262002	0.369752	0.0849449	0.799484	3.04275	2.87375	2.70509	3.04894	2.84185	2.59866	2.79178	3.1476	2.13905	2.3885	2.85174	2.89441
110598	4.10526	5.51048e-06	0.355282	0.290091	3.00118	0.000368579	4.08022	4.27946	2.23943	0.143733	5.76718	5.46141	5.91914	5.34262	5.08186	5.11097	5.59094	5.32814
110600	-2.82604	4.46024e-05	0.793426	0.197999	-4.64198	0.000111292	-2.42757	-1.40424	2.89943	2.52516	-0.669114	0.932399	1.40787	0.774146	0.102218	-0.480912	0.565215	-0.7651
110604	0.235228	0.485093	-0.344035	0.27688	0.11728	0.784474	5.22348	5.7147	5.36281	5.33529	5.15362	5.27612	5.38347	5.0895	5.18528	6.38755	5.55011	5.20383
110609	-0.456916	0.0595286	0.0516912	0.826027	-0.405777	0.159728	6.57149	5.99664	6.39576	6.97551	6.2687	6.23697	6.26098	6.36728	6.24071	6.53032	5.99148	6.15809
110611	-0.598053	0.0317434	-0.109684	0.669004	-0.566649	0.0826883	6.62499	6.37581	6.73281	7.39482	6.14081	6.45732	6.31827	6.52173	6.36642	6.94858	6.31442	6.24205
110613	0.585495	0.0398442	0.194151	0.471051	0.0733096	0.846568	3.38834	4.5265	3.98573	3.71811	4.64558	4.60359	4.68331	4.5721	4.31302	4.16294	4.65268	4.61782
110615	1.23712	0.0468345	1.09157	0.050151	1.78124	0.0240057	-4.01254	-3.72617	-5.61232	-5.68916	-2.99104	-3.59116	-3.94969	-2.68529	-4.75576	-4.18135	-4.47918	-4.22453
110623	-0.219498	0.393388	0.26536	0.391745	0.237067	0.478366	2.78188	3.47351	2.85935	2.8769	2.29436	2.67562	3.23022	3.42324	2.59297	2.53289	2.81544	2.64583
110624	0.202942	0.339344	0.228237	0.302891	0.49098	0.0769218	4.34061	4.60026	4.07243	3.87499	4.10699	4.57374	4.59335	4.18508	3.84043	4.45164	4.16828	4.2951
110625	-0.522297	0.0679855	-0.99019	0.00517881	-0.660463	0.0653339	5.21388	4.57304	5.58674	5.54146	3.92782	4.28535	3.78502	4.3034	5.29816	5.40173	4.63717	4.83346
110626	-0.549532	0.0101738	0.126717	0.550412	-0.102076	0.673504	4.32285	4.10038	4.12069	4.51908	3.66717	4.1162	3.93906	3.75766	3.55258	3.83546	3.82003	3.90989
110630	1.23712	0.119203	1.44197	0.050151	1.78124	0.0721483	-4.01254	-3.72617	-5.61232	-5.68916	-1.40608	-3.59116	-3.94969	-2.68529	-4.75576	-4.18135	-4.47918	-4.22453
110632	-0.136342	0.418912	-0.435024	0.0360872	-0.255333	0.251608	4.18222	3.83608	4.13083	4.41806	3.57881	3.92454	3.58169	3.7241	4.15413	4.24071	4.1826	3.97022
110650	1.20972	9.18637e-05	0.220624	0.250177	1.29172	0.000355923	5.74402	5.75159	4.63916	4.27229	5.81953	5.96534	5.88794	5.86546	5.25965	5.65312	5.97512	5.76841
110657	1.35303	6.75905e-05	0.302309	0.146775	1.26673	0.000712874	5.13467	5.6683	4.31989	3.94202	5.87624	5.82458	5.79683	5.63213	5.30628	5.24281	5.7628	5.62253
110658	-1.39958	0.00148323	-0.246422	0.609905	-1.37761	0.0157476	3.31838	1.88854	3.72975	4.32904	2.36651	2.47493	2.24014	2.52417	3.05802	2.97852	2.15018	2.28326
110661	-1.35604	0.000342578	0.0668708	0.819896	-0.637301	0.0685991	5.6259	5.11618	5.92926	6.09425	4.60141	4.91266	4.60106	4.78232	5.1735	4.79306	4.21779	4.42293
110664	-0.767458	0.000609925	-0.280848	0.099566	-0.773384	0.00336596	6.93656	6.48694	7.44482	7.52288	6.24497	6.575	6.43294	6.49213	6.79835	6.87461	6.51729	6.67558
110666	2.62366	0.00829966	0.472753	0.534455	3.36197	0.0063026	-2.42757	-2.1412	-5.61232	-5.68916	-2.99104	-3.59116	-2.36472	-1.10032	-3.1708	-4.18135	-2.15725	-2.63957
110668	-0.448963	0.221007	-0.288278	0.462714	-0.72774	0.136253	4.62046	3.65754	4.55886	5.22747	4.16883	3.97108	4.34952	4.0829	4.76976	4.96076	3.82916	4.22255
110670	-0.0894141	0.630485	-0.731857	0.00248483	-0.648804	0.0182998	8.03901	7.59181	8.50945	8.42629	7.46531	7.59928	7.70002	7.81755	8.58283	8.57916	8.07948	8.26657
110671	-1.75502	3.61883e-06	-0.198834	0.366517	-0.957788	0.00185711	4.86705	4.70429	5.87903	5.61405	3.4519	4.01617	3.90206	3.65456	4.25267	4.04265	3.9002	3.73547
110675	-1.97078	0.0317905	0.302781	0.770497	-0.433586	0.67813	-2.42757	-0.918811	-1.36439	-1.16559	-2.99104	-2.0062	-3.94969	-2.68529	-3.1708	-4.18135	-4.47918	-1.05461
110682	-0.0607041	0.746372	0.46101	0.0233732	0.6091	0.0180277	5.10381	5.0715	4.14757	4.81169	4.79686	4.83929	4.9299	4.95134	4.39652	4.40736	4.4604	4.40846
110684	2.84435	2.65158e-07	-1.32375	5.10892e-05	1.15208	0.00194997	2.61682	2.38236	1.48571	1.22971	3.07505	2.74869	2.70852	3.1476	4.20134	4.02322	4.27237	4.2951
110690	0.447346	0.0145399	-0.358727	0.039496	0.329767	0.109845	5.02364	5.01867	4.87049	4.51174	4.82274	4.79685	4.8673	4.5721	4.97725	5.13832	5.30382	5.13522
110692	0.403968	0.00277978	-0.209754	0.0694368	0.164899	0.250962	8.30403	8.49331	8.27366	8.18956	8.38996	8.43363	8.45306	8.42128	8.57249	8.72197	8.63895	8.61447
110697	-0.0806914	0.680409	-0.128482	0.592447	0.067913	0.804568	3.47128	3.26252	3.19825	3.41151	3.19878	3.09534	3.06154	3.04263	2.86629	3.53975	3.36002	3.2101
110698	0.617577	0.45624	1.446	0.0703012	0.391194	0.722227	-2.42757	-3.72617	-4.02736	-2.8818	-1.40608	-1.26923	-0.490255	-2.68529	-2.43384	-2.59639	-2.15725	-4.22453
110702	0.325237	0.0635104	0.400493	0.0215378	0.290187	0.16609	5.04003	5.34798	4.69715	5.10445	5.76718	5.49895	5.64464	5.60473	5.27904	5.1518	5.22299	5.24917
110703	0.5977	0.00957479	-0.611353	0.0110292	-0.14119	0.596933	4.25893	4.33453	4.57627	4.29526	4.61629	4.67093	4.41226	3.85387	5.18528	4.90346	5.08878	4.95289
110704	2.72964	3.88953e-06	-0.908983	0.00835958	1.18758	0.0114047	3.83921	4.45871	3.28552	2.61005	5.11225	4.62316	5.01321	4.18508	6.02314	5.56852	5.64365	5.4707
110706	1.23712	0.0468345	1.09157	0.050151	1.78124	0.0240057	-4.01254	-3.72617	-5.61232	-5.68916	-2.99104	-3.59116	-3.94969	-2.68529	-4.75576	-4.18135	-4.47918	-4.22453
110712	-1.52603	0.0427587	3.36194	0.000473961	0.226215	0.797156	-2.42757	-2.1412	-2.80497	-2.22973	-0.183688	-1.26923	-1.14233	0.122069	-4.75576	-2.59639	-4.47918	-4.22453
110719	1.76575	0.000157186	-1.23757	0.0038176	0.0817545	0.866997	3.30035	4.06174	3.67077	3.48327	3.51675	4.39183	4.29349	4.02896	4.84601	5.87529	5.53065	5.11309
110720	1.23712	0.0468345	1.09157	0.050151	1.78124	0.0240057	-4.01254	-3.72617	-5.61232	-5.68916	-2.99104	-3.59116	-3.94969	-2.68529	-4.75576	-4.18135	-4.47918	-4.22453
110723	-0.329102	0.0866183	-0.129982	0.536083	-0.435771	0.0863042	3.74901	4.12558	4.52595	4.19806	4.1279	3.86005	3.9145	3.68975	4.18382	4.09011	3.77349	4.08381
110734	1.5195	0.000110124	-0.130003	0.641659	1.30414	0.00282727	3.51884	4.04862	2.68689	2.24748	3.99764	3.62801	4.06712	3.65456	3.64938	4.3694	4.11701	3.84693
110735	0.975296	0.0209549	0.241693	0.492279	0.945942	0.0524867	5.80605	6.83321	5.9618	4.79365	6.63284	6.39326	6.59624	6.75558	6.14586	6.11671	6.71742	6.43279
110739	-0.126729	0.57975	-0.511068	0.0866844	-0.0275119	0.933738	3.33619	3.43371	3.40727	3.41151	2.50081	2.81823	3.039	2.52417	3.27214	3.77865	2.8337	3.30685
110741	0.450957	0.55622	1.87971	0.0175616	0.995083	0.291504	-4.01254	-3.72617	-4.02736	-5.68916	-1.40608	-3.59116	-2.36472	-2.68529	-4.75576	-4.18135	-4.47918	-4.22453
110745	-0.290051	0.116622	-0.2047	0.252332	-0.192763	0.392137	5.18959	4.85503	5.08204	5.35729	4.71632	4.78822	4.74728	4.60933	4.79691	5.22166	4.91099	4.79506
110756	-0.391375	0.0293526	0.35125	0.0670009	-0.179351	0.411537	3.54971	3.51224	3.5898	3.83244	3.60887	3.75757	3.62774	3.68975	3.26105	3.60655	3.30872	3.1242
110767	-0.0164367	0.965124	0.543733	0.187199	1.02253	0.0280709	1.54205	2.00175	0.895473	0.57763	1.09642	1.05269	1.00451	2.17269	0.288631	1.10405	0.565215	1.06087
110770	-0.486544	0.112448	-0.439218	0.135753	-0.754518	0.0541809	5.44073	4.60922	5.58551	5.99515	4.67429	4.96726	4.82839	4.99419	5.50985	5.68438	4.82232	5.20383
110773	3.30058	0.000415323	-0.504413	0.366822	2.10105	0.0301772	2.75565	3.72505	1.82231	0.419368	3.97474	3.80972	3.98695	3.82251	3.74009	5.57854	4.62673	3.75846
110783	1.82944	0.0010445	-1.11872	0.0333311	0.0549927	0.942022	0.23539	-0.0257261	0.691459	-0.559874	0.178882	1.05269	0.298241	1.70703	1.75203	1.60001	2.20732	1.96529
110788	3.50207	0.000533714	0.214448	0.736935	2.17909	0.0365215	-2.42757	-0.556241	-3.29039	-4.10419	0.709397	-0.131731	0.442631	-1.10032	-0.6683	-0.480912	0.378802	0.0233955
110793	0.947387	0.00041692	-0.682114	0.00321146	0.697424	0.0123522	5.55161	5.9898	5.0959	5.04978	5.28973	5.41727	5.26706	5.38618	6.37545	5.97473	5.93762	5.79922
110801	1.42509	0.00154871	0.283625	0.420913	1.45584	0.00805285	0.941659	1.40312	0.0601039	-0.644763	1.76384	0.801155	1.6049	1.56264	0.972157	1.24491	1.19325	1.13302
110808	-2.35441	1.58892e-06	-0.0822444	0.76927	-1.94905	6.30874e-05	8.61203	7.86582	9.884	10.5048	7.76468	7.69943	7.70361	7.87409	7.79522	7.56894	8.04365	7.95569
110811	3.05174	0.000114242	-0.187603	0.668726	2.77665	0.00136465	2.17729	2.38236	0.318416	-1.29684	2.68138	1.96343	2.65023	2.0696	1.9857	2.78443	3.00464	2.51693
110814	2.90398	0.00618176	-0.154466	0.857645	3.74189	0.00433211	-1.69061	-2.1412	-5.61232	-5.68916	-2.99104	-3.59116	-2.36472	-2.68529	-2.43384	-2.59639	-4.47918	-1.41718
110815	0.247391	0.220193	-1.51815	0.000340484	-0.393856	0.189926	2.85783	2.81299	3.30952	3.15319	2.36651	2.24173	1.6049	1.70703	3.35798	3.2365	3.49236	3.84693
110816	-2.0448	2.99178e-05	-0.823442	0.050151	-1.90639	0.000584172	3.86398	3.35065	5.41351	5.64456	2.36651	3.22902	2.15884	3.04263	3.76387	3.82427	2.88714	3.46895
110817	-0.485819	0.01155	-0.152369	0.437273	-0.696264	0.0100739	3.51884	3.62256	4.46316	4.06406	3.85445	3.62801	3.61256	3.3808	3.87723	3.83546	3.74482	3.63965
110818	1.08064	0.310712	-0.104427	0.929028	1.92809	0.139337	-2.42757	-0.556241	-4.02736	-2.8818	-1.40608	-3.59116	-3.94969	-0.363358	-3.1708	-1.85942	-2.89422	-1.41718
110819	0.0406614	0.917624	0.597747	0.158913	-0.541349	0.314351	-0.312097	-0.556241	0.364958	-0.134568	-0.183688	0.932399	1.09471	1.01515	-0.000875611	0.34221	-0.0868615	0.419324
110825	-0.52151	0.0458769	-0.0912629	0.72656	-0.594166	0.0664046	4.82351	3.93917	4.82126	5.17271	4.37528	4.42565	4.42969	4.25723	4.6387	4.62922	4.19678	4.43725
110827	2.38848	2.75411e-05	-0.875611	0.0148781	0.246876	0.570904	5.4893	5.83798	6.17843	4.65403	7.01879	6.86929	6.98769	6.84023	7.74184	7.6448	7.85482	7.97912
110829	-0.303893	0.073892	-0.413346	0.0313756	-0.564122	0.0198983	9.15754	8.74881	9.3864	9.65691	8.75421	8.81531	8.72869	8.93997	9.35562	9.39289	8.95714	9.16926
110830	1.23712	0.0468345	1.09157	0.050151	1.78124	0.0240057	-4.01254	-3.72617	-5.61232	-5.68916	-2.99104	-3.59116	-3.94969	-2.68529	-4.75576	-4.18135	-4.47918	-4.22453
110833	-0.941806	0.00934536	1.82813	0.000328288	0.262743	0.497415	0.845444	1.02872	0.926837	0.419368	1.25688	1.69424	1.54217	1.70703	-0.507836	-0.480912	-0.231251	0.167785
110837	-0.674917	0.00024991	0.266683	0.0455704	-0.470505	0.0120839	5.777	5.73531	6.12366	6.3287	5.85131	5.8288	5.89109	5.6854	5.59628	5.52428	5.49953	5.58765
110838	-1.64793	6.62027e-05	-0.0718546	0.820352	-1.18566	0.00436547	4.32285	4.50745	5.6207	5.57235	3.57881	4.17039	3.79851	3.91463	3.83295	4.64837	3.58152	3.79228
110839	-1.31067	9.62057e-05	-0.559555	0.0605092	-1.13287	0.00265701	3.60951	3.62256	4.89448	4.60201	2.21841	3.17702	3.0161	2.92942	3.48741	3.68283	3.0522	3.56337
110847	1.23712	0.0468345	1.09157	0.050151	1.78124	0.0240057	-4.01254	-3.72617	-5.61232	-5.68916	-2.99104	-3.59116	-3.94969	-2.68529	-4.75576	-4.18135	-4.47918	-4.22453
110851	-1.20347	1.50612e-05	0.983809	0.000159137	-0.226982	0.254078	4.48332	4.25683	4.47381	4.73186	4.28508	4.28535	4.50564	4.43366	3.56165	3.39608	3.34737	3.25928
110852	0.240879	0.197792	0.838528	0.00123162	0.531406	0.0409075	3.54971	3.11932	2.68689	2.94384	3.85445	3.66623	4.07822	3.97293	2.96534	3.11327	3.03652	3.14179
110857	-0.605574	0.389864	-0.712958	0.372511	-0.255726	0.787301	-1.69061	-2.1412	-1.70543	-1.60169	-2.99104	-3.59116	-3.94969	-1.10032	-3.1708	-2.59639	-1.30925	-1.9026
110863	-0.971839	0.00101483	0.307729	0.230975	-0.235944	0.4073	4.10121	4.3453	4.23474	4.67169	3.27574	4.01617	3.8251	3.97293	3.16905	3.65785	3.57067	3.58925
110868	-2.08811	0.000786523	-1.06735	0.0531907	-1.66024	0.0151326	6.52565	5.34798	7.5693	7.6216	3.80337	4.80544	4.30298	4.86161	5.94034	6.34319	4.60563	5.14397
110873	-0.993954	0.0190264	0.628002	0.0845934	1.26266	0.0180219	8.18621	7.15571	6.82048	6.01258	5.80012	6.18856	6.15229	6.03923	5.86537	5.73602	5.19854	4.8866
110874	0.281892	0.114298	-0.089923	0.610396	0.295313	0.179109	5.07227	4.80131	4.52851	4.76308	4.84816	4.88862	4.74728	4.89214	4.6642	5.02566	5.13737	4.8866
110881	2.02444	5.41642e-06	0.122501	0.588206	1.4093	0.00104606	2.58738	3.0153	1.50662	1.25336	3.1587	3.48565	3.78502	3.54353	3.61492	3.39608	3.36002	3.19332
110882	-0.112107	0.55668	0.583663	0.00889773	0.191951	0.423206	4.31389	4.5546	4.21582	4.25775	4.78374	4.70805	4.81519	4.45427	3.91312	3.9008	4.38191	4.31074
110885	0.205505	0.461781	-0.159452	0.543931	-0.813884	0.0275437	4.94456	5.6811	6.48077	5.7636	5.96024	6.25276	6.36886	6.07294	6.33369	6.58931	6.10296	6.27631
110892	1.23712	0.0679636	1.09157	0.0723955	2.59222	0.00567592	-2.42757	-3.72617	-5.61232	-5.68916	-2.99104	-3.59116	-3.94969	-2.68529	-4.75576	-4.18135	-4.47918	-4.22453
110896	1.61427	0.000489185	-0.884879	0.0343364	0.550808	0.2815	0.511025	0.797396	0.537426	-0.331605	0.709397	1.05269	0.442631	1.2216	1.95848	1.49107	1.89586	1.39018
110900	-1.06981	0.000388255	0.271734	0.32811	0.344793	0.184332	4.06961	4.03539	3.71635	3.70101	2.79032	3.3277	2.76456	2.67227	2.57515	3.18497	2.39119	2.46197
110907	1.80036	2.34118e-05	0.14615	0.558406	1.46757	0.000931152	4.16239	4.46859	3.15255	2.53484	4.9456	4.98248	4.74728	4.39153	4.3449	4.52255	4.91956	4.7839
110910	-1.27772	2.58895e-05	-0.607269	0.00665192	-1.545	4.3998e-05	5.96044	5.50506	7.17823	7.3771	5.46428	5.34253	5.15622	5.69409	6.09364	6.10751	5.85956	5.94163
110912	1.23712	0.0468345	1.09157	0.050151	1.78124	0.0240057	-4.01254	-3.72617	-5.61232	-5.68916	-2.99104	-3.59116	-3.94969	-2.68529	-4.75576	-4.18135	-4.47918	-4.22453
110916	0.848827	0.000275788	0.0557732	0.752412	0.69199	0.00713636	4.40953	4.62698	3.92101	3.72235	4.9456	4.81398	4.56207	4.60933	4.60399	4.89813	4.58422	4.60519
110917	-0.324152	0.103494	-0.0722786	0.754834	-0.396115	0.133324	3.47128	4.04862	4.08638	4.19196	3.63831	3.73975	3.92683	3.54353	3.59738	4.03297	3.95961	3.70028
110918	-1.54359	2.41464e-05	0.335941	0.276577	-0.384252	0.161921	2.05355	2.00175	2.37067	2.4555	0.915848	1.45323	1.1796	1.2216	1.07713	1.10405	0.475017	0.819862
110921	0.74064	0.00104362	0.113382	0.572358	0.371143	0.144563	2.05355	1.88854	1.6638	1.54925	2.56355	2.33957	2.4597	2.52417	2.32105	2.32644	2.28901	2.46197
110924	3.55063	0.000315876	-0.454218	0.460916	1.78124	0.0670992	-4.01254	-3.72617	-5.61232	-5.68916	-2.99104	-3.59116	-2.36472	-1.10032	-2.43384	-1.85942	-2.15725	-1.9026
110931	0.931548	0.0235616	0.101208	0.811797	0.598213	0.249712	0.0749257	1.13182	0.220569	-0.262892	1.09642	0.932399	1.00451	1.01515	0.601789	0.573536	1.01267	1.50339
110933	0.814494	0.298253	0.715975	0.333252	0.983025	0.314952	-4.01254	-3.72617	-5.61232	-4.10419	-2.99104	-3.59116	-3.94969	-2.68529	-4.75576	-4.18135	-4.47918	-2.63957
110934	0.151289	0.362016	-0.435701	0.0141093	-0.255833	0.20973	5.28896	5.56616	5.74358	5.61975	5.39697	5.62558	5.31476	5.21558	5.68199	5.84517	5.91636	5.8853
110939	2.84683	0.00013362	1.6831	0.00139081	4.50629	1.42741e-05	0.511025	0.361297	-4.02736	-4.10419	0.468389	0.932399	0.298241	0.122069	-1.05532	-0.72192	-1.67182	-1.41718
110942	1.23712	0.0583362	1.92616	0.00432912	2.59222	0.00441053	-2.42757	-3.72617	-5.61232	-5.68916	-2.99104	-2.0062	-2.36472	-2.68529	-4.75576	-4.18135	-4.47918	-4.22453
110945	1.00835	0.000829622	-0.140382	0.586783	0.264449	0.433382	3.16737	2.57761	2.25186	2.99384	3.23778	3.52778	3.56601	3.61849	3.57067	3.63243	3.69575	3.65198
110951	-0.205265	0.662133	-1.34695	0.025024	0.507714	0.380807	-0.312097	-1.40424	-1.08876	-1.60169	-2.99104	-3.59116	-2.36472	-2.68529	-1.29633	-1.85942	-1.67182	-1.41718
110953	0.375808	0.0234127	0.141302	0.380764	0.389782	0.0586563	4.02638	3.89589	3.69829	3.45295	4.30358	3.92454	4.05594	4.1602	3.90601	3.98356	4.01668	3.89959
110954	1.96121	4.844e-06	0.482233	0.0318268	1.8199	6.90268e-05	4.32285	4.46859	2.55259	2.59161	5.26162	5.03455	4.87368	4.92204	4.08659	4.74643	4.66803	4.66725
110961	0.0330386	0.841496	0.0442106	0.791203	-0.152064	0.451308	7.29523	6.81008	7.08095	7.32643	7.22934	7.22182	7.28573	7.38752	7.30797	7.13663	7.22083	7.28078
110962	-0.337129	0.0573173	0.349221	0.0424998	0.157002	0.449511	5.43248	5.49058	5.21343	5.39499	5.48874	5.1058	5.30061	5.418	5.13754	4.81583	5.07349	4.83346
110964	0.470431	0.476979	0.27361	0.684596	1.00757	0.219322	-2.42757	-3.72617	-4.02736	-4.10419	-2.99104	-3.59116	-3.94969	-2.68529	-3.1708	-4.18135	-2.89422	-4.22453
110969	1.04094	0.00154413	0.748096	0.0120666	0.695219	0.0671002	1.34501	1.31823	0.863412	0.419368	2.50081	2.51736	2.55811	1.95857	1.81409	1.43336	1.71065	1.70621
110970	-0.00583514	0.978183	0.467151	0.050151	0.487698	0.0714473	3.73566	3.74144	3.48308	3.02165	3.92782	3.95573	3.50152	3.46446	3.07079	3.39608	3.32172	3.22668
110973	-0.515084	0.0313817	-0.222539	0.405071	-0.816616	0.020003	3.22587	3.11932	4.22531	3.75999	3.48469	3.12308	3.46817	2.80657	3.50633	3.77865	3.18616	3.46895
110974	0.610387	0.0325936	0.247512	0.393498	0.619499	0.0890303	2.90633	2.42358	2.37067	1.76205	3.1587	2.91663	2.76456	2.92942	2.32105	2.63883	2.95545	2.83075
110976	-0.743519	0.43879	-0.229381	0.84727	-1.69676	0.213844	-4.01254	-1.40424	0.169038	-2.22973	-2.99104	-3.59116	-0.490255	-1.10032	-1.29633	-1.85942	-2.15725	-1.9026
110978	-0.00658132	0.972066	0.321036	0.0902031	-0.0247823	0.921624	4.08022	4.1747	4.29307	4.00607	4.28508	4.50159	4.63903	4.32594	4.0354	4.41484	4.19678	3.94037
110983	2.05508	0.00788718	0.27361	0.660435	1.78124	0.0441899	-4.01254	-3.72617	-5.61232	-5.68916	-2.99104	-3.59116	-3.94969	-2.68529	-3.1708	-4.18135	-2.89422	-4.22453
110985	1.23712	0.0468345	1.09157	0.050151	1.78124	0.0240057	-4.01254	-3.72617	-5.61232	-5.68916	-2.99104	-3.59116	-3.94969	-2.68529	-4.75576	-4.18135	-4.47918	-4.22453
110991	4.91817	1.06274e-07	1.11395	0.000320198	4.94435	3.43989e-07	6.28553	6.69063	1.87149	1.22971	7.82033	7.31197	7.59962	7.57563	6.34424	6.21846	6.71126	6.58041
110997	0.65314	0.068895	0.459023	0.213978	0.941438	0.0458052	2.09599	3.39278	2.12239	1.40888	3.07505	2.55858	2.94513	2.98714	2.40411	2.44801	2.20732	2.62096
110998	0.243835	0.450508	-0.234823	0.560102	-0.154235	0.754043	0.511025	0.91769	0.895473	0.818638	1.65281	0.801155	0.137776	1.2216	1.12688	1.3105	1.13553	0.819862
111001	1.23712	0.0468345	1.09157	0.050151	1.78124	0.0240057	-4.01254	-3.72617	-5.61232	-5.68916	-2.99104	-3.59116	-3.94969	-2.68529	-4.75576	-4.18135	-4.47918	-4.22453
111002	1.96642	0.00447581	0.402368	0.448159	0.410099	0.61071	-1.69061	-3.72617	-2.80497	-3.36723	-0.183688	-0.421238	-1.14233	-1.10032	-1.05532	-1.374	-1.01975	-1.05461
111004	1.65066	0.000721129	-0.115305	0.744808	1.68247	0.0031466	6.66606	6.95595	5.85477	4.40228	6.65101	6.68147	6.67328	6.65234	6.48443	6.49196	7.15699	6.98918
111007	0.72183	0.000109361	0.263582	0.0458185	0.378207	0.0296616	7.47178	7.35265	7.08225	6.98702	8.09576	7.86571	8.04077	8.07876	7.75129	7.67391	7.83285	7.76309
111008	-0.992394	0.00370105	-0.0919826	0.76401	-0.391822	0.261952	5.38621	4.75361	5.15172	5.7881	4.32184	4.23539	4.30298	4.81456	4.52733	4.88204	4.18971	4.32621
111010	0.643512	0.53073	1.91625	0.050151	2.70675	0.0312673	-1.69061	-1.40424	-2.80497	-5.68916	-1.40608	-0.421238	-2.36472	-2.68529	-3.1708	-4.18135	-4.47918	-2.63957
111012	-1.39596	0.0991798	0.449493	0.639076	1.11954	0.23388	-0.553106	-0.0257261	-1.91188	-0.934269	-0.669114	-3.59116	-2.36472	-2.68529	-3.1708	-4.18135	-1.30925	-2.63957
111024	-0.112515	0.917409	0.697453	0.510024	0.803678	0.531483	-4.01254	-2.1412	-5.61232	-2.22973	-2.99104	-3.59116	-3.94969	-2.68529	-4.75576	-4.18135	-2.89422	-4.22453
111025	-0.223318	0.158801	0.00911531	0.956618	-0.29856	0.126948	6.34171	6.0601	6.41386	6.58201	6.32411	6.09008	6.31593	6.41538	6.34687	6.1417	6.24959	6.36325
111026	-0.0490024	0.792402	0.0359039	0.884892	0.143495	0.563119	2.72893	3.0153	2.7757	2.66399	2.36651	2.81823	2.84473	2.67227	2.48264	2.85207	2.61885	2.7867
111037	1.47401	2.28661e-05	-0.0169625	0.942705	0.883878	0.00808982	4.32285	3.58672	3.04231	3.14057	4.66001	4.52258	4.73331	4.1602	4.45613	4.62278	4.63717	4.55355
111038	0.389213	0.0608743	0.0605389	0.757068	0.0736681	0.776013	5.12445	4.92847	4.72641	5.18506	5.23296	5.55604	5.37899	5.43884	5.33831	5.1338	5.27738	5.62878
111039	0.333896	0.0648372	0.326904	0.0592073	0.35101	0.113402	4.86091	4.74551	4.37494	4.53364	5.17386	4.88051	5.30534	5.0895	4.88267	4.64837	4.9782	4.63034
111043	-0.956361	0.0185224	-0.00661491	0.986951	-0.778903	0.0920198	6.8243	5.57533	6.58827	7.35507	5.98337	6.01802	5.95269	6.09935	6.25895	6.37036	5.55562	5.8853
111044	-0.720334	0.0129023	-0.417404	0.217231	-0.636619	0.0792425	3.14733	3.04202	3.79919	3.67059	2.73688	2.29148	2.8958	2.35911	3.23859	3.52601	2.8337	2.43368
111049	2.05508	0.0412203	1.00911	0.215146	2.59222	0.0327224	-2.42757	-3.72617	-5.61232	-5.68916	-2.99104	-2.0062	-3.94969	-1.10032	-3.1708	-4.18135	-2.89422	-4.22453
111062	1.82544	0.128559	1.5324	0.132539	2.17412	0.139106	-1.69061	-3.72617	-5.61232	-4.10419	-1.40608	-3.59116	-0.490255	-0.363358	-3.1708	-4.18135	-2.15725	-2.63957
111067	-0.00551489	0.974208	0.225299	0.149976	-0.208973	0.31344	4.7323	4.83225	4.75509	5.22448	5.33539	5.18691	5.1873	5.1285	4.85711	5.07368	5.00665	5.00188
111084	0.579146	0.229508	-0.240012	0.62517	-0.261346	0.688244	3.60951	4.89222	4.92974	4.02681	4.73006	4.73527	5.05874	4.66344	4.82355	6.01955	5.02663	4.37166
111089	-0.216409	0.207373	0.253279	0.112253	-0.0127361	0.956444	5.60401	5.78756	5.68287	5.73343	5.90074	5.61585	5.67785	5.81057	5.49098	5.21739	5.59362	5.66573
111092	1.23712	0.0468345	1.09157	0.050151	1.78124	0.0240057	-4.01254	-3.72617	-5.61232	-5.68916	-2.99104	-3.59116	-3.94969	-2.68529	-4.75576	-4.18135	-4.47918	-4.22453
111093	1.23712	0.119203	1.44197	0.050151	1.78124	0.0721483	-4.01254	-3.72617	-5.61232	-5.68916	-1.40608	-3.59116	-3.94969	-2.68529	-4.75576	-4.18135	-4.47918	-4.22453
111099	-0.267751	0.247997	-0.142242	0.643791	-0.519077	0.129986	2.58738	2.38236	3.17884	2.84612	2.05335	2.81823	2.8958	2.35911	2.71184	3.14957	2.53205	2.62096
111103	1.46152	0.0658081	-0.445193	0.562023	1.32182	0.173141	-1.20518	-0.266734	-1.91188	-2.22973	0.178882	-2.0062	-1.14233	-1.10032	0.198433	0.210966	-1.01975	-1.9026
111108	0.457657	0.184496	-0.961507	0.0473782	-0.342365	0.515926	2.75565	2.20457	3.20466	2.48577	2.62367	2.38612	1.93296	2.67227	3.92019	3.33435	2.70073	3.15917
111110	2.23306	0.018995	0.486198	0.529397	1.78124	0.104115	-4.01254	-3.72617	-5.61232	-5.68916	-2.99104	-2.0062	-3.94969	-2.68529	-2.43384	-4.18135	-4.47918	-2.63957
111112	3.34471	3.11539e-05	-0.600819	0.133478	2.30688	0.00361478	2.3625	3.62256	1.33019	-0.0167314	3.41835	3.00875	3.62774	3.50454	3.67469	3.70739	4.34419	4.24714
111120	0.400783	0.0468345	-0.542063	0.0311111	0.233181	0.365623	3.38834	3.41339	3.11219	3.22074	3.07505	2.948	2.99283	3.1476	3.68303	3.16738	3.51517	3.87876
111122	-0.444918	0.00443887	0.0954566	0.441711	-0.215868	0.182864	5.90483	5.77169	6.06231	6.04598	5.6492	5.76859	5.61065	5.80255	5.60728	5.52082	5.67437	5.635
111126	5.66942	2.43854e-05	0.254771	0.496009	6.50735	2.32662e-05	4.40953	5.24825	-0.483038	-2.8818	4.71632	3.84347	3.9632	4.69842	3.76387	3.84655	4.25214	4.05624
111128	0.96752	0.00011325	0.349591	0.0409444	1.28992	8.18725e-05	6.08154	5.6811	4.71972	4.46186	5.77383	5.91067	5.88162	6.07959	5.55599	5.45708	5.68698	5.53536
111131	-0.384953	0.103292	-0.747862	0.037171	-0.354861	0.279579	1.60217	1.76569	2.21423	1.85774	0.709397	0.656765	0.805201	1.56264	1.7834	1.79593	1.54319	1.44789
111132	-0.0500219	0.748053	-0.725253	0.000706017	-0.539899	0.0172722	7.47279	7.42549	7.93325	8.04439	6.93228	7.34621	7.35694	7.22611	7.85734	8.15766	7.82146	7.93565
111137	0.65312	0.216315	-1.03478	0.0982113	0.469673	0.515217	-0.105647	0.361297	0.496203	-1.16559	0.178882	-0.783808	-1.14233	-1.10032	0.601789	-0.0938887	0.565215	0.0233955
111138	-1.12568	0.135876	2.21114	0.0118022	-0.672932	0.485271	-2.42757	-1.40424	-1.22	-1.29684	-0.669114	-0.783808	0.298241	0.484639	-1.58584	-4.18135	-1.30925	-2.63957
111143	-1.35056	0.000676233	-0.941358	0.0531538	-1.21407	0.0142415	2.78188	1.82842	3.51438	3.58929	0.468389	1.90069	0.69417	2.17269	2.29952	2.47686	1.89586	2.15051
111145	1.83422	4.27864e-05	0.106931	0.702868	1.3678	0.00388648	2.17729	2.2962	0.727529	0.997344	2.43522	2.948	2.92068	2.80657	2.27766	2.97852	2.95545	2.67029
111148	-0.193742	0.368493	-0.229469	0.37309	-0.296945	0.311626	3.42209	3.58672	3.83269	3.75999	2.84185	3.62801	3.51792	3.33708	3.71591	3.93239	3.25553	3.52366
111155	-0.0210399	0.925844	-0.402977	0.147985	-0.247232	0.426722	2.88228	2.2962	2.91516	2.79868	1.96315	2.51736	2.35409	2.98714	3.07079	2.76116	2.73999	2.71798
111157	2.62101	0.000263414	-1.41611	0.01536	0.551365	0.482001	-1.20518	1.13182	-0.402868	-0.831176	1.09642	0.4963	0.137776	0.774146	1.7834	2.53289	1.96376	1.79784
111158	1.23712	0.127593	2.24887	0.00680078	2.59222	0.0169133	-2.42757	-3.72617	-5.61232	-5.68916	-2.99104	-0.783808	-2.36472	-2.68529	-4.75576	-4.18135	-4.47918	-4.22453
111161	2.37558	0.0104551	0.33903	0.643552	2.62802	0.0189141	-1.20518	-0.918811	-4.02736	-3.36723	-0.183688	-2.0062	-1.14233	-0.363358	-1.58584	-0.480912	-0.572288	-2.63957
111174	-0.82015	0.0199433	-0.707203	0.050151	-1.04597	0.022335	4.65635	4.25683	5.21661	5.8062	3.90378	4.1162	3.85121	4.10913	4.44145	5.42783	4.61093	4.31074
111179	-0.140827	0.402661	-0.0954073	0.630745	-0.394467	0.0961836	3.56489	3.43371	3.90928	3.88638	3.85445	3.75757	3.71565	3.19736	3.79498	3.5802	3.72539	3.92013
111181	-0.690216	0.00164886	-0.966108	0.00070463	-0.788335	0.00458978	4.41792	4.00854	5.0143	5.01042	3.31274	3.62801	3.32644	3.04263	4.33963	4.3847	4.11701	4.45846
111183	-0.832268	0.00306029	-1.19671	0.00419327	-1.38515	0.00185812	3.04275	2.50265	4.28401	4.0674	1.76384	2.33957	2.73681	1.2216	3.44881	3.41111	3.22818	3.27531
111184	0.62996	0.000866897	0.230984	0.116501	0.685042	0.0030733	4.53821	4.60922	3.86544	3.9089	4.80986	4.6803	4.77483	4.73257	4.59959	4.27398	4.52364	4.66116
111185	0.342571	0.16738	0.217006	0.438091	0.286941	0.395272	3.08549	3.06825	2.74962	2.83048	3.23778	3.64724	3.1056	3.46446	2.89529	2.99856	2.95545	3.75846
111187	0.846535	0.145388	-1.44158	0.0569554	0.575297	0.449009	4.32285	3.86629	4.02611	3.04216	2.68138	2.81823	3.08374	3.1476	3.28316	3.75529	5.28735	5.24511
111189	-0.120548	0.60322	0.17623	0.518828	-0.0426281	0.898433	3.54971	3.11932	3.15255	3.62599	3.60887	3.30366	3.78502	2.8693	3.3157	3.25328	3.3346	3.15917
111191	1.71669	0.00715378	1.54245	0.00518961	5.15439	3.80699e-06	3.06428	3.21635	-2.4424	-1.60169	1.96315	1.05269	0.573875	1.83828	-0.232201	-0.274461	-0.391716	-0.317641
111194	1.87735	0.0490717	1.69092	0.0420708	4.76875	0.000523258	0.0749257	0.521762	-5.61232	-3.36723	-1.40608	-0.783808	-0.490255	-1.10032	-1.58584	-2.59639	-2.15725	-4.22453
111195	-1.09554	0.175186	0.439246	0.631488	-0.945093	0.370892	-1.20518	-3.72617	-1.52486	-1.44123	-2.99104	-2.0062	-2.36472	-1.10032	-1.94841	-2.59639	-1.67182	-4.22453
111198	-1.62199	0.000498194	0.31802	0.497792	-0.827999	0.0734906	3.31838	2.15648	3.22373	3.9815	2.05335	2.88457	1.98105	2.26891	1.9857	1.79593	1.93021	2.21841
111203	0.857317	0.0378951	0.306473	0.453878	-0.730985	0.267468	1.27287	1.02872	2.6213	1.18121	3.31274	2.81823	3.18986	2.8693	2.79113	2.32644	2.97203	2.85228
111211	-1.20897	0.0726063	0.819161	0.27735	-0.0276501	0.976002	0.23539	-0.918811	-0.402868	-0.197304	-0.183688	-2.0062	-0.490255	0.122069	-1.29633	-0.72192	-2.89422	-1.05461
111212	0.542484	0.0197155	-0.619636	0.00730682	0.2629	0.301564	5.7639	5.92668	5.96085	5.2049	5.51278	5.57123	5.43186	5.50947	6.28247	6.00228	6.14196	6.07582
111223	1.8791	0.000803233	-1.79398	0.00631128	0.542364	0.405438	1.82035	1.82842	2.2642	0.333211	1.53252	0.932399	1.6049	1.40218	3.1926	3.07604	3.08306	3.29117
111225	1.12816	0.000118784	-0.171755	0.409057	0.886546	0.00510668	3.94746	4.48815	3.39049	3.24453	4.20863	4.28535	4.30298	4.2805	4.09911	4.56348	4.61093	4.53369
111229	-0.44918	0.0141381	0.0959773	0.561865	-0.270848	0.185765	4.88531	4.65321	4.81709	5.27157	4.79686	4.67093	4.63903	4.68104	4.6387	4.57687	4.63196	4.52701
111231	-0.656241	0.000559635	-0.182016	0.286722	-0.996229	0.000456204	3.26359	3.1442	4.21899	4.18889	3.07505	3.46412	3.48494	3.33708	3.45856	3.59344	3.60297	3.55026
111232	1.71808	1.26711e-05	-0.0356692	0.879496	1.42516	0.000348767	5.40742	5.59351	3.73862	4.41019	5.9891	5.59619	5.85606	5.57681	5.73308	5.56852	5.93762	5.93155
111233	1.74334	0.000822119	0.00637506	0.988689	1.16144	0.0451574	1.27287	2.15648	0.0601039	0.969055	2.62367	2.43121	2.49326	1.2216	2.42415	2.12243	2.31524	2.15051
111237	1.23712	0.1176	1.85503	0.0171647	1.78124	0.0709561	-4.01254	-3.72617	-5.61232	-5.68916	-2.99104	-3.59116	-1.14233	-2.68529	-4.75576	-4.18135	-4.47918	-4.22453
111238	2.10904	0.00142794	-0.216194	0.665437	2.26042	0.00427289	0.941659	1.7001	-0.120468	-1.78227	1.40127	0.932399	0.69417	0.774146	1.22152	0.573536	1.4981	1.20173
111239	-0.553228	0.520686	1.1659	0.182487	1.36237	0.174536	-1.20518	-1.40424	-2.4424	-2.8818	-0.669114	-2.0062	-3.94969	-1.10032	-3.1708	-2.59639	-2.89422	-4.22453
111242	2.22983	0.0240544	1.47596	0.0602698	1.78124	0.119462	-4.01254	-3.72617	-5.61232	-5.68916	-2.99104	-1.26923	-2.36472	-1.10032	-2.43384	-2.59639	-4.47918	-4.22453
111245	-0.388071	0.185157	0.247477	0.497452	-0.00200535	0.996504	3.16737	2.33992	2.43753	3.12141	2.68138	2.85178	2.42535	2.67227	2.46341	2.80733	2.20732	2.11532
111262	0.450882	0.676506	0.982203	0.340744	1.31928	0.30989	-4.01254	-1.40424	-4.02736	-4.10419	-1.40608	-3.59116	-3.94969	-1.10032	-3.1708	-4.18135	-4.47918	-2.63957
111266	-0.64129	0.00164891	0.143626	0.365961	-0.403342	0.0561115	5.18468	4.87746	5.45713	5.42002	4.8977	5.01246	4.96021	4.86161	5.02724	4.83267	4.67311	4.64891
111273	1.6583	3.25421e-06	0.51041	0.00968608	1.27254	0.000243277	4.24013	4.04862	2.80131	2.95109	5.1227	5.04183	5.06433	4.93677	4.51803	4.25744	4.83597	4.51356
111274	0.00933179	0.960188	-0.729189	0.00158043	-0.934783	0.00153636	6.71963	6.60811	7.83799	7.36188	6.92334	6.88761	6.88715	6.81655	7.89012	7.58228	7.43633	7.50296
111283	-0.750856	0.0409968	-2.05884	0.00407929	-1.82717	0.00710315	2.49526	1.55924	3.69829	4.07406	-0.183688	1.76639	1.25977	1.2216	3.5157	3.53975	2.46334	3.01387
111284	-1.08882	0.190106	1.5101	0.0863186	0.396404	0.698232	-4.01254	-0.918811	-2.4424	-3.36723	-2.99104	-2.0062	-2.36472	-2.68529	-3.1708	-4.18135	-4.47918	-4.22453
111286	-0.804504	0.00246997	0.626138	0.00806393	0.0975519	0.72087	5.79643	6.31412	5.64683	6.26903	5.93674	5.68263	5.67785	5.84999	5.14661	5.25536	5.07349	5.14397
111287	0.307441	0.161326	0.966864	0.0010886	0.756489	0.0165286	3.6528	4.00854	2.95373	3.17193	4.37528	4.24804	4.3857	4.34814	3.05802	3.4697	3.79228	3.19332
111291	-1.31132	0.000218794	-0.358639	0.337858	-0.653626	0.0593323	2.17729	2.10672	2.89943	2.69886	0.178882	1.61829	1.1796	1.40218	1.65363	1.70129	1.24874	1.33006
111306	2.69645	0.0062927	0.0872308	0.914973	0.983025	0.378682	-4.01254	-3.72617	-5.61232	-4.10419	-2.99104	-0.421238	-2.36472	-2.68529	-1.94841	-1.85942	-2.89422	-1.9026
111308	0.652395	0.00454371	0.0540218	0.78144	0.595266	0.0240057	4.86091	5.45125	4.6486	4.45932	5.27105	5.30062	5.2911	5.15392	5.04675	5.07839	5.32656	5.37352
111313	-0.621257	0.0133074	0.327576	0.241146	-0.14244	0.633525	2.43041	2.50265	2.5118	2.69886	2.29436	2.47493	2.1164	2.444	2.29952	1.70129	2.20732	1.60836
111320	-0.0985051	0.57583	0.348448	0.0857962	0.27364	0.229506	3.60951	3.493	3.24255	3.31927	3.54812	3.86005	3.39904	3.24545	3.3157	2.99856	3.17187	3.2101
111323	-1.16061	4.22011e-05	-0.725187	0.0141572	-1.35114	0.000327429	2.61682	2.61368	4.09676	3.83636	1.53252	2.33957	2.15884	2.17269	2.67887	2.82988	2.75923	2.99464
111330	-0.379528	0.0406307	-0.522895	0.0216356	-0.5331	0.0319211	3.63851	3.83608	4.26266	4.26649	3.31274	3.37462	3.32644	3.46446	3.86995	4.24071	3.64494	3.81439
111336	1.61271	0.0451811	0.715975	0.289698	1.78124	0.0638991	-4.01254	-3.72617	-5.61232	-5.68916	-2.99104	-3.59116	-3.94969	-2.68529	-4.75576	-4.18135	-4.47918	-2.63957
111338	0.389016	0.344753	-0.0224239	0.966859	0.623691	0.254476	1.34501	0.666152	0.727529	0.092203	1.25688	0.315728	1.00451	0.484639	1.12688	-0.0938887	1.01267	0.984921
111339	1.75472	0.09464	1.39747	0.11929	3.72327	0.00719306	-1.69061	-0.556241	-4.02736	-5.68916	-1.40608	-1.26923	-1.62776	-2.68529	-1.94841	-4.18135	-4.47918	-1.9026
111341	-1.0308	0.000114374	-0.139062	0.579486	-0.815664	0.00683851	2.75565	2.54062	3.38486	3.5564	2.21841	2.24173	2.24014	2.60012	2.69545	2.44801	2.15018	2.43368
111358	-2.04046	0.000871624	1.07554	0.083251	-0.877434	0.152113	-0.105647	0.91769	0.895473	1.60546	-0.183688	0.109277	0.137776	1.2216	-0.232201	-0.72192	-1.67182	-0.524092
111361	-1.44937	0.00209402	1.72399	0.000593117	0.884445	0.0713267	7.52904	7.61758	5.9176	7.44863	7.08977	6.54711	6.88873	7.31048	5.26799	5.3904	5.15926	5.1396
111363	-0.339547	0.0467889	0.342452	0.0395811	-0.188069	0.34292	4.83609	4.75361	5.09245	4.87595	4.90982	4.99004	5.0016	5.04942	4.54115	4.45889	4.87176	4.70325
111366	0.470431	0.441462	0.27361	0.660435	0.196596	0.812784	-4.01254	-3.72617	-4.02736	-4.10419	-2.99104	-3.59116	-3.94969	-2.68529	-3.1708	-4.18135	-2.89422	-4.22453
111367	-0.0981628	0.750762	-1.41098	0.00116161	-1.28668	0.00746961	3.91228	4.49784	5.68975	5.26286	4.1279	3.84347	3.78502	4.2805	5.82826	5.70282	4.96584	5.02102
111372	0.0186592	0.907141	-1.00106	7.45837e-05	-1.049	0.000288466	4.38407	4.10038	5.27718	5.31997	4.37528	4.1162	4.47238	4.2805	5.44514	5.23439	5.24704	5.34342
111374	-0.0114729	0.949038	-0.225418	0.244054	-0.0294072	0.903906	3.97046	3.88116	4.16411	3.75171	3.82914	3.64724	3.77141	3.61849	3.88448	3.74346	4.08688	4.06549
111376	1.65318	0.0209549	0.675507	0.247261	1.78124	0.0366793	-4.01254	-3.72617	-5.61232	-5.68916	-2.99104	-3.59116	-3.94969	-2.68529	-3.1708	-4.18135	-4.47918	-4.22453
111380	-0.0512079	0.743867	0.021503	0.899019	-0.426255	0.0447877	4.41792	4.25683	4.70396	4.83146	5.01458	4.6803	4.68331	4.59084	4.80457	4.60328	4.79927	4.64891
111383	2.2184	0.000245523	-1.41548	0.00778695	1.16536	0.0652207	0.37978	0.666152	0.169038	-1.44123	0.178882	-0.131731	0.137776	0.484639	1.58409	1.24491	1.74964	1.65811
111384	0.355302	0.0325752	0.0792398	0.626792	0.270636	0.174248	4.25893	4.29064	4.12408	3.8826	4.32184	4.45869	4.55414	4.34814	4.25267	4.2491	4.3881	4.55355
111390	-1.44782	0.000615424	0.48359	0.249333	-0.18585	0.630661	2.99869	2.84369	3.59469	2.63727	1.76384	2.38612	2.02759	2.444	1.61928	1.49107	1.78761	1.75275
111391	-0.741115	0.000533926	0.764304	0.000695841	0.0179808	0.932958	4.54588	4.5546	4.36066	4.70423	4.5712	4.40319	4.70495	4.51439	3.77171	3.6704	3.90884	3.80337
111394	2.02544	4.86345e-05	-0.118205	0.700407	1.80758	0.000684758	5.4571	6.5627	4.30206	4.10688	6.46634	5.96534	6.0796	5.9331	5.98148	6.01955	6.54665	6.37259
11140	0.111681	0.561884	-0.203845	0.371087	0.031985	0.909744	3.69482	2.98808	3.23003	3.43238	3.4519	3.1503	3.28872	3.04263	3.40914	3.41111	3.59228	3.3529
111402	3.43624	5.61308e-06	-2.79151	2.39845e-05	0.0431188	0.942396	6.46623	6.85032	7.59698	5.64902	7.35436	7.12222	7.30947	7.25576	9.91782	10.0944	10.1486	10.0579
111411	0.220665	0.223528	0.031998	0.889747	0.184803	0.451926	3.06428	3.62256	3.29757	2.9868	3.27574	3.46412	3.41664	3.3808	3.24986	3.36554	3.50381	3.33771
111412	-0.00672673	0.968561	0.0949346	0.594012	-0.116966	0.592822	3.90035	4.2222	4.13755	4.20111	4.33987	4.23539	4.29349	4.13489	3.91312	4.29032	4.32495	4.14616
111413	-0.885151	0.000174065	0.376576	0.0371652	-0.459745	0.0366109	4.73901	4.58217	4.91026	5.33667	4.42681	4.68961	4.7192	4.55312	4.23008	4.18059	4.22472	4.3185
111414	-1.4279	6.18321e-05	1.23762	0.000754985	0.253339	0.332591	3.90035	3.91046	3.30952	3.99208	3.4519	3.35135	3.43402	3.68975	2.34227	2.22804	2.09068	2.21841
111419	0.120389	0.432927	-0.182626	0.196259	-0.147186	0.430903	5.79321	5.60699	5.65856	6.03578	5.85131	5.69193	5.80353	5.80255	5.93161	5.98732	5.9056	6.04576
111422	-1.27199	0.0289269	-1.32617	0.0926467	-2.14619	0.0203881	-0.842612	-0.918811	0.654465	1.85774	-2.99104	-1.26923	-0.779762	-0.363358	0.529639	-0.274461	-0.391716	0.0233955
111423	-0.244036	0.0734423	-0.0294744	0.82164	-0.414742	0.0219092	5.82824	5.62477	6.12619	6.15673	5.77383	5.84138	5.89423	5.96935	5.88719	5.95436	5.84388	5.90346
111427	1.23712	0.0679636	1.09157	0.0723955	2.59222	0.00567592	-2.42757	-3.72617	-5.61232	-5.68916	-2.99104	-3.59116	-3.94969	-2.68529	-4.75576	-4.18135	-4.47918	-4.22453
111428	5.01486	0.000101334	-0.286071	0.573618	5.19227	0.000268771	3.04275	3.45374	0.220569	-4.10419	2.50081	2.74869	2.84473	2.98714	2.75994	3.16738	3.14287	3.22668
111434	3.01944	4.8582e-05	-1.8313	0.00163704	1.01999	0.112648	7.6479	8.79372	8.21353	6.17542	8.22873	8.54423	8.36178	8.35842	10.0501	10.2053	10.3665	10.2135
111436	-0.802887	0.00367818	0.0976133	0.714617	-0.301321	0.299184	4.38407	4.02203	4.46583	4.56233	3.60887	4.18362	3.62774	3.79045	3.84786	3.79019	3.25553	3.97022
111437	-0.40309	0.173475	-0.232361	0.419068	-0.69325	0.0703862	5.35597	4.3453	5.21502	5.9047	4.9456	4.84763	4.97215	4.93677	5.30358	5.35198	4.88933	5.08608
111445	1.78518	0.0816222	1.16962	0.184383	2.59222	0.0415833	-2.42757	-3.72617	-5.61232	-5.68916	-2.99104	-3.59116	-1.62776	-2.68529	-4.75576	-1.85942	-4.47918	-4.22453
111452	-0.0812113	0.589888	0.505319	0.00309134	0.309404	0.0983981	6.52565	6.28925	6.04097	6.1528	6.50281	6.55222	6.523	6.50701	6.20641	6.06539	5.85956	5.93408
111454	-0.180115	0.248547	0.0106004	0.948512	-0.0337053	0.869233	5.51689	5.45125	5.48637	5.54985	5.45604	5.24489	5.34723	5.36456	5.42041	5.07368	5.37725	5.4811
111460	1.15584	0.00740234	-0.082638	0.843262	1.43485	0.00920481	3.62409	3.91046	2.18858	2.4555	4.39266	2.948	2.84473	3.91463	3.77951	3.65785	3.29561	3.14179
111467	-0.405427	0.374854	0.809123	0.0945403	-0.139035	0.823764	-0.842612	-2.1412	-1.22	-1.44123	-0.669114	-0.783808	-1.14233	-1.10032	-1.94841	-1.374	-2.15725	-1.41718
111472	-1.19704	0.00442636	-0.326353	0.373736	-0.728441	0.101083	5.68617	4.44876	5.61349	6.00998	4.20863	4.08832	4.20513	4.81456	4.86446	4.89279	4.24533	4.45846
111477	-0.392714	0.0913265	0.687456	0.0220342	0.976654	0.00286629	2.70171	2.78163	1.6638	1.85774	1.96315	2.13676	1.93296	2.26891	1.0256	1.54657	1.35371	1.65811
111482	-0.326436	0.0620312	-0.0779651	0.638306	-0.253861	0.221524	5.31164	5.15342	5.35274	5.62316	5.00331	5.14016	5.03616	5.16646	5.33567	5.3085	4.9823	5.02102
111485	-0.265001	0.150621	0.71529	0.00418732	0.00944216	0.972476	3.40532	2.81299	3.07768	3.15947	3.63831	3.37462	3.64277	3.65456	2.99243	2.82988	2.73999	2.83075
111486	1.81945	0.000159676	0.280114	0.365041	1.5718	0.00391621	2.17729	1.22803	0.410046	-0.0744469	2.43522	2.1902	2.1164	2.444	2.23292	2.1585	1.74964	1.75275
111487	1.4638	0.00134926	0.678281	0.0519475	0.814635	0.11524	0.845444	0.361297	-0.0577326	-0.331605	1.96315	2.13676	2.07268	1.40218	1.51102	1.43336	1.40346	0.633449
111488	0.977525	0.041444	-0.141217	0.778861	1.01305	0.0921754	1.19692	0.180725	-0.254769	-0.331605	1.40127	-0.131731	0.137776	1.01515	1.07713	0.573536	0.565215	0.419324
111493	-0.404858	0.546541	0.532578	0.453747	0.124964	0.890057	-2.42757	-1.40424	-1.22	-2.8818	-2.99104	-2.0062	-1.62776	-1.10032	-2.43384	-2.59639	-2.89422	-1.9026
111501	0.762591	0.145751	-0.739008	0.179963	1.63044	0.0214111	0.0749257	0.521762	-1.52486	-1.16559	-1.40608	-2.0062	-0.779762	-1.10032	-0.6683	-1.374	-0.572288	0.29903
111504	1.3938	0.0263015	-0.126834	0.831205	1.87201	0.0179745	-0.105647	1.22803	-1.08876	-1.60169	0.709397	-0.783808	0.137776	-0.363358	0.601789	0.066576	-0.0868615	-0.524092
111511	1.29573	4.12202e-05	-0.348861	0.09506	0.382075	0.167062	3.73566	3.96732	3.47249	3.45295	4.49277	4.39183	4.68331	3.88457	4.86079	4.50164	4.85398	4.80614
111517	-0.291778	0.124308	0.0214718	0.91682	-0.0748022	0.75715	5.10381	4.79347	4.88053	5.1758	4.9456	4.83929	4.69056	4.53388	4.95332	4.59014	4.79927	4.58604
111525	1.46943	2.05762e-05	-0.879859	0.00104295	0.500818	0.0631777	5.11417	4.80911	4.6177	4.31225	5.3709	4.88862	5.03616	4.95134	5.81883	5.68129	6.07828	6.16025
111530	0.260611	0.476182	0.708989	0.0786371	1.17432	0.0185707	1.03186	1.22803	0.169038	-0.262892	1.53252	0.932399	1.00451	0.122069	0.102218	0.462505	0.275709	0.0233955
111531	0.648415	0.53235	2.81968	0.00799323	1.7288	0.165905	-4.01254	-0.556241	-4.02736	-4.10419	-0.183688	-1.26923	-0.490255	-0.363358	-2.43384	-4.18135	-4.47918	-2.63957
111534	-0.210794	0.579872	-1.92521	0.00273153	-2.73932	0.00167492	2.00983	2.2962	4.9792	4.78556	1.76384	3.89265	2.96918	1.70703	4.79306	5.05466	4.06385	4.79506
111540	0.451675	0.0342132	0.203868	0.32712	0.877492	0.00384624	4.33176	4.40826	3.36782	3.61234	4.30358	4.18362	4.04467	4.0829	4.06122	3.49813	4.14653	4.01864
111544	1.23712	0.144894	4.19134	9.02534e-05	3.7188	0.00212715	-2.42757	-1.40424	-5.61232	-5.68916	-0.669114	-0.421238	-0.779762	1.2216	-4.75576	-4.18135	-4.47918	-4.22453
111545	1.23712	0.119203	8.98007	4.10924e-08	8.85085	6.9022e-07	3.20663	3.1927	-5.61232	-5.68916	4.5088	4.82247	4.18474	4.87696	-4.75576	-4.18135	-4.47918	-4.22453
111551	-0.436464	0.0546094	-0.425832	0.056533	-0.627155	0.03248	7.21327	6.60811	7.368	7.7041	6.53056	6.68612	6.59624	6.88647	7.2111	7.3612	6.82631	7.00369
111554	0.506717	0.191741	0.0501314	0.910922	0.447207	0.370892	3.50316	5.065	4.2441	3.3525	4.22813	4.39183	4.25488	4.60933	4.02887	4.45889	4.53484	4.21426
111555	1.23712	0.119203	1.44197	0.050151	1.78124	0.0721483	-4.01254	-3.72617	-5.61232	-5.68916	-1.40608	-3.59116	-3.94969	-2.68529	-4.75576	-4.18135	-4.47918	-4.22453
111556	-0.848014	0.397305	0.706468	0.518828	0.121337	0.927607	-1.69061	-1.40424	-2.80497	-0.559874	-2.99104	-0.783808	-1.14233	-2.68529	-1.58584	-1.374	-4.47918	-2.63957
111558	2.72779	0.00902681	-2.26902	0.0260704	2.95056	0.0185456	-0.105647	-0.0257261	-1.91188	-4.10419	-2.99104	-3.59116	-1.14233	-2.68529	-0.232201	0.676629	-1.67182	0.167785
111563	-0.451756	0.0482412	0.41858	0.065143	-0.190052	0.492309	4.68443	4.15035	4.31101	4.93015	4.46017	4.68961	4.70495	4.39153	4.23576	4.09942	4.12445	4.20592
111564	1.83016	0.0077699	1.00719	0.0592073	3.86025	9.24994e-05	1.60217	2.00175	-1.91188	-2.22973	0.915848	0.109277	0.908294	1.2216	0.37352	0.066576	-1.30925	-0.137069
111575	-0.442138	0.0606593	-1.83892	0.000108581	-1.32817	0.0013711	3.72217	3.493	5.12999	4.75482	2.13824	3.03819	2.70852	2.60012	4.64725	4.74643	4.11701	4.49998
111583	0.662641	0.0116587	0.334097	0.125711	0.164949	0.578215	4.89134	4.45871	4.3919	4.64512	5.76718	5.44501	5.71742	5.06291	5.24	4.91931	5.31686	5.24511
111588	1.65318	0.0209549	0.675507	0.247261	1.78124	0.0366793	-4.01254	-3.72617	-5.61232	-5.68916	-2.99104	-3.59116	-3.94969	-2.68529	-3.1708	-4.18135	-4.47918	-4.22453
111593	0.956954	0.0261888	0.903386	0.0305305	1.30067	0.0207057	1.71538	1.02872	0.270322	-0.0744469	2.43522	1.61829	1.93296	1.95857	1.31033	0.676629	1.54319	0.530355
111594	1.69901	4.3727e-06	0.393531	0.0449464	1.86143	1.68264e-05	3.6528	3.75765	1.85528	1.82654	4.04238	3.89265	3.88952	3.94407	3.63225	3.21953	3.77349	3.48283
111598	-0.153952	0.404429	0.296237	0.109623	0.29062	0.205072	4.84855	4.93561	4.38345	4.81765	4.88547	4.87236	4.65394	4.53388	4.46582	4.20667	4.52364	4.5796
111603	-0.374217	0.189103	0.28041	0.438022	-0.212619	0.593997	1.54205	2.00175	2.25186	1.69455	1.76384	2.38612	1.77823	1.40218	1.51102	1.9684	1.35371	1.60836
111606	1.90168	0.00018922	-0.950121	0.0279819	1.39482	0.0113562	3.37117	3.58672	2.76706	1.40888	3.1587	3.3277	3.06154	2.35911	3.78727	3.85757	4.28569	3.98979
111607	2.60225	7.72936e-06	-0.697444	0.0343364	1.69843	0.00194997	3.33619	3.60475	2.10878	1.42978	3.77714	3.62801	3.58169	3.75766	3.85526	4.25744	4.79462	4.58604
111616	-0.951005	0.00217021	-1.27553	0.000473961	-2.16624	3.53032e-05	5.55161	5.46613	7.88989	7.46392	5.00331	5.67796	5.31006	5.83435	6.76141	6.87596	6.31117	6.94977
111619	2.541	1.72672e-05	0.360443	0.197834	2.17078	0.000496078	2.75565	2.57761	0.926837	0.092203	3.57881	3.06705	3.41664	3.68975	2.88086	2.66414	3.3346	3.29117
111625	-0.292533	0.158275	-0.249931	0.200116	-0.512939	0.0537965	5.46926	4.99835	5.52275	5.97929	5.14338	5.28842	5.18217	5.21558	5.22866	5.69363	5.41109	5.49828
111629	0.291041	0.144074	-0.18422	0.420197	-0.18811	0.50579	2.85783	3.47351	3.30952	3.35797	3.60887	3.37462	3.28872	3.61849	3.89887	3.63243	3.38501	3.55026
111634	1.23712	0.0468345	1.09157	0.050151	1.78124	0.0240057	-4.01254	-3.72617	-5.61232	-5.68916	-2.99104	-3.59116	-3.94969	-2.68529	-4.75576	-4.18135	-4.47918	-4.22453
111635	1.23712	0.0468345	1.09157	0.050151	1.78124	0.0240057	-4.01254	-3.72617	-5.61232	-5.68916	-2.99104	-3.59116	-3.94969	-2.68529	-4.75576	-4.18135	-4.47918	-4.22453
111642	-0.253952	0.286617	-0.394934	0.111637	-0.774215	0.0240057	4.34941	4.04862	4.99963	4.96279	4.33987	4.64246	4.14307	4.18508	4.91135	5.08309	4.29231	4.63034
111644	-0.992591	0.0132414	-0.398953	0.252676	-0.823887	0.0689216	6.12829	5.24825	6.34587	6.67962	5.06965	5.30062	5.0016	5.11561	5.86354	6.08426	4.93233	5.20801
111645	1.23712	0.0468345	1.09157	0.050151	1.78124	0.0240057	-4.01254	-3.72617	-5.61232	-5.68916	-2.99104	-3.59116	-3.94969	-2.68529	-4.75576	-4.18135	-4.47918	-4.22453
111649	0.00307043	0.989005	0.121304	0.645448	-0.278179	0.369194	2.4632	3.11932	3.1459	2.95109	2.68138	3.25433	3.16925	3.61849	3.13298	3.14957	2.90453	3.01387
111653	2.83633	5.89482e-05	0.566236	0.0958761	3.01776	0.000190777	2.17729	2.96033	0.115599	-1.0453	3.27574	2.88457	2.62017	3.1476	2.57515	1.92717	2.50951	2.34532
111658	0.264149	0.297606	0.21382	0.419408	0.682852	0.0423328	4.74569	4.5453	4.09676	3.83636	4.60141	4.43674	4.53009	4.13489	3.77951	4.01341	4.60563	4.55355
111661	-0.65432	0.0583235	0.37563	0.371926	-0.414644	0.369553	1.11675	1.13182	1.52723	1.54925	1.53252	1.36303	0.908294	1.40218	0.601789	1.88474	0.475017	0.729664
111665	2.64541	5.05635e-07	0.0781984	0.689928	1.81975	4.70879e-05	4.37548	4.37712	2.64977	2.46566	5.50481	5.17371	5.35638	5.06291	4.82732	5.23861	5.36788	5.37352
111668	0.345813	0.0468345	-0.404767	0.0181577	-0.16033	0.423053	5.30261	5.40054	5.58551	5.4369	5.26162	5.42843	5.60682	5.48964	5.77659	5.67507	5.95857	6.01745
111670	0.238277	0.727265	-0.847425	0.275365	0.966693	0.251077	0.0749257	0.361297	-0.567927	-0.934269	-2.99104	-0.783808	-0.779762	-1.10032	-0.6683	0.462505	0.0443831	-1.9026
111672	-0.0585699	0.891507	0.0552546	0.91682	0.34101	0.529374	0.23539	-0.0257261	-0.567927	0.092203	-0.669114	-0.131731	-0.249247	0.122069	0.288631	-0.274461	-0.231251	-1.05461
111673	-0.402623	0.615993	-0.0658294	0.946589	-1.03952	0.33788	-2.42757	-3.72617	-2.4424	-1.60169	-2.99104	-2.0062	-2.36472	-2.68529	-1.29633	-1.374	-2.89422	-4.22453
111677	0.360788	0.0367597	0.115427	0.432893	0.00748655	0.972477	5.50906	5.54763	5.52659	5.5148	6.03962	6.02171	5.94967	5.97649	5.64191	6.14395	5.89912	5.83481
111688	0.165378	0.357988	0.186215	0.383906	0.0614069	0.819192	2.4632	2.25111	2.31249	2.29384	2.56355	2.88457	2.67967	2.35911	2.52036	2.47686	2.28901	2.59565
111691	-0.783019	0.00546965	-1.03953	0.00766704	-1.46667	0.00171717	3.14733	2.33992	4.43344	4.04046	2.29436	2.91663	2.20006	2.17269	3.69956	3.41111	3.15745	3.52366
111696	1.23712	0.0468345	1.09157	0.050151	1.78124	0.0240057	-4.01254	-3.72617	-5.61232	-5.68916	-2.99104	-3.59116	-3.94969	-2.68529	-4.75576	-4.18135	-4.47918	-4.22453
111699	0.220441	0.18636	0.0476831	0.783638	0.0552111	0.804924	4.7721	4.48815	4.45511	4.70638	4.74367	4.97489	4.97809	4.59084	4.85342	4.68593	4.78526	4.87613
111702	-1.28428	0.00246035	0.630874	0.162512	-0.249073	0.565024	1.11675	1.76569	1.77138	1.56823	0.468389	1.36303	1.09471	1.01515	0.45369	1.0281	-0.391716	0.530355
111709	3.33566	0.000374791	-0.501471	0.388297	2.23164	0.0240057	-0.553106	-0.266734	-1.91188	-3.36723	0.178882	-0.783808	0.298241	1.2216	0.972157	-0.0938887	1.19325	0.530355
111711	2.90589	3.25421e-06	0.533462	0.0766969	2.882	2.16025e-05	6.30374	7.18448	4.32284	3.40624	7.40663	7.22342	7.34206	7.24101	6.49513	6.63323	7.08545	6.86889
111715	0.409178	0.0126452	-0.551787	0.00269728	-0.185569	0.326961	7.85975	7.70585	7.77475	8.16171	7.77797	7.75258	7.82798	7.94862	8.24793	8.43036	8.40747	8.44103
111720	1.26502	0.000183156	0.0922816	0.698818	0.90888	0.0102819	4.37548	4.80131	3.86948	3.47323	5.10171	4.99004	5.0016	5.03581	4.6515	4.64202	5.27069	5.17848
111726	-0.719104	0.374644	1.67191	0.050151	0.591206	0.55327	-4.01254	-2.1412	-4.02736	-3.36723	-2.99104	-1.26923	-3.94969	-2.68529	-4.75576	-4.18135	-4.47918	-4.22453
111728	1.23712	0.168787	1.67191	0.050151	2.54743	0.0271775	-4.01254	-2.1412	-5.61232	-5.68916	-2.99104	-1.26923	-3.94969	-2.68529	-4.75576	-4.18135	-4.47918	-4.22453
111733	-0.171944	0.222961	-0.27855	0.0614625	-0.203476	0.254246	4.62771	4.71263	4.83992	4.90423	4.40984	4.28535	4.53009	4.45427	4.80074	4.52945	4.75684	4.70325
111734	-1.00983	0.0112005	-1.02519	0.0143676	-2.20672	0.000561032	4.00427	4.63578	6.76895	6.25665	3.7232	4.95187	4.55414	4.51439	5.82261	5.80022	4.91099	5.47417
111742	-0.272664	0.625598	-1.04099	0.0880095	-0.817428	0.254078	4.33176	4.53593	5.10621	5.38699	3.63831	3.79254	4.01032	4.34814	4.31302	6.49372	4.79927	4.3185
111745	2.23524	3.03294e-06	0.0252228	0.92023	1.9064	5.97503e-05	5.37763	5.91227	3.90928	3.56587	5.97185	6.03272	5.92529	6.06626	5.88539	5.57187	6.33059	6.10526
111747	-0.846301	0.0114065	-0.559968	0.0625777	-1.58423	0.00124079	4.49922	5.15342	6.56416	6.23751	4.52466	5.40602	5.09744	4.79853	5.54459	5.92587	5.15563	5.58443
111753	-0.729362	0.0476899	0.416032	0.219216	-0.61613	0.159623	5.80605	7.08038	7.27318	6.85798	6.21108	7.07684	6.92145	6.80857	6.29068	6.56096	6.15654	6.3291
111760	-0.0900136	0.530621	0.380899	0.0121675	0.149059	0.394249	5.4571	5.39537	5.36853	5.18659	5.61258	5.51997	5.72097	5.38618	5.1794	5.14283	5.19501	5.23285
111761	0.125183	0.562651	-0.330634	0.101554	0.0459274	0.869449	6.14859	5.75159	6.15545	5.65347	5.46428	5.75535	5.6334	5.96217	6.17127	6.10058	5.85286	5.991
111766	0.545575	0.0223967	-0.917235	0.00748	-0.281759	0.40041	1.65989	1.88854	2.12239	1.97618	0.915848	1.90069	1.8832	1.83828	2.52036	2.41856	2.73999	2.69433
111769	0.143666	0.389481	0.378813	0.0535526	0.292196	0.19422	3.08549	3.0153	2.70509	2.81467	3.41835	3.2792	3.3632	2.98714	2.86629	2.73751	3.08306	2.91502
111774	3.50835	0.000314004	-0.00674975	0.991844	3.11759	0.00403086	-0.105647	0.180725	-3.29039	-2.8818	0.709397	-0.131731	1.25977	-0.363358	0.798826	-0.72192	0.730274	0.729664
111777	0.254867	0.202354	-0.605385	0.0217098	-0.165716	0.551344	3.76225	3.43371	3.5898	3.9565	3.48469	3.70346	3.32644	3.09607	4.14812	3.70739	4.11701	4.11086
111780	-1.16793	0.00273577	0.32483	0.457508	-0.589878	0.169627	1.76882	2.05519	2.81813	2.17503	1.09642	2.33957	1.66502	1.2216	1.12688	1.79593	1.24874	1.20173
111786	1.4839	0.000136409	-0.0868036	0.762973	1.11504	0.00889742	2.58738	2.87375	1.64507	1.56823	3.51675	2.88457	2.92068	2.74098	2.74408	2.93759	3.32172	3.41209
111788	-0.00868577	0.961175	0.0600024	0.73267	-0.107528	0.623989	4.40953	4.84748	4.88253	4.57176	4.66001	4.88862	4.79515	4.73257	4.76976	4.59673	4.80391	4.69731
111789	0.0706333	0.76538	0.337794	0.216552	0.123891	0.709818	2.39685	1.7001	1.93457	1.96189	2.13824	2.59866	2.20006	2.52417	2.13905	2.19369	1.71065	2.04225
111793	-0.431918	0.0229107	0.169336	0.43037	0.0465679	0.846525	2.97615	3.1927	2.9987	3.06239	2.79032	2.88457	2.70852	2.67227	2.42415	2.47686	2.63976	2.89441
111801	0.227861	0.0959749	0.277839	0.0377656	0.333234	0.0521907	5.4893	5.50506	5.20066	5.12703	5.69195	5.68263	5.60298	5.71132	5.49572	5.23439	5.43521	5.403
111806	-0.522351	0.540298	1.16984	0.174749	-0.983322	0.392137	-1.69061	-3.72617	-0.857434	-2.51923	-0.669114	-2.0062	-1.62776	0.484639	-1.94841	-1.374	-2.89422	-2.63957
111807	-0.515449	0.00646208	0.252031	0.101655	-0.147947	0.458925	6.29921	6.30588	6.33933	6.56025	6.13049	6.06168	6.17055	6.39952	6.01159	6.10982	5.75084	5.8669
111810	-0.890909	0.000626252	-0.135043	0.610312	-0.274498	0.280069	3.26359	3.35065	3.41282	3.74339	2.73688	2.85178	2.15884	2.60012	2.53886	2.76116	2.85174	2.62096
111813	-1.05652	0.00152077	-0.511226	0.0759198	-0.798614	0.0256558	5.28896	4.44876	5.45847	5.90283	3.7232	4.23539	4.18474	4.25723	4.75401	4.79879	4.34419	4.60519
111814	-0.0269726	0.891522	0.201049	0.301301	0.0650636	0.800154	4.67046	4.15035	4.19664	4.51908	4.52466	4.3097	4.69777	4.59084	4.31302	4.49461	4.25214	4.27132
111822	1.47822	0.000360429	0.319271	0.279084	1.20051	0.010819	2.17729	2.98808	1.754	0.969055	2.93969	3.3277	3.23022	2.98714	2.85157	3.13153	2.73999	2.62096
111823	-0.950791	0.000427776	-0.104731	0.595305	-0.710535	0.0122952	5.92851	5.60699	6.25843	6.6959	5.23296	5.47223	5.41882	5.57681	5.67573	5.71801	5.29066	5.42831
111826	0.930983	0.0147827	-1.16603	0.0202491	0.460672	0.340489	2.43041	2.33992	2.55259	1.32207	1.65281	2.13676	1.33572	1.70703	2.69545	3.2365	2.81544	2.74125
111830	-0.175597	0.469516	0.258511	0.355926	0.170593	0.590938	3.18714	3.89589	3.22373	3.47323	3.57881	3.70346	3.21018	3.24545	2.97895	3.09477	3.57067	3.05159
111832	-0.717501	0.00300801	-0.210481	0.290787	-0.677348	0.0168569	4.80445	4.97774	5.57441	5.55699	4.1279	4.88862	4.81519	4.5721	4.87177	4.98607	4.8495	4.68536
111833	0.103639	0.628063	0.234328	0.242082	0.0108011	0.971224	5.20421	4.6959	4.71523	5.17889	5.35325	5.35428	5.43618	4.90717	5.05962	5.0971	5.03849	5.00669
111834	-1.26833	0.00103964	-0.537634	0.166648	-0.728787	0.067621	3.70856	3.74144	4.1173	4.78961	2.93969	2.88457	1.93296	3.24545	3.47786	2.97852	2.88714	3.3529
111836	-0.395374	0.208189	0.165674	0.583519	-0.506246	0.196499	4.68443	5.43623	5.97592	5.13819	4.92185	5.63042	5.25733	5.47962	5.20279	5.42413	4.95753	5.06318
111843	2.16672	0.0487336	0.302448	0.756967	3.98505	0.00557631	-0.842612	-0.918811	-4.02736	-5.68916	-0.669114	-2.0062	-3.94969	-2.68529	-1.94841	-4.18135	-2.15725	-2.63957
111847	-0.0426248	0.762996	-0.496165	0.00273522	-0.310179	0.077744	5.44073	5.45623	5.69772	5.81913	5.17386	5.41727	5.18217	5.06291	5.75302	5.6967	5.71927	5.69582
111848	-0.957795	0.000737917	0.371453	0.0907809	-0.558337	0.049513	4.88531	4.47841	5.03963	5.45614	4.83551	4.52258	4.68331	4.6276	4.2129	4.67352	4.10202	4.19753
111851	-0.0958376	0.640193	0.147313	0.440859	0.0445305	0.866993	5.39897	5.49058	5.37281	5.42654	5.51278	5.5095	5.23271	5.59548	5.19989	4.95564	5.58017	5.47764
111867	-0.215829	0.213425	0.125486	0.465943	-0.16923	0.437956	4.79803	4.70429	4.84609	4.99822	4.70244	4.95187	4.82839	4.81456	4.81978	4.97093	4.52925	4.50679
111872	-1.21187	0.00143492	0.870575	0.0350541	-0.198384	0.602422	0.941659	1.22803	1.15586	1.38766	0.709397	1.26682	0.908294	0.774146	0.288631	-0.0938887	0.475017	-0.524092
111873	-1.21919	0.00057345	-0.117756	0.722057	-1.18897	0.006268	3.74901	3.04202	4.37494	4.8393	3.34881	3.3277	3.039	3.50454	3.56165	3.80164	2.97203	3.22668
111874	4.69666	5.13795e-07	-0.183011	0.494323	3.80175	7.87079e-06	4.80445	5.02538	1.70056	0.539662	5.78045	5.38325	5.77312	5.55789	5.55371	5.4679	6.12908	6.07353
111876	0.846356	0.00278845	-0.960316	0.0069672	-0.136993	0.713584	1.71538	1.76569	1.70056	2.04555	2.50081	1.90069	1.47658	1.2216	2.66209	2.82988	2.72049	2.69433
111878	-0.88995	0.00792009	0.277347	0.329424	-0.458113	0.202729	5.40742	4.48815	5.10963	5.72922	4.73006	4.77078	4.8218	4.92204	4.42663	4.92456	4.33139	4.45846
111880	0.821505	0.00234995	-0.118493	0.566379	0.737273	0.0157999	5.93437	5.94449	5.27566	5.12863	5.91284	6.10754	5.87209	5.70273	5.92284	5.63083	6.37335	6.171
111882	0.348363	0.6581	-0.630828	0.455837	-0.9778	0.36952	-4.01254	-0.918811	-1.91188	-1.16559	-2.99104	-0.783808	-2.36472	-1.10032	-0.848873	-1.85942	-1.30925	-0.7651
111886	0.899731	0.000356275	-0.0431673	0.839038	0.580591	0.031214	3.54971	3.64016	3.12577	2.89956	4.16883	3.66623	3.98695	3.61849	3.88448	3.71952	4.12445	3.89959
111891	0.184724	0.324363	0.570636	0.00553148	0.38757	0.0979233	5.80924	5.78361	5.32505	5.49262	6.34658	6.10058	6.10424	6.10588	5.61165	5.23439	5.76518	5.76557
111899	0.0854159	0.653627	-0.139476	0.452861	-0.0956205	0.693146	4.91524	4.72916	5.01795	4.82358	5.1227	4.94411	4.77483	4.60933	5.27352	4.79306	4.99858	4.95289
111903	-0.0860217	0.880933	-0.671776	0.278828	-1.67716	0.0479107	-2.42757	-3.72617	-0.968465	-1.78227	-2.99104	-2.0062	-1.14233	-2.68529	-1.29633	-1.85942	-1.67182	-1.05461
111905	1.90296	0.0755805	0.373826	0.700478	1.78567	0.171839	-1.69061	-2.1412	-4.02736	-3.36723	-1.40608	-1.26923	-2.36472	-0.363358	-1.29633	-0.72192	-1.01975	-4.22453
111906	1.25686	0.183552	1.38718	0.105234	0.983025	0.409795	-4.01254	-3.72617	-5.61232	-4.10419	-2.99104	-3.59116	-1.14233	-1.10032	-3.1708	-4.18135	-2.89422	-4.22453
111907	0.724488	0.00299871	0.214548	0.316508	0.72945	0.0161755	3.53436	3.69169	3.02792	2.73291	4.06424	3.70346	3.71565	3.88457	3.57067	3.25328	3.87397	3.68836
111911	1.16896	0.000102279	-0.0175571	0.936397	0.530398	0.0521629	4.80445	4.45871	4.23787	3.97795	5.28973	5.22582	5.3334	5.16646	5.30358	4.87664	5.47647	5.44966
111913	0.62095	0.419638	0.80692	0.278442	0.0258331	0.981735	-2.42757	-3.72617	-3.29039	-2.8818	-2.99104	-0.783808	-2.36472	-0.363358	-2.43384	-1.85942	-2.89422	-2.63957
111916	-1.39209	6.64915e-06	-0.0708485	0.711865	-1.20899	0.000185347	4.25893	4.1747	5.47713	5.37895	3.63831	4.18362	3.83822	4.23358	3.91312	4.15404	4.10202	3.98979
111924	1.23712	0.0468345	1.09157	0.050151	1.78124	0.0240057	-4.01254	-3.72617	-5.61232	-5.68916	-2.99104	-3.59116	-3.94969	-2.68529	-4.75576	-4.18135	-4.47918	-4.22453
111926	-0.128329	0.498296	0.00943478	0.96364	-0.117871	0.619703	5.18959	4.80911	4.91418	5.33113	5.00331	5.11964	5.01321	4.83041	4.90779	4.84379	5.17367	5.04926
111932	0.798727	0.0458356	-0.802675	0.0640212	0.0198155	0.972476	3.80124	3.78953	3.70735	3.84417	3.75042	3.97108	3.99868	3.09607	4.24142	5.54487	4.4604	4.09288
111935	-0.282123	0.10304	0.323141	0.0562895	-0.0750693	0.730241	4.63492	5.10988	4.98852	4.8911	4.96896	5.01986	4.85444	5.1285	4.5503	4.59673	4.77112	4.71505
[truncated: 9,708 more rows]
