# Supplementary material for: A non-canonical RNAi pathway controls virulence and genome stability in Mucorales
Source: PLoS Genet. 2020 Jul 13;16(7):e1008611. doi: 10.1371/journal.pgen.1008611 (PMC7377519; doi:10.1371/journal.pgen.1008611)
Supplement: S3 Data — (XLSX) [file pgen.1008611.s003.xlsx]

## Sheet: S3 Dataset
geneID	rdrp1-WT_logFC	r3b2-WT_logFC	dcl1dcl2-WT_logFC	ago1-WT_logFC	WT_logCPM	rdrp1_logCPM	r3b2_logCPM	dcl1dcl2_logCPM	ago1_logCPM
1000144	-3.29511	-5.58253	-3.44596	-7.1138	8.82958	5.53287	3.25432	5.38369	1.66868
1000257	0.817615	-0.0376969	0.126395	1.06459	1.80416	2.64458	1.76732	1.94034	2.90771
1000450	1.50878	-1.22711	-0.41828	2.12961	0.768964	2.25711	-0.428838	0.355374	2.90771
1000481	-1.28687	-0.037609	-0.41828	-0.138743	0.768964	-0.488818	0.732126	0.355374	0.633489
1000605	-1.68248	0.718191	-0.410653	-0.442758	3.99375	2.25711	4.69809	3.58015	3.54993
1001341	0.976242	1.3326	0.76368	1.14024	3.29116	4.2621	4.6129	4.04895	4.42371
1001562	3.59285	3.12943	4.10453	4.10123	-0.392	3.19434	2.70456	3.7125	3.71241
1001622	-0.465517	3.07627	0.939873	3.42194	2.74139	2.25711	5.83746	3.7125	6.18651
1001801	-2.59082	0.515639	0.143125	0.0768475	3.29116	0.672146	3.81105	3.4343	3.36648
1001976	-1.80328	-4.79017	-1.49791	-1.84169	5.53796	3.75107	0.732126	4.04895	3.71241
1001998	0.443766	-2.29213	0.126395	0.779244	1.80416	2.25711	-0.428838	1.94034	2.60592
1002113	-0.0965192	-0.0367528	3.04436	2.66043	-0.392	-0.488818	-0.428838	2.62959	2.21845
1002383	0.381066	-0.530415	0.883921	-1.347	3.99375	4.36572	3.46511	4.86572	2.60592
1002883	-3.4657	-1.44287	-5.22515	-0.068007	8.64965	5.1825	7.20771	3.4343	8.58365
1002954	0.428193	1.03231	-0.782888	-2.11304	2.74139	3.19434	3.81105	1.94034	0.633489
1003030	0.428193	-0.0352254	0.498049	1.45416	2.74139	3.19434	2.70456	3.27182	4.22344
1003148	-1.9424	-2.42386	-0.978834	-0.883362	4.24723	2.25711	1.76732	3.27182	3.36648
1003388	-0.0931145	-0.585843	0.644012	-0.678013	3.84789	3.75107	3.25432	4.47791	3.15569
1003493	-0.089609	-1.12719	-2.0505	-0.566003	3.50195	3.40513	2.31709	1.39057	2.90771
1003497	-1.16486	0.503404	-2.66854	-1.20376	1.80416	0.672146	2.31709	-0.80559	0.633489
1003673	0.804865	-1.10332	1.1936	-0.131521	3.84789	4.63811	2.70456	5.02641	3.71241
1003987	-0.588767	-0.0981755	-0.74962	-0.0257402	5.22151	4.63811	5.12444	4.47791	5.19942
1004062	1.09051	2.75878	2.38177	3.03462	-0.392	0.672146	2.31709	1.94034	2.60592
1004224	1.56256	1.60463	1.88953	2.20505	5.16128	6.73022	6.7707	7.05854	7.37334
1004361	2.69914	4.34536	1.83547	2.66043	-0.392	2.25711	3.95691	1.39057	2.21845
1004570	-1.45872	0.129263	-0.94704	-0.669144	4.64974	3.19434	4.77851	3.7125	3.99061
1004936	-2.6012	-3.60308	-3.98375	-1.43587	4.35892	1.70734	0.732126	0.355374	2.90771
1005242	-0.358726	-1.02186	1.10515	-0.902497	5.22151	4.86702	4.21039	6.33382	4.32707
1005464	-2.23817	-2.38762	-0.558336	-2.27635	5.62968	3.40513	3.25432	5.07622	3.36648
1005647	-2.5848	0.688628	-2.11846	-0.71416	5.53796	2.94636	6.22909	3.4343	4.82836
1006157	-1.08106	-1.17094	-1.70521	-1.81317	4.96383	3.89693	3.81105	3.27182	3.15569
1006296	0.374093	-2.36013	1.59903	-2.29445	6.97422	7.35033	4.6129	8.57595	4.67987
1006313	0.530116	-1.22936	1.50231	0.107706	3.04318	3.58859	1.76732	4.55024	3.15569
1006464	-0.640641	-0.577594	-0.0374401	-1.74366	2.35393	1.70734	1.76732	2.3278	0.633489
1006557	-4.05032	-1.73726	-4.66151	-0.962876	10.0057	5.95374	8.26811	5.34358	9.04427
1006624	2.78679	-0.037609	2.91417	2.36438	0.768964	3.58859	0.732126	3.7125	3.15569
1007237	1.09051	-0.0367528	-0.413163	-0.135156	-0.392	0.672146	-0.428838	-0.80559	-0.527475
1007430	0.115024	-0.0344211	0.143125	-1.0209	3.29116	3.40513	3.25432	3.4343	2.21845
1007461	-2.79545	-0.473425	-0.606485	-0.566003	3.50195	0.672146	3.00634	2.87757	2.90771
1007491	0.81953	0.0872772	0.958943	0.846535	4.12609	4.93588	4.21039	5.07622	4.96295
1007523	3.88397	-0.0364924	3.95651	-1.74366	2.35393	6.27912	2.31709	6.35414	0.633489
1007787	-0.0998268	-5.30169	0.537799	-2.51558	6.05056	5.95374	0.732126	6.59519	3.54993
1008021	-0.088481	-0.268792	-0.198737	0.701094	3.29116	3.19434	3.00634	3.08836	3.99061
1008037	0.428193	-0.405878	-0.406826	-0.130039	2.74139	3.19434	2.31709	2.3278	2.60592
1008072	0.655999	0.632311	0.99311	0.237195	3.99375	4.63811	4.6129	4.97481	4.22344
1008178	-0.100355	2.5484	-1.14177	1.05806	5.27932	5.1825	7.83323	4.1456	6.34268
1008541	0.443766	1.9416	1.22722	0.405057	1.80416	2.25711	3.81105	3.08836	2.21845
1008683	-1.91392	0.945382	-0.24409	-1.40812	3.68541	1.70734	4.6129	3.4343	2.21845
1008830	-0.24198	2.55637	0.160874	1.86629	3.99375	3.75107	6.53676	4.1456	5.84715
1008919	-1.44426	-1.38782	-0.0722387	-0.759071	4.12609	2.64458	2.70456	4.04895	3.36648
1009111	-0.475697	-4.1053	-1.68678	-0.748585	3.68541	3.19434	-0.428838	1.94034	2.90771
1009291	1.74883	-1.64252	2.08149	-0.679632	2.35393	4.15041	0.732126	4.47791	1.66868
1009355	0.349321	-1.22936	0.215672	-0.786602	3.04318	3.40513	1.76732	3.27182	2.21845
1009415	-0.0961307	-2.83202	0.484208	0.52469	2.35393	2.25711	-0.428838	2.87757	2.90771
1009423	-0.100745	-2.29213	-1.4833	-1.20376	1.80416	1.70734	-0.428838	0.355374	0.633489
1009439	-1.15976	0.371774	-0.261788	0.38606	3.84789	2.64458	4.21039	3.58015	4.22344
1009498	-0.0961307	-0.577594	0.249093	-0.679632	2.35393	2.25711	1.76732	2.62959	1.66868
1009543	-1.16298	-1.99705	0.193511	-0.031943	4.35892	3.19434	2.31709	4.55024	4.32707
1009782	0.839822	0.199876	0.893112	-0.127072	3.04318	3.89693	3.25432	3.94533	2.90771
1009856	-0.982191	-3.71808	-0.9235	-2.62972	3.29116	2.25711	-0.428838	2.3278	0.633489
1010032	0.47794	0.563271	0.516113	1.31946	5.94741	6.42985	6.51349	6.47041	7.27337
1010562	1.53777	3.14007	2.05216	3.78373	4.81534	6.35645	7.95915	6.87382	8.60437
1010568	0.140323	4.86468	-1.75942	4.4902	4.12609	4.2621	8.98267	2.3278	8.60951
1011291	0.145816	-0.688255	0.0355605	-0.127072	3.04318	3.19434	2.31709	3.08836	2.90771
1011517	-0.172872	-0.187081	0.565522	-0.139152	4.96383	4.79468	4.77851	5.53382	4.82836
1011726	-1.16486	2.22521	0.502457	-1.20376	1.80416	0.672146	4.08925	2.3278	0.633489
1011814	-2.07414	-0.94698	-3.57782	-2.11304	2.74139	0.672146	1.76732	-0.80559	0.633489
1011819	1.98579	-0.564696	0.466431	-0.407686	5.48981	7.48268	4.927	5.96235	5.08603
1011902	3.35812	-0.0367528	0.772075	2.11564	-0.392	2.94636	-0.428838	0.355374	1.66868
1011964	-1.70476	-0.0364924	-2.02319	-1.74366	2.35393	0.672146	2.31709	0.355374	0.633489
1012566	-1.70476	0.334161	-0.413502	0.52469	2.35393	0.672146	2.70456	1.94034	2.90771
1012797	1.18188	0.334161	-0.413502	1.30596	2.35393	3.58859	2.70456	1.94034	3.71241
1012821	-2.00979	-1.02255	-1.14085	-0.7491	4.96383	2.94636	3.95691	3.83363	4.22344
1012831	-1.28342	-1.88276	-1.15895	-1.0868	4.24723	2.94636	2.31709	3.08836	3.15569
1012891	-2.07812	-4.2695	-0.953274	-2.11711	3.84789	1.70734	-0.428838	2.87757	1.66868
1013148	-0.272192	1.11229	0.376464	-1.95291	3.68541	3.40513	4.77851	4.04895	1.66868
1013367	-2.20058	-1.31285	-1.96898	-1.28803	5.38841	3.19434	4.08925	3.4343	4.11175
1013445	0.145816	-1.22936	-2.67496	-2.39542	3.04318	3.19434	1.76732	0.355374	0.633489
1013555	-1.56855	-2.42386	-1.88371	-1.60692	4.24723	2.64458	1.76732	2.3278	2.60592
1013710	-0.608342	-0.922552	-0.198737	-1.0209	3.29116	2.64458	2.31709	3.08836	2.21845
1014106	0.443766	-0.0376969	0.126395	-0.139736	1.80416	2.25711	1.76732	1.94034	1.66868
1014277	0.178682	0.474423	0.177388	-1.18361	5.16128	5.34318	5.63661	5.34358	3.99061
1014623	-0.100255	-1.51671	0.825306	-1.26668	4.96383	4.86702	3.46511	5.79402	3.71241
1014789	2.28873	2.84444	1.40733	3.68378	1.80416	4.15041	4.69809	3.27182	5.53797
1015199	-2.97803	-1.85087	-3.29647	-3.01693	3.68541	0.672146	1.76732	0.355374	0.633489
1015252	1.82063	0.586219	0.997977	0.935392	3.04318	4.86702	3.64857	4.04895	3.99061
1015296	-0.465517	1.65943	0.114822	1.65691	2.74139	2.25711	4.4257	2.87757	4.42371
1015490	0.475556	-0.217343	-0.0975818	1.22933	3.68541	4.15041	3.46511	3.58015	4.89723
1015495	-2.79545	-1.66829	-4.29913	0.0528964	3.50195	0.672146	1.76732	-0.80559	3.54993
1015529	-1.91392	-1.30977	-0.0975818	-0.129686	3.68541	1.70734	2.31709	3.58015	3.54993
1015618	-0.438219	-2.8738	0.517313	-2.00112	6.32198	5.8858	3.46511	6.84539	4.32707
1015628	-0.100745	1.59583	0.502457	2.5662	1.80416	1.70734	3.46511	2.3278	4.42371
1015631	-0.100745	0.503404	1.40733	-0.139736	1.80416	1.70734	2.31709	3.27182	1.66868
1015731	-0.436398	-3.08001	-1.18839	-2.11711	3.84789	3.40513	0.732126	2.62959	1.66868
1015759	-1.16486	-2.29213	0.126395	0.405057	1.80416	0.672146	-0.428838	1.94034	2.21845
1016123	3.59285	4.19697	-0.413163	3.03462	-0.392	3.19434	3.81105	-0.80559	2.60592
1016860	-1.28687	2.66085	-0.41828	2.91088	0.768964	-0.488818	3.46511	0.355374	3.71241
1016878	0.817615	1.15716	0.502457	0.405057	1.80416	2.64458	3.00634	2.3278	2.21845
1016893	-2.89179	0.851639	-2.02319	-2.93043	2.35393	-0.488818	3.25432	0.355374	-0.527475
1016922	0.771608	0.594622	0.559047	-0.331224	3.50195	4.2621	4.08925	4.04895	3.15569
1017235	-2.14087	-3.21156	-0.486172	-3.65035	7.00878	4.86702	3.81105	6.52522	3.36648
1017433	-0.608342	1.41848	1.26801	1.47482	3.29116	2.64458	4.69809	4.55024	4.75603
1017502	-0.640641	-2.83202	-2.02319	-2.93043	2.35393	1.70734	-0.428838	0.355374	-0.527475
1017511	-0.24198	6.65612	0.252125	6.47614	3.99375	3.75107	10.6393	4.23615	10.4605
1017730	-0.0965192	2.21768	-0.413163	1.05161	-0.392	-0.488818	1.76732	-0.80559	0.633489
1017731	2.75065	-3.52222	3.4081	-2.41994	5.33489	8.09236	1.76732	8.75091	2.90771
1017934	-1.73133	-3.92272	-4.29913	-0.331224	3.50195	1.70734	-0.428838	-0.80559	3.15569
1018102	0.530116	-0.0344946	-2.67496	0.311145	3.04318	3.58859	3.00634	0.355374	3.36648
1018214	-0.436398	-0.820214	-0.00569204	-0.293892	3.84789	3.40513	3.00634	3.83363	3.54993
1018652	0.333565	-1.01027	0.222856	-0.356074	4.46254	4.79468	3.46511	4.68484	4.11175
1018844	-0.0916677	-2.01191	0.114822	-3.29981	2.74139	2.64458	0.732126	2.87757	-0.527475
1018972	-0.747893	1.15749	-0.167555	0.311145	3.04318	2.25711	4.21039	2.87757	3.36648
1019092	-0.984639	-0.316836	-0.418696	-1.12116	5.44	4.46237	5.12444	5.02641	4.32707
1019394	-0.0998421	1.56842	1.19141	0.925283	0.768964	0.672146	2.31709	1.94034	1.66868
1019498	-2.89179	0.334161	-2.02319	0.239347	2.35393	-0.488818	2.70456	0.355374	2.60592
1019574	-0.465517	-0.94698	0.317937	-0.130039	2.74139	2.25711	1.76732	3.08836	2.60592
1019657	1.88426	0.503404	1.40733	0.779244	1.80416	3.75107	2.31709	3.27182	2.60592
1020112	-1.28687	-0.037609	0.645112	2.7485	0.768964	-0.488818	0.732126	1.39057	3.54993
1020135	1.88263	-1.22711	-1.60352	-0.138743	0.768964	2.64458	-0.428838	-0.80559	0.633489
1020226	0.145816	0.199876	0.780027	0.491827	3.04318	3.19434	3.25432	3.83363	3.54993
1020502	0.862772	1.3326	2.28726	2.45841	3.29116	4.15041	4.6129	5.56903	5.73882
1020520	0.631698	0.482253	0.498049	-2.11304	2.74139	3.40513	3.25432	3.27182	0.633489
1020694	0.641016	-2.23565	1.08196	-1.85713	6.17754	6.82395	3.95691	7.26583	4.32707
1020813	1.50878	1.93908	0.645112	2.12961	0.768964	2.25711	2.70456	1.39057	2.90771
1020826	-1.28687	-0.037609	-0.41828	-0.138743	0.768964	-0.488818	0.732126	0.355374	0.633489
1020827	-0.323209	-2.52858	-2.90925	-2.62972	3.29116	2.94636	0.732126	0.355374	0.633489
1020880	-1.15913	-1.38782	-1.47289	-1.85682	4.12609	2.94636	2.70456	2.62959	2.21845
1020912	-0.0998421	1.56842	-0.41828	0.925283	0.768964	0.672146	2.31709	0.355374	1.66868
1020917	-0.639903	-1.10332	-0.953274	-0.293892	3.84789	3.19434	2.70456	2.87757	3.54993
1020944	-0.0965192	-0.0367528	-0.413163	-0.135156	-0.392	-0.488818	-0.428838	-0.80559	-0.527475
1020960	1.45684	-1.45456	2.28744	-0.914868	5.8743	7.33767	4.4257	8.16881	4.96295
1021101	-4.20468	-4.14245	-2.91343	-3.17956	4.8915	0.672146	0.732126	1.94034	1.66868
1021114	-1.96567	-4.16904	-0.254183	-4.27107	5.98262	4.02927	1.76732	5.73323	1.66868
1021308	-0.874156	-1.44399	0.0259788	-1.74046	4.8915	4.02927	3.46511	4.9213	3.15569
1021456	-4.30077	-0.526779	-4.61901	0.338134	9.01951	4.71852	8.49299	4.40175	9.35974
1021797	0.969071	1.63353	1.96792	1.29524	3.68541	4.63811	5.29805	5.63697	4.96295
1021978	-1.60165	-1.54723	-0.855239	-1.20159	4.55919	2.94636	3.00634	3.7125	3.36648
1022126	-0.293114	-0.239054	-0.0615078	-0.331224	3.50195	3.19434	3.25432	3.4343	3.15569
1022257	1.10192	-0.614402	1.37482	-1.40503	4.55919	5.66036	3.95691	5.93562	3.15569
1022474	-0.997381	-3.43296	0.195964	-2.3712	6.884	5.8858	3.46511	7.0831	4.51426
1022501	2.78679	-1.22711	0.645112	2.36438	0.768964	3.58859	-0.428838	1.39057	3.15569
1022662	-0.440435	-1.44894	1.03592	-2.74584	4.46254	4.02927	3.00634	5.49773	1.66868
1022704	1.50878	1.56842	-0.41828	-0.138743	0.768964	2.25711	2.31709	0.355374	0.633489
1022770	1.88426	1.15716	0.502457	1.68349	1.80416	3.75107	3.00634	2.3278	3.54993
1022837	0.365322	-0.118779	1.00404	0.326417	4.81534	5.1825	4.69809	5.82347	5.14384
1023283	-1.16486	0.874057	0.126395	-2.39053	1.80416	0.672146	2.70456	1.94034	-0.527475
1023308	-4.40091	-2.28657	-6.52412	-0.869718	9.40404	5.00161	7.11797	2.87757	8.53591
1023431	-0.302196	0.0541605	0.0586716	-0.046804	4.55919	4.2621	4.6129	4.61911	4.51426
1023508	-1.36941	0.412039	-0.40584	-0.513807	3.68541	2.25711	4.08925	3.27182	3.15569
1023853	-1.424	-1.49968	-2.36245	-1.12116	5.44	4.02927	3.95691	3.08836	4.32707
1024015	1.69795	-1.66829	2.33666	-0.127786	3.50195	5.1825	1.76732	5.82347	3.36648
1024443	-1.57156	-3.15024	-0.491149	-2.70748	4.96383	3.40513	1.76732	4.47791	2.21845
1024535	-1.16486	0.503404	0.788989	-0.139736	1.80416	0.672146	2.31709	2.62959	1.66868
1024541	-1.28687	1.56842	-0.41828	-0.138743	0.768964	-0.488818	2.31709	0.355374	0.633489
1024547	1.09051	2.21768	-0.413163	-0.135156	-0.392	0.672146	1.76732	-0.80559	-0.527475
1024626	-1.2924	-0.688255	-0.40267	-0.786602	3.04318	1.70734	2.31709	2.62959	2.21845
1024711	0.381066	-3.22887	1.09457	-1.347	3.99375	4.36572	0.732126	5.07622	2.60592
1024851	1.50878	-1.22711	1.19141	2.7485	0.768964	2.25711	-0.428838	1.94034	3.54993
1025256	-0.640641	-0.577594	0.687323	0.239347	2.35393	1.70734	1.76732	3.08836	2.60592
1025324	-0.639903	0.112613	0.107393	-0.293892	3.84789	3.19434	3.95691	3.94533	3.54993
1025459	3.07299	2.75878	1.83547	1.05161	-0.392	2.64458	2.31709	1.39057	0.633489
1025765	-0.0998421	2.45655	-0.41828	2.91088	0.768964	0.672146	3.25432	0.355374	3.71241
1025950	-0.608342	-0.0344211	-0.401852	-0.126591	3.29116	2.64458	3.25432	2.87757	3.15569
1026398	3.97715	3.64691	4.22706	2.11564	-0.392	3.58859	3.25432	3.83363	1.66868
1026854	-1.34492	-2.89558	-0.137391	-5.87722	6.52667	5.1825	3.64857	6.39395	0.633489
1026946	-0.100745	1.59583	1.22722	1.99296	1.80416	1.70734	3.46511	3.08836	3.85827
1027279	-0.289605	1.7103	-0.418726	0.586369	5.22151	4.93588	6.93738	4.80792	5.81193
1028030	0.862772	-0.551899	-0.198737	-0.646713	3.29116	4.15041	2.70456	3.08836	2.60592
1028046	3.35812	-0.0367528	2.75783	2.66043	-0.392	2.94636	-0.428838	2.3278	2.21845
1028083	-0.440435	-0.25695	-0.521331	-0.613139	4.46254	4.02927	4.21039	3.94533	3.85827
1028269	0.535077	-0.239054	0.656528	0.0528964	3.50195	4.02927	3.25432	4.1456	3.54993
1028381	2.15463	1.15275	1.83547	3.31996	-0.392	1.70734	0.732126	1.39057	2.90771
1028382	0.0903506	-0.828224	-1.03702	0.294674	4.46254	4.55292	3.64857	3.4343	4.75603
1028401	-1.0235	-0.734708	-0.899024	-1.72119	3.99375	2.94636	3.25432	3.08836	2.21845
1028667	-0.0965192	1.15275	-0.413163	1.05161	-0.392	-0.488818	0.732126	-0.80559	0.633489
1028673	-2.22221	-0.576568	-2.01572	-1.97524	4.8915	2.64458	4.32208	2.87757	2.90771
1028849	1.21054	-0.0344946	1.42973	0.801304	3.04318	4.2621	3.00634	4.47791	3.85827
1029106	-0.640641	-0.577594	1.02919	0.239347	2.35393	1.70734	1.76732	3.4343	2.60592
1029238	-0.293114	0.832665	-0.606485	0.732849	3.50195	3.19434	4.32208	2.87757	4.22344
1029294	0.277718	-1.64252	-0.413502	-0.679632	2.35393	2.64458	0.732126	1.94034	1.66868
1029295	1.00108	0.334161	-0.959803	1.58715	2.35393	3.40513	2.70456	1.39057	3.99061
1029296	-1.28687	3.29023	1.19141	-0.138743	0.768964	-0.488818	4.08925	1.94034	0.633489
1029343	-1.84422	-4.28432	-0.0107197	-4.38546	5.0327	3.19434	0.732126	5.02641	0.633489
1029548	0.817615	1.39154	0.126395	1.84586	1.80416	2.64458	3.25432	1.94034	3.71241
1029850	0.352495	1.33071	0.0359832	1.73522	3.68541	4.02927	4.99586	3.7125	5.40249
1029939	0.458307	0.664035	0.658815	1.31741	3.29116	3.75107	3.95691	3.94533	4.59945
1029978	2.94928	2.45655	2.6341	1.47008	0.768964	3.75107	3.25432	3.4343	2.21845
1030073	-0.468975	-0.904627	-0.931374	-1.20109	4.35892	3.89693	3.46511	3.4343	3.15569
1030517	2.13688	0.586219	1.7003	1.17178	3.04318	5.1825	3.64857	4.74769	4.22344
1030798	-0.561016	-0.394499	0.102588	-2.18397	4.81534	4.2621	4.4257	4.9213	2.60592
1030799	3.35812	3.41254	3.6627	-0.135156	-0.392	2.94636	3.00634	3.27182	-0.527475
1030806	-0.527842	0.459402	-0.40337	0.732849	3.50195	2.94636	3.95691	3.08836	4.22344
1030922	0.817615	-1.10263	0.502457	1.29937	1.80416	2.64458	0.732126	2.3278	3.15569
1030927	-1.28687	1.56842	-1.60352	1.84426	0.768964	-0.488818	2.31709	-0.80559	2.60592
1031474	-2.07414	-2.01191	-1.32919	-1.04902	2.74139	0.672146	0.732126	1.39057	1.66868
1031478	0.443766	0.874057	0.788989	1.68349	1.80416	2.25711	2.70456	2.62959	3.54993
1031723	-0.374044	-0.317602	0.523931	-0.412415	3.04318	2.64458	2.70456	3.58015	2.60592
1031848	-0.747893	1.81039	-0.40267	0.491827	3.04318	2.25711	4.85467	2.62959	3.54993
1031850	-0.100745	3.07474	-1.4833	1.99296	1.80416	1.70734	4.927	0.355374	3.85827
1031916	-2.35652	-3.48379	-0.40267	-1.3314	3.04318	0.672146	-0.428838	2.62959	1.66868
1032001	-2.04644	-3.58573	-1.17582	-3.0594	6.59651	4.55292	3.00634	5.42272	3.54993
1032040	0.964274	-0.037609	-1.60352	-0.138743	0.768964	1.70734	0.732126	-0.80559	0.633489
1032096	-0.0998421	-0.037609	2.6341	1.47008	0.768964	0.672146	0.732126	3.4343	2.21845
1032130	-2.43837	-2.00808	-1.65491	-1.81755	4.73492	2.25711	2.70456	3.08836	2.90771
1032248	-0.0965192	1.15275	-0.413163	2.11564	-0.392	-0.488818	0.732126	-0.80559	1.66868
1032385	-0.9244	-0.666046	-0.854543	-0.268912	4.12609	3.19434	3.46511	3.27182	3.85827
1032504	1.50878	2.8429	-0.41828	2.7485	0.768964	2.25711	3.64857	0.355374	3.54993
1032567	-0.527842	-0.473425	-0.40337	-1.77033	3.50195	2.94636	3.00634	3.08836	1.66868
1032995	-1.16486	-1.10263	1.22722	0.779244	1.80416	0.672146	0.732126	3.08836	2.60592
1033236	0.817615	-0.0376969	0.502457	-0.139736	1.80416	2.64458	1.76732	2.3278	1.66868
1033239	-1.16486	0.503404	-0.419906	0.405057	1.80416	0.672146	2.31709	1.39057	2.21845
1033281	3.35812	3.41254	4.80026	3.55474	-0.392	2.94636	3.00634	4.40175	3.15569
1033815	-1.15976	-1.47397	-0.750159	-1.19813	3.84789	2.64458	2.31709	3.08836	2.60592
1033839	0.562851	-1.64252	0.484208	-0.679632	2.35393	2.94636	0.732126	2.87757	1.66868
1034038	-1.39741	-1.4873	-0.665826	-2.12953	5.27932	3.89693	3.81105	4.61911	3.15569
1034244	1.31565	1.47518	0.523931	1.27685	3.04318	4.36572	4.52235	3.58015	4.32707
1034283	1.24551	1.05381	0.868001	1.2914	4.8915	6.14024	5.94578	5.76395	6.18651
1034341	2.15463	2.21768	1.83547	2.11564	-0.392	1.70734	1.76732	1.39057	1.66868
1034585	0.0710916	-0.217343	0.271599	-0.513807	3.68541	3.75107	3.46511	3.94533	3.15569
1034791	-1.28687	-0.037609	1.19141	2.7485	0.768964	-0.488818	0.732126	1.94034	3.54993
1034919	-0.640641	-2.83202	0.249093	-1.74366	2.35393	1.70734	-0.428838	2.62959	0.633489
1034923	1.33748	1.39154	1.22722	0.779244	1.80416	3.19434	3.25432	3.08836	2.60592
1034967	2.78679	1.56842	4.42567	2.36438	0.768964	3.58859	2.31709	5.21609	3.15569
1034978	2.52844	1.75756	1.91968	1.08368	2.74139	5.29159	4.52235	4.68484	3.85827
1035134	0.193465	-2.01191	0.317937	-1.04902	2.74139	2.94636	0.732126	3.08836	1.66868
1035562	2.60503	-0.0376969	3.74755	-1.20376	1.80416	4.46237	1.76732	5.6034	0.633489
1035563	-1.28687	-0.037609	-0.41828	-1.32551	0.768964	-0.488818	0.732126	0.355374	-0.527475
1035691	-2.82813	-5.26824	-2.45002	-3.76055	6.01699	3.19434	0.732126	3.58015	2.21845
1036002	0.703072	-1.4873	1.04726	-2.12953	5.27932	5.98655	3.81105	6.33382	3.15569
1036144	-0.0311337	-1.02255	-0.220585	-1.26668	4.96383	4.93588	3.95691	4.74769	3.71241
1036179	-2.07414	0.482253	0.317937	0.593521	2.74139	0.672146	3.25432	3.08836	3.36648
1036309	2.15463	3.12943	2.38177	3.55474	-0.392	1.70734	2.70456	1.94034	3.15569
1036472	-0.100156	-0.0377722	-0.0875392	0.249807	4.8915	4.79468	4.85467	4.80792	5.14384
1036708	0.00685382	0.64343	-0.0363665	0.607954	4.35892	4.36572	4.99586	4.32133	4.96295
1036974	-0.618906	-2.58389	0.765186	-2.5696	6.78777	6.16911	4.21039	7.55633	4.22344
1037039	-1.58888	-1.53278	-0.300493	-1.4648	5.16128	3.58859	3.64857	4.86572	3.71241
1037065	-0.574621	-0.828224	0.404062	-0.356074	4.46254	3.89693	3.64857	4.86572	4.11175
1037405	-0.640641	-1.64252	-0.959803	-1.74366	2.35393	1.70734	0.732126	1.39057	0.633489
1037666	1.10275	2.92546	0.126395	1.06459	1.80416	2.94636	4.77851	1.94034	2.90771
1037700	1.37945	-0.405878	1.71211	-0.504226	2.74139	4.15041	2.31709	4.47791	2.21845
1037701	2.05403	0.94808	2.32565	1.52288	3.84789	5.8858	4.77851	6.16001	5.35434
1037754	-0.640641	0.851639	-0.0374401	0.52469	2.35393	1.70734	3.25432	2.3278	2.90771
1038027	-0.0961307	-0.577594	-0.0374401	1.14359	2.35393	2.25711	1.76732	2.3278	3.54993
1038282	-0.99355	-1.04125	-0.444911	-2.75983	7.27327	6.27912	6.22909	6.83096	4.51426
1038555	-0.100745	1.15716	-1.4833	0.405057	1.80416	1.70734	3.00634	0.355374	2.21845
1038681	0.796824	-0.0376981	0.645973	-0.224543	4.73492	5.53287	4.69809	5.38369	4.51426
1038682	0.974981	0.482253	1.78468	-3.29981	2.74139	3.75107	3.25432	4.55024	-0.527475
1038683	6.13915	4.75228	5.66987	3.18632	2.35393	8.53631	7.14851	8.06784	5.58044
1038857	0.797579	0.851639	2.57946	1.30596	2.35393	3.19434	3.25432	4.97481	3.71241
1038875	0.295819	0.515639	0.289634	-0.126591	3.29116	3.58859	3.81105	3.58015	3.15569
1039593	-1.01603	-1.40382	-4.66499	-1.49821	5.0327	4.02927	3.64857	0.355374	3.54993
1039618	5.26766	4.03325	4.63374	3.55474	-0.392	4.86702	3.64857	4.23615	3.15569
1039780	-2.89179	-2.83202	-0.959803	0.239347	2.35393	-0.488818	-0.428838	1.39057	2.60592
1040408	1.50878	1.93908	1.56747	0.925283	0.768964	2.25711	2.70456	2.3278	1.66868
1040488	-0.87463	-0.820214	0.30974	-0.474574	3.84789	2.94636	3.00634	4.1456	3.36648
1041087	-1.16486	-0.0376969	-0.419906	-1.20376	1.80416	0.672146	1.76732	1.39057	0.633489
1041175	0.218866	8.69184	0.623998	8.87038	4.24723	4.46237	12.9357	4.86572	13.1154
1041187	1.33748	-1.10263	1.22722	-2.39053	1.80416	3.19434	0.732126	3.08836	-0.527475
1041294	-1.96251	-1.40787	-1.97474	-1.67082	8.01312	6.05001	6.60442	6.03968	6.34268
1041494	-3.25288	-1.89237	-1.46367	-1.99219	6.20761	2.94636	4.32208	4.74769	4.22344
1041593	2.34948	0.718191	2.37016	0.774532	3.99375	6.33114	4.69809	6.35414	4.75603
1041780	-1.01003	0.686546	-1.32919	1.21777	2.74139	1.70734	3.46511	1.39057	3.99061
1041936	0.692605	1.95223	1.09546	2.86871	3.04318	3.75107	4.99586	4.1456	5.91509
1042229	-0.0993622	0.140041	-0.514758	-1.63981	4.55919	4.46237	4.69809	4.04895	2.90771
1042472	0.976242	-0.922552	0.861162	0.25753	3.29116	4.2621	2.31709	4.1456	3.54993
1042502	2.32323	1.4017	3.06513	1.30596	2.35393	4.71852	3.81105	5.46071	3.71241
1042724	1.49158	1.4017	1.54487	0.759469	2.35393	3.89693	3.81105	3.94533	3.15569
1042909	-0.100745	-2.29213	-2.66854	-1.20376	1.80416	1.70734	-0.428838	-0.80559	0.633489
1042943	2.15463	-0.0367528	1.83547	2.11564	-0.392	1.70734	-0.428838	1.39057	1.66868
1043145	3.50442	-0.0981755	1.29597	1.06587	5.22151	8.73276	5.12444	6.52522	6.29248
1043481	4.5441	2.21768	4.71946	2.66043	-0.392	4.15041	1.76732	4.32133	2.21845
1043552	0.511829	-0.151303	1.75577	-0.250427	4.35892	4.86702	4.21039	6.11308	4.11175
1043738	-0.0965192	4.60453	2.38177	4.24834	-0.392	-0.488818	4.21039	1.94034	3.85827
1043803	0.839822	0.586219	0.377423	-0.786602	3.04318	3.89693	3.64857	3.4343	2.21845
1044038	0.530116	1.65278	1.27243	1.46593	3.04318	3.58859	4.69809	4.32133	4.51426
1044090	-0.374824	-0.532981	-1.65491	1.00223	4.73492	4.36572	4.21039	3.08836	5.73882
1044166	0.964274	1.02732	0.645112	-0.138743	0.768964	1.70734	1.76732	1.39057	0.633489
1044479	0.812493	-3.20141	-2.39258	-1.04902	2.74139	3.58859	-0.428838	0.355374	1.66868
1044510	-0.0998421	2.22218	-1.60352	2.36438	0.768964	0.672146	3.00634	-0.80559	3.15569
1044593	3.35812	7.31915	1.83547	8.27566	-0.392	2.94636	6.91978	1.39057	7.87764
1044623	1.09051	1.15275	2.38177	1.05161	-0.392	0.672146	0.732126	1.94034	0.633489
1044671	1.19911	-1.30977	0.473946	-0.310368	3.68541	4.86702	2.31709	4.1456	3.36648
1044740	4.00469	-0.037609	3.68641	2.36438	0.768964	4.79468	0.732126	4.47791	3.15569
1044767	-0.0916677	-3.20141	-0.406826	-1.04902	2.74139	2.64458	-0.428838	2.3278	1.66868
1044780	-1.73133	-1.12719	-1.50419	-1.77033	3.50195	1.70734	2.31709	1.94034	1.66868
1044848	0.974008	0.586219	0.215672	-0.127072	3.04318	4.02927	3.64857	3.27182	2.90771
1044947	1.34437	3.44565	0.687323	-0.679632	2.35393	3.75107	5.83746	3.08836	1.66868
1044948	-1.16486	-1.10263	0.126395	-0.139736	1.80416	0.672146	0.732126	1.94034	1.66868
1045065	-0.393997	-1.01832	-0.332106	-1.29339	4.64974	4.2621	3.64857	4.32133	3.36648
1045108	1.33748	1.59583	1.56908	1.06459	1.80416	3.19434	3.46511	3.4343	2.90771
1045219	-0.170246	-2.27425	1.20345	-1.88694	6.97422	6.80569	4.69809	8.18024	5.08603
1045286	-0.374044	-1.22936	-0.167555	0.491827	3.04318	2.64458	1.76732	2.87757	3.54993
1045371	0.443766	-1.10263	0.502457	-1.20376	1.80416	2.25711	0.732126	2.3278	0.633489
1045960	4.13964	4.71863	4.22706	2.11564	-0.392	3.75107	4.32208	3.83363	1.66868
1046233	0.562851	-0.0364924	0.484208	-0.13484	2.35393	2.94636	2.31709	2.87757	2.21845
1046558	-0.0998421	-0.037609	-0.41828	0.925283	0.768964	0.672146	0.732126	0.355374	1.66868
1046559	0.428193	-2.01191	0.806308	1.08368	2.74139	3.19434	0.732126	3.58015	3.85827
1046596	-0.0916677	-0.0352254	-0.406826	-1.04902	2.74139	2.64458	2.70456	2.3278	1.66868
1046746	-0.747893	-3.48379	-0.40267	-3.58219	3.04318	2.25711	-0.428838	2.62959	-0.527475
1046862	-0.0965192	-0.0367528	-0.413163	2.66043	-0.392	-0.488818	-0.428838	-0.80559	2.21845
1046887	0.817615	0.874057	-1.4833	-2.39053	1.80416	2.64458	2.70456	0.355374	-0.527475
1047052	0.412021	0.558013	0.741392	0.81444	5.16128	5.57663	5.72034	5.90839	5.97997
1047363	-0.0998421	-1.22711	-1.60352	-1.32551	0.768964	0.672146	-0.428838	-0.80559	-0.527475
1047366	-0.100745	0.503404	1.0241	0.779244	1.80416	1.70734	2.31709	2.87757	2.60592
1047610	-1.69345	-3.89882	-0.824509	-1.11271	4.64974	2.94636	0.732126	3.83363	3.54993
1047616	1.09051	-0.0367528	-0.413163	2.66043	-0.392	0.672146	-0.428838	-0.80559	2.21845
1047732	0.655999	-0.969079	0.252125	-0.280386	3.99375	4.63811	3.00634	4.23615	3.71241
1047760	-2.35652	-0.317602	-0.40267	-0.412415	3.04318	0.672146	2.70456	2.62959	2.60592
1048091	-0.0961307	-0.0364924	-2.02319	-0.679632	2.35393	2.25711	2.31709	0.355374	1.66868
1048168	1.10403	-0.585843	0.716588	-0.293892	3.84789	4.93588	3.25432	4.55024	3.54993
1048174	3.35812	5.18083	1.83547	4.24834	-0.392	2.94636	4.77851	1.39057	3.85827
1048178	1.18188	-2.83202	-0.959803	0.239347	2.35393	3.58859	-0.428838	1.39057	2.60592
1048284	-0.5401	-0.32028	0.202214	-0.416017	4.12609	3.58859	3.81105	4.32133	3.71241
1048290	-1.01003	-3.20141	-0.782888	-0.504226	2.74139	1.70734	-0.428838	1.94034	2.21845
1048385	0.275954	-0.969079	-0.0414727	-3.33001	3.99375	4.2621	3.00634	3.94533	0.633489
1048957	2.60503	2.46326	2.18964	1.84586	1.80416	4.46237	4.32208	4.04895	3.71241
1048980	1.78436	1.14276	1.843	-0.646713	3.29116	5.06446	4.4257	5.12437	2.60592
1049405	0.521897	-0.323448	-0.7037	0.758657	6.40218	6.92894	6.07861	5.70186	7.16594
1049613	-3.26117	-0.405878	0.498049	-1.04902	2.74139	-0.488818	2.31709	3.27182	1.66868
1049991	3.07299	2.21768	2.75783	1.05161	-0.392	2.64458	1.76732	2.3278	0.633489
1050042	2.93967	0.874057	3.31553	1.29937	1.80416	4.79468	2.70456	5.17096	3.15569
1050064	0.562851	-0.0364924	-2.02319	-0.679632	2.35393	2.94636	2.31709	0.355374	1.66868
1050767	2.69914	2.21768	2.75783	4.10123	-0.392	2.25711	1.76732	2.3278	3.71241
1050859	1.29279	-0.0370138	0.784809	1.01265	4.24723	5.53287	4.21039	5.02641	5.25293
1050919	4.57327	5.16707	-5.16899	-0.654598	4.35892	8.93114	9.5239	-0.80559	3.71241
1050951	-2.56749	-1.81111	-1.95317	-2.50496	7.86063	5.29159	6.04653	5.90839	5.35434
1050955	-0.475697	-1.85087	-0.40584	-0.129686	3.68541	3.19434	1.76732	3.27182	3.54993
1051026	-0.527842	-0.756533	-1.12813	-0.566003	3.50195	2.94636	2.70456	2.3278	2.90771
1051168	-0.404468	-0.348365	-0.277088	-0.826879	3.99375	3.58859	3.64857	3.7125	3.15569
1051187	2.69914	-0.0367528	2.38177	-0.135156	-0.392	2.25711	-0.428838	1.94034	-0.527475
1051235	0.797579	0.617268	1.83847	0.759469	2.35393	3.19434	3.00634	4.23615	3.15569
1051328	1.10275	-1.10263	-2.66854	-2.39053	1.80416	2.94636	0.732126	-0.80559	-0.527475
1051703	0.692605	0.586219	-1.06526	0.491827	3.04318	3.75107	3.64857	1.94034	3.54993
1051740	3.35375	2.8429	1.56747	2.36438	0.768964	4.15041	3.64857	2.3278	3.15569
1051751	3.35812	2.75878	3.82446	2.66043	-0.392	2.94636	2.31709	3.4343	2.21845
1051949	-0.0998421	2.22218	-0.41828	1.84426	0.768964	0.672146	3.00634	0.355374	2.60592
1052041	-0.962187	-0.771812	-1.03357	-2.70182	7.21525	6.2524	6.44132	6.18292	4.51426
1052460	-3.26117	-2.01191	-0.120293	-0.504226	2.74139	-0.488818	0.732126	2.62959	2.21845
1052471	1.17908	-0.922552	-0.0186248	0.824072	3.29116	4.46237	2.31709	3.27182	4.11175
1052504	-0.640641	-1.64252	-0.413502	-0.679632	2.35393	1.70734	0.732126	1.94034	1.66868
1053409	1.09051	-0.0367528	2.75783	1.05161	-0.392	0.672146	-0.428838	2.3278	0.633489
1053433	3.24019	1.0373	2.06209	2.0743	3.29116	6.52224	4.32208	5.34358	5.35434
1053619	0.310287	0.0770888	0.974485	-0.0227275	4.24723	4.55292	4.32208	5.21609	4.22344
1053694	-0.0947629	-4.41837	0.636822	-1.72119	3.99375	3.89693	-0.428838	4.61911	2.21845
1053770	-2.35189	1.15716	0.126395	0.779244	1.80416	-0.488818	3.00634	1.94034	2.60592
1053914	-0.277101	-1.4906	-0.0531748	-1.58277	4.73492	4.46237	3.25432	4.68484	3.15569
1053915	1.74883	0.851639	0.484208	0.239347	2.35393	4.15041	3.25432	2.87757	2.60592
1053924	0.839822	-0.0344946	0.0355605	0.801304	3.04318	3.89693	3.00634	3.08836	3.85827
1054158	1.41337	1.65278	0.215672	0.107706	3.04318	4.46237	4.69809	3.27182	3.15569
1054270	1.50878	2.66085	1.85401	1.47008	0.768964	2.25711	3.46511	2.62959	2.21845
1054324	-0.404468	-1.62284	-0.718912	-1.72119	3.99375	3.58859	2.31709	3.27182	2.21845
1054431	-0.377611	5.00961	-3.74517	3.06019	4.12609	3.75107	9.12766	0.355374	7.17982
1054542	-3.26117	-0.405878	-1.32919	-1.04902	2.74139	-0.488818	2.31709	1.39057	1.66868
1054587	1.33414	0.945382	0.565196	0.753025	3.68541	5.00161	4.6129	4.23615	4.42371
1054673	1.74883	1.23798	0.484208	1.82354	2.35393	4.15041	3.64857	2.87757	4.22344
1054678	3.25837	1.5669	3.72165	0.935392	3.04318	6.30536	4.6129	6.77176	3.99061
1054916	0.458307	1.0373	0.54573	0.701094	3.29116	3.75107	4.32208	3.83363	3.99061
1055088	-1.70235	-2.53642	-2.01572	-1.19397	4.8915	3.19434	2.31709	2.87757	3.71241
1055581	2.69914	-0.0367528	1.83547	1.05161	-0.392	2.25711	-0.428838	1.39057	0.633489
1055601	0.0710916	1.33071	-0.24409	1.58564	3.68541	3.75107	4.99586	3.4343	5.25293
1055653	0.458307	-0.0344211	0.143125	0.567006	3.29116	3.75107	3.25432	3.4343	3.85827
1056034	3.07299	-0.0367528	3.04436	1.05161	-0.392	2.64458	-0.428838	2.62959	0.633489
1056116	-1.16486	-1.10263	0.788989	-0.139736	1.80416	0.672146	0.732126	2.62959	1.66868
1056466	-0.381227	-2.2823	-0.532078	-2.3767	5.91132	5.53287	3.64857	5.38369	3.54993
1056488	-3.54355	-3.48379	-1.61157	-0.786602	3.04318	-0.488818	-0.428838	1.39057	2.21845
1056592	1.15165	1.44415	-0.0615078	1.54082	3.50195	4.63811	4.927	3.4343	5.02581
1056606	-0.747893	1.2716	-1.61157	0.801304	3.04318	2.25711	4.32208	1.39057	3.85827
1056667	-0.788768	-1.25219	-0.718912	-1.72119	3.99375	3.19434	2.70456	3.27182	2.21845
1057018	0.193465	0.482253	0.114822	0.155305	2.74139	2.94636	3.25432	2.87757	2.90771
1057049	-0.788768	0.442471	-0.154558	0.342269	3.99375	3.19434	4.4257	3.83363	4.32707
1057077	-1.26863	2.40374	-1.19877	2.92163	4.46254	3.19434	6.86567	3.27182	7.38536
1057157	-2.59082	2.27035	-0.198737	1.47482	3.29116	0.672146	5.54771	3.08836	4.75603
1057164	1.00108	1.05593	1.02919	1.14359	2.35393	3.40513	3.46511	3.4343	3.54993
1057414	-1.16486	0.874057	-1.4833	-0.139736	1.80416	0.672146	2.70456	0.355374	1.66868
1057578	-0.404468	-0.530415	-0.277088	-0.826879	3.99375	3.58859	3.46511	3.7125	3.15569
1057716	1.54098	1.15716	1.0241	0.405057	1.80416	3.40513	3.00634	2.87757	2.21845
1057724	-2.20791	-2.4366	-1.33897	-4.51442	5.16128	2.94636	2.70456	3.83363	0.633489
1057859	-2.42573	-2.58389	-1.18549	-3.63368	6.78777	4.36572	4.21039	5.6034	3.15569
1058372	0.575945	-1.02162	0.882623	-0.138977	4.81534	5.393	3.81105	5.70186	4.67987
1058419	0.964274	-0.037609	1.56747	1.47008	0.768964	1.70734	0.732126	2.3278	2.21845
1058627	1.00108	0.334161	-0.0374401	0.759469	2.35393	3.40513	2.70456	2.3278	3.15569
1058708	-0.272192	-0.421637	0.376464	0.0326855	3.68541	3.40513	3.25432	4.04895	3.71241
1058734	1.18188	0.334161	0.249093	-0.13484	2.35393	3.58859	2.70456	2.62959	2.21845
1058810	2.16777	1.93908	1.19141	2.12961	0.768964	2.94636	2.70456	1.94034	2.90771
1058969	-0.0965192	-0.0367528	0.772075	1.05161	-0.392	-0.488818	-0.428838	0.355374	0.633489
1059058	1.10403	0.689465	0.212258	0.0155847	3.84789	4.93588	4.52235	4.04895	3.85827
1059179	3.59285	1.15275	2.75783	3.31996	-0.392	3.19434	0.732126	2.3278	2.90771
1059624	1.34437	-0.0364924	1.43179	0.52469	2.35393	3.75107	2.31709	3.83363	2.90771
1059760	-0.100745	-2.29213	-1.4833	1.5028	1.80416	1.70734	-0.428838	0.355374	3.36648
1059763	-0.0965192	1.15275	0.772075	1.05161	-0.392	-0.488818	0.732126	0.355374	0.633489
1059806	0.631698	-0.405878	0.498049	-0.504226	2.74139	3.40513	2.31709	3.27182	2.21845
1060210	1.15165	-0.0347608	0.914293	-0.566003	3.50195	4.63811	3.46511	4.40175	2.90771
1060669	1.10275	3.90869	0.502457	1.29937	1.80416	2.94636	5.76045	2.3278	3.15569
1061019	-0.680298	-3.27959	0.479091	-3.06254	7.48446	6.80569	4.21039	7.96588	4.42371
1061034	1.8623	-0.0364924	-2.02319	1.45307	2.35393	4.2621	2.31709	0.355374	3.85827
1061171	-0.0889114	-1.22936	-0.689203	-0.786602	3.04318	2.94636	1.76732	2.3278	2.21845
1061613	2.76967	2.09277	2.83827	2.63911	2.74139	5.53287	4.85467	5.6034	5.40249
1061726	-0.100745	1.59583	-1.4833	0.405057	1.80416	1.70734	3.46511	0.355374	2.21845
1061727	-0.982191	-0.551899	-0.9235	-0.361369	3.29116	2.25711	2.70456	2.3278	2.90771
1062027	-2.07414	0.482253	-0.782888	0.390083	2.74139	0.672146	3.25432	1.94034	3.15569
1062242	-2.35652	-2.29429	-3.8602	-1.3314	3.04318	0.672146	0.732126	-0.80559	1.66868
1062245	3.67005	3.29023	3.25465	1.84426	0.768964	4.46237	4.08925	4.04895	2.60592
1062258	-0.0962082	1.07131	0.0252429	0.909538	4.12609	4.02927	5.18467	4.1456	5.02581
1062442	-0.374044	-1.22936	-0.40267	-2.39542	3.04318	2.64458	1.76732	2.62959	0.633489
1062593	-4.53817	-4.97382	-1.84994	-4.57668	8.42497	3.89693	3.46511	6.57801	3.85827
1062616	-1.68284	-4.79258	0.193511	-2.0954	4.35892	2.64458	-0.428838	4.55024	2.21845
1062984	-0.870306	-3.05265	-0.953374	-2.70348	6.68466	5.8145	3.64857	5.73323	3.99061
1063137	0.443766	1.15716	0.126395	-1.20376	1.80416	2.25711	3.00634	1.94034	0.633489
1063182	0.964274	1.56842	1.56747	1.47008	0.768964	1.70734	2.31709	2.3278	2.21845
1063501	-1.04869	-1.51211	-0.301395	-1.32158	4.24723	3.19434	2.70456	3.94533	2.90771
1063548	0.193465	-0.0352254	0.939873	0.936575	2.74139	2.94636	2.70456	3.7125	3.71241
1063613	2.73076	-0.0364924	2.08149	1.14359	2.35393	5.12469	2.31709	4.47791	3.54993
1063782	-1.30863	0.337011	-1.33725	0.237195	3.99375	2.64458	4.32208	2.62959	4.22344
1063902	0.381066	0.442471	0.252125	0.237195	3.99375	4.36572	4.4257	4.23615	4.22344
1063947	2.69914	1.15275	1.83547	3.03462	-0.392	2.25711	0.732126	1.39057	2.60592
1063951	-0.404468	-3.22887	-0.154558	-2.26598	3.99375	3.58859	0.732126	3.83363	1.66868
1064133	1.49158	0.617268	1.17569	0.759469	2.35393	3.89693	3.00634	3.58015	3.15569
1064229	0.281787	1.19585	0.509709	0.844814	4.35892	4.63811	5.54771	4.86572	5.19942
1064282	0.400891	0.147289	0.0850007	-2.83435	3.50195	3.89693	3.64857	3.58015	0.633489
1064360	3.00361	1.95223	-0.167555	0.491827	3.04318	6.05001	4.99586	2.87757	3.54993
1064440	-1.28687	-0.037609	0.645112	0.925283	0.768964	-0.488818	0.732126	1.39057	1.66868
1064462	-0.0998421	1.56842	-0.41828	1.84426	0.768964	0.672146	2.31709	0.355374	2.60592
1064571	-0.100745	0.503404	1.0241	1.29937	1.80416	1.70734	2.31709	2.87757	3.15569
1064752	-2.35189	-0.0376969	-0.419906	-2.39053	1.80416	-0.488818	1.76732	1.39057	-0.527475
1065114	0.964274	-0.037609	1.56747	-0.138743	0.768964	1.70734	0.732126	2.3278	0.633489
1065220	-3.4114	-1.71483	-4.79395	-2.9056	5.16128	1.70734	3.46511	0.355374	2.21845
1065528	3.07299	3.12943	-0.413163	3.03462	-0.392	2.64458	2.70456	-0.80559	2.60592
1065563	-1.5267	-1.46365	-0.636967	-2.62972	3.29116	1.70734	1.76732	2.62959	0.633489
1065793	-0.788768	-0.969079	-0.154558	-0.280386	3.99375	3.19434	3.00634	3.83363	3.71241
1066273	-0.344114	-0.884019	-0.24817	-1.55198	7.53276	7.19059	6.64782	7.28713	5.97997
1066526	0.964274	1.02732	-0.41828	-0.138743	0.768964	1.70734	1.76732	0.355374	0.633489
1066579	0.813423	0.0989674	1.65485	-0.442758	3.99375	4.79468	4.08925	5.63697	3.54993
1066721	-0.0998421	-0.037609	1.19141	-1.32551	0.768964	0.672146	0.732126	1.94034	-0.527475
1067108	-2.35652	-0.317602	-1.61157	-0.412415	3.04318	0.672146	2.70456	1.39057	2.60592
1067484	0.530116	0.40417	0.657496	0.107706	3.04318	3.58859	3.46511	3.7125	3.15569
1067502	-0.374044	0.40417	0.893112	-0.412415	3.04318	2.64458	3.46511	3.94533	2.60592
1067519	1.10275	-0.0376969	1.71559	-1.20376	1.80416	2.94636	1.76732	3.58015	0.633489
1067567	0.149333	-3.52222	1.25234	-2.18516	5.33489	5.48773	1.76732	6.59519	3.15569
1067610	1.54098	-1.10263	-1.4833	-0.139736	1.80416	3.40513	0.732126	0.355374	1.66868
1067622	0.235273	0.221064	-0.0830043	0.467019	4.55919	4.79468	4.77851	4.47791	5.02581
1067743	1.67146	0.40417	0.893112	0.107706	3.04318	4.71852	3.46511	3.94533	3.15569
1067810	2.15463	3.41254	3.48259	3.55474	-0.392	1.70734	3.00634	3.08836	3.15569
1067841	0.162484	-1.62284	-0.718912	-1.72119	3.99375	4.15041	2.31709	3.27182	2.21845
1068285	1.21054	-0.317602	-2.67496	-0.412415	3.04318	4.2621	2.70456	0.355374	2.60592
1068535	0.884609	-1.22067	1.4262	-3.45039	5.16128	6.05001	3.95691	6.59519	1.66868
1068867	0.692605	1.15749	0.523931	-0.127072	3.04318	3.75107	4.21039	3.58015	2.90771
1068873	2.15463	2.21768	0.772075	2.66043	-0.392	1.70734	1.76732	0.355374	2.21845
1068941	-0.892966	-0.256236	-0.803326	-0.357458	5.0327	4.15041	4.77851	4.23615	4.67987
1069097	-1.36941	0.128423	-1.31072	0.0326855	3.68541	2.25711	3.81105	2.3278	3.71241
1069437	0.530116	0.586219	0.780027	-0.786602	3.04318	3.58859	3.64857	3.83363	2.21845
1069819	-2.35189	-2.29213	-0.419906	-1.20376	1.80416	-0.488818	-0.428838	1.39057	0.633489
1069821	-0.640641	-1.64252	-3.20843	-0.13484	2.35393	1.70734	0.732126	-0.80559	2.21845
1069942	0.974008	-0.317602	0.523931	-0.127072	3.04318	4.02927	2.70456	3.58015	2.90771
1070112	3.07299	2.75878	0.772075	2.11564	-0.392	2.64458	2.31709	0.355374	1.66868
1070309	-2.26063	-0.355242	-2.578	-1.20159	4.55919	2.25711	4.21039	1.94034	3.36648
1070383	-3.29033	-0.524276	-3.23164	-2.95485	5.58455	2.25711	5.06159	2.3278	2.60592
1070393	-1.17802	-1.31861	-1.44978	-1.5939	6.61905	5.44114	5.29805	5.17096	5.02581
1070487	1.35629	0.515639	0.861162	0.701094	3.29116	4.63811	3.81105	4.1456	3.99061
1070526	1.50878	2.45655	0.645112	-0.138743	0.768964	2.25711	3.25432	1.39057	0.633489
1070530	-0.0965192	1.15275	-0.413163	2.11564	-0.392	-0.488818	0.732126	-0.80559	1.66868
1070664	1.90794	-0.820214	1.58969	-2.11711	3.84789	5.73949	3.00634	5.42272	1.66868
1070714	1.09051	3.41254	3.04436	2.66043	-0.392	0.672146	3.00634	2.62959	2.21845
1070823	-0.100276	-2.04361	0.708859	-2.13663	5.48981	5.393	3.46511	6.20546	3.36648
1070840	1.72178	1.39154	1.56908	1.68349	1.80416	3.58859	3.25432	3.4343	3.54993
1070857	-3.84996	-1.95066	-3.72549	-3.65334	6.80754	2.94636	4.85467	3.08836	3.15569
1070957	2.16881	9.77183	2.25481	9.34214	6.42795	8.60128	16.2097	8.68826	15.78
1070992	-2.89179	-0.0364924	-2.02319	-1.74366	2.35393	-0.488818	2.31709	0.355374	0.633489
1071000	1.09051	2.21768	-0.413163	2.11564	-0.392	0.672146	1.76732	-0.80559	1.66868
1071073	0.797579	0.617268	1.92419	0.239347	2.35393	3.19434	3.00634	4.32133	2.60592
1071074	-0.0998421	-1.22711	1.19141	-0.138743	0.768964	0.672146	-0.428838	1.94034	0.633489
1071129	-7.07433	-5.44787	-9.77468	-4.5954	12.4208	5.34318	6.97194	2.62959	7.82564
1071138	-0.640641	-0.577594	-0.0374401	0.239347	2.35393	1.70734	1.76732	2.3278	2.60592
1071434	-2.72045	1.85617	-2.13073	1.54428	5.38841	2.64458	7.25057	3.27182	6.94004
1071664	1.50878	1.02732	3.6099	2.12961	0.768964	2.25711	1.76732	4.40175	2.90771
1071760	-2.60897	-3.07238	-1.65932	-4.08618	5.79728	3.19434	2.70456	4.1456	1.66868
1071809	-0.5401	-0.483997	-1.03466	-1.48263	4.12609	3.58859	3.64857	3.08836	2.60592
1072369	-1.0235	-1.25219	-1.62379	-0.280386	3.99375	2.94636	2.70456	2.3278	3.71241
1072452	-1.73133	-1.66829	-0.8416	-0.851346	3.50195	1.70734	1.76732	2.62959	2.60592
1072663	-0.180971	-0.738003	0.441166	-1.46041	4.81534	4.63811	4.08925	5.25986	3.36648
1072679	2.50731	3.00205	3.99606	3.92134	1.80416	4.36572	4.85467	5.85234	5.77584
1073204	-2.07812	-2.01508	-1.47492	-3.18114	3.84789	1.70734	1.76732	2.3278	0.633489
1073517	-0.0965192	1.15275	-0.413163	1.05161	-0.392	-0.488818	0.732126	-0.80559	0.633489
1073615	0.693779	1.17545	0.911785	0.177091	4.96383	5.66036	6.1407	5.88064	5.14384
1073618	1.18567	3.81359	-0.568192	0.43755	5.53796	6.73022	9.35743	4.97481	5.97997
1073662	-0.465517	-0.405878	-1.32919	0.155305	2.74139	2.25711	2.31709	1.39057	2.90771
1073722	1.88426	3.94764	1.22722	3.0425	1.80416	3.75107	5.79947	3.08836	4.89723
1073769	-2.35189	0.874057	-1.4833	-1.20376	1.80416	-0.488818	2.70456	0.355374	0.633489
1073884	-0.307972	0.304213	0.199178	-0.504268	5.09843	4.79468	5.40316	5.30233	4.59945
1073894	0.964274	1.02732	-0.41828	1.47008	0.768964	1.70734	1.76732	0.355374	2.21845
1073899	-3.54355	0.749936	-0.689203	0.107706	3.04318	-0.488818	3.81105	2.3278	3.15569
1074016	-2.35189	2.22521	0.502457	2.97339	1.80416	-0.488818	4.08925	2.3278	4.82836
1074121	-0.0916677	-0.94698	-0.120293	-0.130039	2.74139	2.64458	1.76732	2.62959	2.60592
1074332	-0.86629	-3.48157	-0.642407	-2.67214	6.20761	5.34318	2.70456	5.56903	3.54993
1074344	-2.35189	1.15716	0.126395	1.68349	1.80416	-0.488818	3.00634	1.94034	3.54993
1074438	-0.465517	-0.405878	0.114822	-0.130039	2.74139	2.25711	2.31709	2.87757	2.60592
1074484	0.964274	-0.037609	0.645112	1.84426	0.768964	1.70734	0.732126	1.39057	2.60592
1074533	0.974981	0.482253	-0.782888	-0.130039	2.74139	3.75107	3.25432	1.94034	2.60592
1074552	-0.0998421	1.56842	2.29224	-0.138743	0.768964	0.672146	2.31709	3.08836	0.633489
1074875	1.00108	0.851639	0.249093	1.58715	2.35393	3.40513	3.25432	2.62959	3.99061
1074883	-0.323209	-0.268792	-0.636967	0.567006	3.29116	2.94636	3.00634	2.62959	3.85827
1074913	-1.1592	-0.312185	-0.933847	0.472438	9.06538	7.90776	8.75355	8.13398	9.53996
1074929	7.41644	4.02709	6.08572	2.0965	4.12609	11.5367	8.14479	10.2063	6.21374
1075203	-0.0998421	-0.037609	-0.41828	-1.32551	0.768964	0.672146	0.732126	0.355374	-0.527475
1075345	2.15463	2.75878	0.772075	3.03462	-0.392	1.70734	2.31709	0.355374	2.60592
1075381	2.15463	3.8512	3.04436	3.31996	-0.392	1.70734	3.46511	2.62959	2.90771
1075563	0.692605	1.2716	1.27243	1.37454	3.04318	3.75107	4.32208	4.32133	4.42371
1075631	1.54098	-2.29213	0.126395	-1.20376	1.80416	3.40513	-0.428838	1.94034	0.633489
1075745	-2.07414	-0.405878	0.114822	1.08368	2.74139	0.672146	2.31709	2.87757	3.85827
1075765	2.16777	1.02732	1.56747	-0.138743	0.768964	2.94636	1.76732	2.3278	0.633489
1075782	-0.850652	-0.792142	-0.692497	0.618125	4.73492	3.89693	3.95691	4.04895	5.35434
1075853	-1.48667	-1.48717	-1.33633	-1.87275	6.55032	5.06446	5.06159	5.21609	4.67987
1075903	-1.74767	-3.81685	-1.01609	-4.98292	5.62968	3.89693	1.76732	4.61911	0.633489
1076137	1.88426	-2.29213	0.502457	0.405057	1.80416	3.75107	-0.428838	2.3278	2.21845
1076231	-1.2924	-0.688255	-1.61157	-0.786602	3.04318	1.70734	2.31709	1.39057	2.21845
1076302	-1.16486	0.874057	0.502457	1.06459	1.80416	0.672146	2.70456	2.3278	2.90771
1076429	3.07299	1.15275	2.75783	1.05161	-0.392	2.64458	0.732126	2.3278	0.633489
1076447	1.09051	3.12943	3.27948	3.31996	-0.392	0.672146	2.70456	2.87757	2.90771
1076668	0.818087	-1.30604	1.30786	-1.12059	5.09843	5.92017	3.81105	6.41345	3.99061
1076688	0.193465	0.868596	0.659799	1.21777	2.74139	2.94636	3.64857	3.4343	3.99061
1076865	0.964274	1.93908	0.645112	0.925283	0.768964	1.70734	2.70456	1.39057	1.66868
1077110	1.8623	-0.0364924	1.43179	0.52469	2.35393	4.2621	2.31709	3.83363	2.90771
1077244	-1.53361	-0.1995	-0.128223	-0.131521	3.84789	2.25711	3.64857	3.7125	3.71241
1077285	-1.44426	-0.87034	-1.23777	-1.19729	4.12609	2.64458	3.25432	2.87757	2.90771
1077345	-0.088481	1.57609	-0.636967	-0.646713	3.29116	3.19434	4.85467	2.62959	2.60592
1077722	-1.11035	-3.25797	-0.90195	-2.28607	6.50261	5.393	3.25432	5.6034	4.22344
1078147	3.07299	1.15275	0.772075	2.11564	-0.392	2.64458	0.732126	0.355374	1.66868
1078228	2.4022	6.12042	0.788989	4.38502	1.80416	4.2621	7.97628	2.62959	6.24047
1078464	-0.710424	-1.30977	-1.31072	0.0326855	3.68541	2.94636	2.31709	2.3278	3.71241
1078549	0.964274	1.56842	-0.41828	-1.32551	0.768964	1.70734	2.31709	0.355374	-0.527475
1078648	-1.28687	1.56842	2.47235	-0.138743	0.768964	-0.488818	2.31709	3.27182	0.633489
1078651	-0.911932	-0.8546	-1.56898	-1.29339	4.64974	3.75107	3.81105	3.08836	3.36648
1078996	-0.100745	0.874057	-0.419906	0.405057	1.80416	1.70734	2.70456	1.39057	2.21845
1079195	-1.73133	0.147289	-0.8416	-0.851346	3.50195	1.70734	3.64857	2.62959	2.60592
1079294	0.349321	-0.0344946	-0.40267	0.491827	3.04318	3.40513	3.00634	2.62959	3.54993
1079305	-1.83379	-2.7081	-0.05144	-2.36246	5.71592	3.89693	3.00634	5.66978	3.36648
1079561	-0.404468	-0.0362522	0.0633926	0.123785	3.99375	3.58859	3.95691	4.04895	4.11175
1079564	2.94928	2.66085	2.6341	3.42846	0.768964	3.75107	3.46511	3.4343	4.22344
1079712	1.09051	2.21768	3.04436	2.66043	-0.392	0.672146	1.76732	2.62959	2.21845
1079753	2.32689	-1.80605	2.36723	-0.305624	4.81534	7.14773	3.00634	7.18872	4.51426
1079880	1.17585	0.882011	0.567083	0.481496	4.12609	5.29159	4.99586	4.68484	4.59945
1079916	0.771608	1.5133	0.747779	1.81984	3.50195	4.2621	4.99586	4.23615	5.30453
1079956	-1.25521	-1.20037	0.156088	-1.49683	4.64974	3.40513	3.46511	4.80792	3.15569
1080090	-0.0947629	-0.530415	-0.410653	0.531346	3.99375	3.89693	3.46511	3.58015	4.51426
1080372	2.03148	1.39154	0.502457	1.84586	1.80416	3.89693	3.25432	2.3278	3.71241
1080615	-0.0947629	-0.184648	-0.899024	-1.06166	3.99375	3.89693	3.81105	3.08836	2.90771
1080634	1.18188	0.851639	-0.413502	-0.13484	2.35393	3.58859	3.25432	1.94034	2.21845
1081001	-0.593405	0.192606	-0.418044	0.0186429	4.73492	4.15041	4.927	4.32133	4.75603
1081029	2.18999	1.09447	3.00829	1.30518	6.61905	8.81267	7.71578	9.63216	7.92783
1081209	1.06586	0.718563	0.914293	0.619439	3.50195	4.55292	4.21039	4.40175	4.11175
1081341	1.21054	-0.0344946	1.35322	0.107706	3.04318	4.2621	3.00634	4.40175	3.15569
1081343	0.193465	0.247882	-2.39258	1.21777	2.74139	2.94636	3.00634	0.355374	3.99061
1081352	2.13688	2.08118	2.65418	0.654198	3.04318	5.1825	5.12444	5.70186	3.71241
1081453	0.562851	-0.577594	0.484208	-1.74366	2.35393	2.94636	1.76732	2.87757	0.633489
1081605	0.349321	0.199876	0.997977	-0.127072	3.04318	3.40513	3.25432	4.04895	2.90771
1081788	1.50479	0.199876	2.6855	-2.39542	3.04318	4.55292	3.25432	5.73323	0.633489
1081805	-0.9244	-1.10471	-0.0722387	-0.134824	4.12609	3.19434	3.00634	4.04895	3.99061
1081998	1.84192	0.425002	2.14853	0.999802	4.35892	6.19741	4.77851	6.50718	5.35434
1082198	0.146842	-1.0917	-0.0623406	0.0500547	5.0327	5.1825	3.95691	4.97481	5.08603
1082305	-0.0997902	-0.436256	0.523384	0.295134	6.11545	6.01863	5.67908	6.64553	6.41485
1082674	1.17908	-0.268792	0.289634	-0.126591	3.29116	4.46237	3.00634	3.58015	3.15569
1082826	1.737	-2.74423	2.65475	-2.46839	5.09843	6.84199	2.31709	7.76044	2.60592
1082899	0.771408	-1.54293	1.678	-2.41994	5.33489	6.11079	3.81105	7.0209	2.90771
1082906	-1.7506	-3.85222	-0.417784	-3.05626	6.20761	4.46237	2.31709	5.79402	3.15569
1082921	0.193465	-0.405878	0.939873	-1.04902	2.74139	2.94636	2.31709	3.7125	1.66868
1082935	0.797579	-0.577594	1.54487	-2.93043	2.35393	3.19434	1.76732	3.94533	-0.527475
1083001	-1.57156	-1.17094	-0.922902	-1.26668	4.96383	3.40513	3.81105	4.04895	3.71241
1083107	2.16777	2.22218	1.56747	1.47008	0.768964	2.94636	3.00634	2.3278	2.21845
1083164	-0.163344	-4.41328	-0.191303	-1.80785	5.16128	5.00161	0.732126	4.97481	3.36648
1083252	0.277718	0.617268	2.00499	1.45307	2.35393	2.64458	3.00634	4.40175	3.85827
1083378	0.562851	0.334161	0.687323	0.962907	2.35393	2.94636	2.70456	3.08836	3.36648
1083493	-2.70905	-2.7351	-2.55771	-4.15086	9.29625	6.58784	6.55967	6.74122	5.14384
1083662	0.562851	0.334161	1.30926	-0.679632	2.35393	2.94636	2.70456	3.7125	1.66868
1083676	-1.86047	-1.57168	-1.93911	-2.55816	4.81534	2.94636	3.25432	2.87757	2.21845
1083779	1.72178	0.503404	0.502457	0.405057	1.80416	3.58859	2.31709	2.3278	2.21845
1083836	-1.28687	1.93908	0.645112	0.925283	0.768964	-0.488818	2.70456	1.39057	1.66868
1084154	0.443766	-0.0376969	0.788989	1.06459	1.80416	2.25711	1.76732	2.62959	2.90771
1084426	0.176141	-0.51611	0.96097	-0.760244	4.46254	4.63811	3.95691	5.42272	3.71241
1084526	0.87672	-3.92272	0.454181	-0.331224	3.50195	4.36572	-0.428838	3.94533	3.15569
1084528	1.10275	1.9416	1.56908	2.36344	1.80416	2.94636	3.81105	3.4343	4.22344
1084597	-0.77868	-1.10892	-1.47635	-1.20109	4.35892	3.58859	3.25432	2.87757	3.15569
1084808	0.88492	-0.445552	1.49626	0.96021	5.22151	6.11079	4.77851	6.72571	6.18651
1084814	-2.07414	-0.405878	-3.57782	-3.29981	2.74139	0.672146	2.31709	-0.80559	-0.527475
1085171	2.16777	2.45655	3.6099	2.36438	0.768964	2.94636	3.25432	4.40175	3.15569
1085506	0.631698	0.686546	0.806308	0.774204	2.74139	3.40513	3.46511	3.58015	3.54993
1085526	4.42368	0.686546	4.86582	-0.130039	2.74139	7.19059	3.46511	7.63318	2.60592
1085613	-1.14499	-1.36906	-0.932288	-2.01129	5.16128	4.02927	3.81105	4.23615	3.15569
1085788	-1.16486	-2.29213	0.788989	-1.20376	1.80416	0.672146	-0.428838	2.62959	0.633489
1085796	-1.56058	-1.09087	-1.33665	-1.34137	6.01699	4.46237	4.927	4.68484	4.67987
1087020	-0.089609	-1.66829	-0.8416	-0.331224	3.50195	3.40513	1.76732	2.62959	3.15569
1087085	-1.70476	-0.577594	-2.02319	-0.13484	2.35393	0.672146	1.76732	0.355374	2.21845
1087268	0.476956	1.70747	0.3769	0.271424	4.24723	4.71852	5.94578	4.61911	4.51426
1087314	2.69914	2.75878	3.04436	2.66043	-0.392	2.25711	2.31709	2.62959	2.21845
1087363	1.88263	1.56842	2.6341	2.56782	0.768964	2.64458	2.31709	3.4343	3.36648
1087790	2.16777	1.02732	1.19141	2.12961	0.768964	2.94636	1.76732	1.94034	2.90771
1087980	1.09051	3.41254	0.772075	3.75818	-0.392	0.672146	3.00634	0.355374	3.36648
1088000	-1.01003	1.18071	-0.782888	0.390083	2.74139	1.70734	3.95691	1.94034	3.15569
1088070	4.02083	0.371774	4.45955	0.491135	3.84789	7.85545	4.21039	8.29506	4.32707
1088130	1.88263	1.02732	3.25465	1.47008	0.768964	2.64458	1.76732	4.04895	2.21845
1088173	0.193465	-0.0352254	0.659799	0.155305	2.74139	2.94636	2.70456	3.4343	2.90771
1088230	-1.04869	0.757719	-0.0077976	1.29762	4.24723	3.19434	4.99586	4.23615	5.53797
1088317	-0.640641	-0.0364924	-3.20843	-2.93043	2.35393	1.70734	2.31709	-0.80559	-0.527475
1088389	1.78717	1.75756	1.6356	1.55923	2.74139	4.55292	4.52235	4.40175	4.32707
1088433	-1.5267	1.71793	-4.09449	-1.56569	3.29116	1.70734	4.99586	-0.80559	1.66868
1088434	-0.0965192	3.64691	0.772075	2.66043	-0.392	-0.488818	3.25432	0.355374	2.21845
1088508	0.277718	-0.577594	-0.0374401	-1.74366	2.35393	2.64458	1.76732	2.3278	0.633489
1088726	3.35812	-0.0367528	0.772075	2.11564	-0.392	2.94636	-0.428838	0.355374	1.66868
1088794	-0.982191	-2.52858	-1.29956	-0.361369	3.29116	2.25711	0.732126	1.94034	2.90771
1088813	-2.35189	-0.0376969	1.22722	1.06459	1.80416	-0.488818	1.76732	3.08836	2.90771
1088973	1.08135	-0.0344211	1.6934	0.419901	3.29116	4.36572	3.25432	4.97481	3.71241
1089106	0.443766	0.874057	1.0241	-0.139736	1.80416	2.25711	2.70456	2.87757	1.66868
1089273	1.39015	-0.25695	1.20773	-1.82686	4.46254	5.85059	4.21039	5.66978	2.60592
1089341	1.62577	1.92336	-0.413502	-0.679632	2.35393	4.02927	4.32208	1.94034	1.66868
1089342	-1.16486	-2.29213	-1.4833	-2.39053	1.80416	0.672146	-0.428838	0.355374	-0.527475
1089439	-1.18682	-1.12719	-1.50419	-2.83435	3.50195	2.25711	2.31709	1.94034	0.633489
1089616	0.976242	-0.268792	1.466	-0.126591	3.29116	4.2621	3.00634	4.74769	3.15569
1089712	2.15463	3.12943	0.772075	3.03462	-0.392	1.70734	2.70456	0.355374	2.60592
1089714	1.74883	-0.577594	1.92419	-0.13484	2.35393	4.15041	1.76732	4.32133	2.21845
1089916	0.742963	-1.40466	1.36156	-0.432757	4.64974	5.393	3.25432	6.01436	4.22344
1089944	-0.323209	-2.52858	-1.84586	-2.62972	3.29116	2.94636	0.732126	1.39057	0.633489
1090105	-0.0998421	3.15501	1.19141	1.47008	0.768964	0.672146	3.95691	1.94034	2.21845
1090312	-0.0961307	1.80926	1.74722	2.69185	2.35393	2.25711	4.21039	4.1456	5.08603
1090322	2.94928	-0.037609	1.85401	1.47008	0.768964	3.75107	0.732126	2.62959	2.21845
1090345	-0.664391	0.823654	0.505788	0.180031	4.24723	3.58859	5.06159	4.74769	4.42371
1090601	1.09051	1.15275	2.38177	1.05161	-0.392	0.672146	0.732126	1.94034	0.633489
1090920	0.0541026	2.42701	1.38327	2.32614	3.84789	3.89693	6.25739	5.21609	6.15875
1090980	-0.211728	4.23992	-0.415685	4.86092	4.35892	4.15041	8.59629	3.94533	9.21904
1091019	1.10275	-1.10263	1.56908	0.779244	1.80416	2.94636	0.732126	3.4343	2.60592
1091185	1.50878	1.56842	-1.60352	2.12961	0.768964	2.25711	2.31709	-0.80559	2.90771
1091204	-1.16486	0.503404	-0.419906	-1.20376	1.80416	0.672146	2.31709	1.39057	0.633489
1091318	-0.0916677	-2.01191	-2.39258	-0.130039	2.74139	2.64458	0.732126	0.355374	2.60592
1091344	-0.0961307	-0.0364924	1.17569	0.239347	2.35393	2.25711	2.31709	3.58015	2.60592
1091539	0.657532	1.23214	1.01978	1.13201	7.12361	7.78261	8.35578	8.14568	8.25714
1091757	-0.606863	-2.70467	-0.0169925	-2.10324	5.94741	5.34318	3.25432	5.93562	3.85827
1091950	-1.5267	-1.46365	0.289634	-0.361369	3.29116	1.70734	1.76732	3.58015	2.90771
1092088	0.562851	1.05593	1.17569	1.71013	2.35393	2.94636	3.46511	3.58015	4.11175
1092361	-0.640641	-1.64252	-2.02319	-1.74366	2.35393	1.70734	0.732126	0.355374	0.633489
1092364	0.964274	1.02732	1.19141	1.47008	0.768964	1.70734	1.76732	1.94034	2.21845
1092435	-2.70685	-2.1027	-2.10365	-1.30674	4.46254	1.70734	2.31709	2.3278	3.15569
1092496	1.88263	-1.22711	3.25465	1.47008	0.768964	2.64458	-0.428838	4.04895	2.21845
1092584	-3.18161	-3.59892	-3.60415	-2.64641	7.54459	4.36572	3.95691	3.94533	4.89723
1092799	-0.0947629	-1.25219	0.337846	-1.72119	3.99375	3.89693	2.70456	4.32133	2.21845
1092805	-0.272192	0.128423	0.650917	-1.40812	3.68541	3.40513	3.81105	4.32133	2.21845
1092906	-1.2924	0.749936	-2.67496	1.55171	3.04318	1.70734	3.81105	0.355374	4.59945
1092931	-1.28687	1.02732	0.645112	-0.138743	0.768964	-0.488818	1.76732	1.39057	0.633489
1093149	3.07299	2.21768	2.38177	3.03462	-0.392	2.64458	1.76732	1.94034	2.60592
1093185	-0.465517	1.43987	1.37784	2.19913	2.74139	2.25711	4.21039	4.1456	4.96295
1093192	1.34521	-1.29028	0.991333	-0.59693	5.48981	6.84199	4.21039	6.48891	4.89723
1093745	-0.0931145	-2.01508	-1.85098	-0.293892	3.84789	3.75107	1.76732	1.94034	3.54993
1093855	-0.272192	-0.656008	-0.789068	0.0326855	3.68541	3.40513	3.00634	2.87757	3.71241
1094217	3.97715	2.75878	2.38177	2.66043	-0.392	3.58859	2.31709	1.94034	2.21845
1094440	-1.68248	-4.41837	-0.277088	-3.33001	3.99375	2.25711	-0.428838	3.7125	0.633489
1094707	-1.70476	-2.83202	-2.02319	-0.679632	2.35393	0.672146	-0.428838	0.355374	1.66868
1095091	1.33748	0.503404	0.126395	-1.20376	1.80416	3.19434	2.31709	1.94034	0.633489
1095112	2.78679	3.15501	1.56747	1.47008	0.768964	3.58859	3.95691	2.3278	2.21845
1095926	0.253674	-0.756533	0.218566	0.215268	3.50195	3.75107	2.70456	3.7125	3.71241
1095985	0.193465	-2.01191	-2.39258	-0.130039	2.74139	2.94636	0.732126	0.355374	2.60592
1096036	-0.100156	-1.44399	-0.49494	-1.35634	4.8915	4.79468	3.46511	4.40175	3.54993
1096335	-2.35189	-1.10263	0.788989	1.5028	1.80416	-0.488818	0.732126	2.62959	3.36648
1096349	1.04995	1.83658	0.808218	0.436856	3.68541	4.71852	5.50112	4.47791	4.11175
1096601	0.817615	1.15716	0.126395	-0.139736	1.80416	2.64458	3.00634	1.94034	1.66868
1096673	3.35812	2.21768	3.6627	4.10123	-0.392	2.94636	1.76732	3.27182	3.71241
1096749	0.797579	0.334161	0.484208	0.962907	2.35393	3.19434	2.70456	2.87757	3.36648
1096977	-0.640641	-0.577594	0.249093	-0.13484	2.35393	1.70734	1.76732	2.62959	2.21845
1097320	-1.16486	-2.29213	0.126395	-2.39053	1.80416	0.672146	-0.428838	1.94034	-0.527475
1097494	1.10275	1.15716	2.28712	-0.139736	1.80416	2.94636	3.00634	4.1456	1.66868
1097547	-0.710424	-2.9158	-1.31072	-3.01693	3.68541	2.94636	0.732126	2.3278	0.633489
1097677	0.973413	-1.37278	1.91581	-0.786069	5.98262	6.9623	4.6129	7.9052	5.19942
1097718	1.09051	1.15275	0.772075	2.66043	-0.392	0.672146	0.732126	0.355374	2.21845
1098023	1.88263	3.73186	1.85401	4.46383	0.768964	2.64458	4.52235	2.62959	5.25293
1098158	-2.07414	-3.20141	-2.39258	-0.504226	2.74139	0.672146	-0.428838	0.355374	2.21845
1098205	-1.16486	-0.0376969	-0.419906	-0.139736	1.80416	0.672146	1.76732	1.39057	1.66868
1098281	0.295819	-0.0344211	2.06209	0.25753	3.29116	3.58859	3.25432	5.34358	3.54993
1098354	-0.576663	-0.337259	-1.33254	0.0500547	5.0327	4.46237	4.69809	3.7125	5.08603
1098539	1.96741	-1.64252	1.17569	0.52469	2.35393	4.36572	0.732126	3.58015	2.90771
1098558	0.589026	-1.30977	-0.24409	-3.01693	3.68541	4.2621	2.31709	3.4343	0.633489
1098923	-0.0916677	1.31593	-0.782888	0.774204	2.74139	2.64458	4.08925	1.94034	3.54993
1098985	0.969071	-0.0352937	1.25263	-1.95291	3.68541	4.63811	3.64857	4.9213	1.66868
1099041	0.817615	0.874057	0.788989	2.12705	1.80416	2.64458	2.70456	2.62959	3.99061
1099325	-0.211728	-0.722577	0.0444269	-0.137017	4.35892	4.15041	3.64857	4.40175	4.22344
1099372	-1.28687	1.02732	-0.41828	-1.32551	0.768964	-0.488818	1.76732	0.355374	-0.527475
1099419	-0.905303	-1.90967	-0.372018	-1.69458	5.53796	4.63811	3.64857	5.17096	3.85827
1099924	-3.11212	-7.15442	-3.15984	-4.75243	7.90718	4.79468	0.732126	4.74769	3.15569
1100085	1.88263	1.56842	-0.41828	1.84426	0.768964	2.64458	2.31709	0.355374	2.60592
1100089	0.562851	-0.0364924	0.484208	-0.13484	2.35393	2.94636	2.31709	2.87757	2.21845
1100164	-1.41596	-0.753998	-0.827522	-1.18422	6.20761	4.79468	5.45298	5.38369	5.02581
1100238	2.54352	1.16568	-0.418629	-0.0102817	5.0327	7.5826	6.20022	4.61911	5.02581
1100370	-1.78849	-3.70873	0.285852	-2.74584	4.46254	2.64458	0.732126	4.74769	1.66868
1100378	-0.710424	-0.421637	-1.31072	-1.03393	3.68541	2.94636	3.25432	2.3278	2.60592
1100546	2.606	2.22218	1.85401	2.91088	0.768964	3.40513	3.00634	2.62959	3.71241
1100667	-2.55522	-0.399895	-3.30721	-0.924789	5.94741	3.40513	5.54771	2.62959	5.02581
1100676	3.53916	1.59583	-2.66854	-0.139736	1.80416	5.393	3.46511	-0.80559	1.66868
1100753	-0.0913966	1.26157	-0.40584	2.27992	3.68541	3.58859	4.927	3.27182	5.94789
1101027	-1.42901	0.472195	-0.838172	-0.802994	7.17016	5.73949	7.64258	6.33382	6.36714
1101212	0.562851	-1.64252	-0.413502	0.52469	2.35393	2.94636	0.732126	1.94034	2.90771
1101397	1.88263	-0.037609	0.645112	1.47008	0.768964	2.64458	0.732126	1.39057	2.21845
1101557	0.352495	-0.217343	-0.789068	-0.748585	3.68541	4.02927	3.46511	2.87757	2.90771
1101674	3.09396	2.21866	1.64974	3.41748	2.35393	5.48773	4.6129	4.04895	5.81193
1101752	-0.5401	-3.3645	-1.47289	-2.40161	4.12609	3.58859	0.732126	2.62959	1.66868
1101848	-0.100745	1.15716	1.22722	-1.20376	1.80416	1.70734	3.00634	3.08836	0.633489
1101877	0.964274	5.01266	1.19141	5.09187	0.768964	1.70734	5.79947	1.94034	5.88152
1101912	0.295819	-0.0344211	0.289634	0.25753	3.29116	3.58859	3.25432	3.58015	3.54993
1101914	-0.0965192	3.41254	-0.413163	2.66043	-0.392	-0.488818	3.00634	-0.80559	2.21845
1101928	-0.157789	-1.88175	-1.21279	-1.42439	8.05506	7.89917	6.17077	6.84539	6.63226
1101989	0.658138	-0.473425	1.59023	-0.331224	3.50195	4.15041	3.00634	5.07622	3.15569
1102055	6.01923	1.93132	4.8606	1.66268	3.84789	9.85437	5.76045	8.69624	5.49421
1102056	-0.0889114	0.40417	0.215672	1.17178	3.04318	2.94636	3.46511	3.27182	4.22344
1102147	-0.0961307	0.334161	1.43179	0.52469	2.35393	2.25711	2.70456	3.83363	2.90771
1102408	0.589026	1.39665	0.158514	1.16021	3.68541	4.2621	5.06159	3.83363	4.82836
1102424	1.50878	1.02732	1.19141	2.12961	0.768964	2.25711	1.76732	1.94034	2.90771
1102661	1.10275	0.503404	-0.419906	0.779244	1.80416	2.94636	2.31709	1.39057	2.60592
1102710	-0.496041	-2.2075	0.866212	-1.24201	5.83631	5.34318	3.64857	6.71002	4.59945
1102733	-0.0889114	-0.317602	0.377423	-0.127072	3.04318	2.94636	2.70456	3.4343	2.90771
1102734	-0.089609	-0.473425	0.656528	-1.22553	3.50195	3.40513	3.00634	4.1456	2.21845
1103215	-0.640641	-2.83202	-0.413502	-0.679632	2.35393	1.70734	-0.428838	1.94034	1.66868
1103333	2.69914	2.21768	3.04436	-0.135156	-0.392	2.25711	1.76732	2.62959	-0.527475
1103531	0.400891	-0.239054	-2.0505	0.496461	3.50195	3.89693	3.25432	1.39057	3.99061
1103689	1.77412	2.17238	0.880794	3.57636	3.68541	5.44114	5.83746	4.55024	7.24725
1103738	-2.18465	0.729501	-1.61931	-0.735014	5.75717	3.58859	6.48983	4.1456	5.02581
1103841	-0.344441	-1.52563	0.0666079	-1.55787	6.45327	6.11079	4.927	6.52522	4.89723
1104085	2.61077	0.252601	2.65475	0.300749	5.09843	7.71572	5.35157	7.76044	5.40249
1104116	-1.39771	-0.275245	-0.52877	-0.81697	4.35892	2.94636	4.08925	3.83363	3.54993
1104164	2.69914	2.21768	3.27948	2.11564	-0.392	2.25711	1.76732	2.87757	1.66868
1104539	-0.220499	1.35521	-0.670576	3.1174	4.24723	4.02927	5.59285	3.58015	7.36122
1104623	-0.87463	-0.381549	-0.128223	-1.57232	3.84789	2.94636	3.46511	3.7125	2.21845
1104704	1.10275	-1.10263	0.502457	-1.20376	1.80416	2.94636	0.732126	2.3278	0.633489
1104863	0.964274	1.02732	-1.60352	1.47008	0.768964	1.70734	1.76732	-0.80559	2.21845
1105051	1.10275	1.77788	2.08477	1.99296	1.80416	2.94636	3.64857	3.94533	3.85827
1105191	-1.9424	-1.88276	-0.301395	-1.98111	4.24723	2.25711	2.31709	3.94533	2.21845
1105240	-0.436398	0.781176	-0.750159	1.70641	3.84789	3.40513	4.6129	3.08836	5.53797
1105307	0.817615	-2.29213	0.788989	1.06459	1.80416	2.64458	-0.428838	2.62959	2.90771
1105765	-0.892966	0.876798	-1.4661	0.87867	5.0327	4.15041	5.91057	3.58015	5.91509
1105776	-0.100745	-1.10263	0.502457	1.29937	1.80416	1.70734	0.732126	2.3278	3.15569
1106183	-0.126511	-2.52749	0.328515	-4.43498	10.2126	10.0877	7.68487	10.5437	5.77584
1106425	2.15463	-0.0367528	0.772075	2.11564	-0.392	1.70734	-0.428838	0.355374	1.66868
1106426	-2.07414	-3.20141	-0.782888	-2.11304	2.74139	0.672146	-0.428838	1.94034	0.633489
1106966	-0.630528	-1.40466	-2.29374	-0.950338	4.64974	4.02927	3.25432	2.3278	3.71241
1107156	-0.884327	-0.51611	-0.142013	0.137269	4.46254	3.58859	3.95691	4.32133	4.59945
1107276	0.562851	-0.0364924	1.30926	0.52469	2.35393	2.94636	2.31709	3.7125	2.90771
1107378	-0.0998421	-1.22711	-0.41828	0.925283	0.768964	0.672146	-0.428838	0.355374	1.66868
1108332	0.443766	1.77788	0.126395	1.99296	1.80416	2.25711	3.64857	1.94034	3.85827
1108802	0.115024	-1.46365	0.861162	-0.646713	3.29116	3.40513	1.76732	4.1456	2.60592
1109047	0.0268529	-1.38782	1.41619	-0.416017	4.12609	4.15041	2.70456	5.53382	3.71241
1109081	-0.100255	0.160296	0.764616	-0.985488	4.96383	4.86702	5.12444	5.73323	3.99061
1109428	1.07815	-1.91402	2.0455	-1.78803	7.04253	8.12219	5.12444	9.09074	5.25293
1109927	2.60551	-0.8546	3.40122	0.246309	4.64974	7.25931	3.81105	8.05548	4.89723
1110046	1.33748	-0.0376969	1.22722	0.779244	1.80416	3.19434	1.76732	3.08836	2.60592
1110054	-0.0889114	-0.0344946	-0.40267	0.107706	3.04318	2.94636	3.00634	2.62959	3.15569
1110116	0.562851	2.46215	0.867435	1.92862	2.35393	2.94636	4.85467	3.27182	4.32707
1110126	0.218309	-0.421637	-0.40584	-0.513807	3.68541	3.89693	3.25432	3.27182	3.15569
1110172	-0.0961307	1.23798	0.867435	0.239347	2.35393	2.25711	3.64857	3.27182	2.60592
1110402	3.078	0.714808	3.42777	0.787305	6.14683	9.23057	6.86567	9.58135	6.94004
1110911	-1.36941	0.128423	-0.40584	-1.03393	3.68541	2.25711	3.81105	3.27182	2.60592
1111113	0.631698	1.84927	2.15652	2.26213	2.74139	3.40513	4.6129	4.9213	5.02581
1111404	-2.89694	-1.01832	-4.27949	-1.73161	4.64974	1.70734	3.64857	0.355374	2.90771
1111405	-0.465517	-0.0352254	-0.120293	-0.130039	2.74139	2.25711	2.70456	2.62959	2.60592
1111732	-0.404468	0.337011	0.76571	-0.280386	3.99375	3.58859	4.32208	4.74769	3.71241
1112454	-0.100745	0.503404	-1.4833	0.405057	1.80416	1.70734	2.31709	0.355374	2.21845
1113179	0.520368	-0.483997	0.748289	-0.578389	4.12609	4.63811	3.64857	4.86572	3.54993
1113280	0.73971	-0.268792	1.58421	0.0768475	3.29116	4.02927	3.00634	4.86572	3.36648
1113441	-2.35189	-0.0376969	-2.66854	-2.39053	1.80416	-0.488818	1.76732	-0.80559	-0.527475
1113655	-0.884327	-1.73204	-0.756947	-2.20105	4.46254	3.58859	2.70456	3.7125	2.21845
1113942	0.974442	0.311006	-0.8416	0.0528964	3.50195	4.46237	3.81105	2.62959	3.54993
1114153	-0.812975	-1.66829	0.914293	-0.851346	3.50195	2.64458	1.76732	4.40175	2.60592
1114219	-0.089609	0.938125	-1.12813	0.496461	3.50195	3.40513	4.4257	2.3278	3.99061
1114470	1.59803	1.18071	1.6356	-0.130039	2.74139	4.36572	3.95691	4.40175	2.60592
1114527	-0.0965192	1.15275	-0.413163	2.11564	-0.392	-0.488818	0.732126	-0.80559	1.66868
1114770	-5.52378	-3.33935	-7.8247	-3.7752	8.1967	2.64458	4.85467	0.355374	4.42371
1114851	-2.50998	-2.14469	-1.43363	-2.9338	7.44715	4.93588	5.29805	6.01436	4.51426
1114854	2.69914	-0.0367528	0.772075	2.11564	-0.392	2.25711	-0.428838	0.355374	1.66868
1114886	2.9496	0.732495	3.0947	0.0215428	5.27932	8.23568	6.01372	8.38175	5.30453
1115302	0.535077	1.03625	0.0850007	0.0528964	3.50195	4.02927	4.52235	3.58015	3.54993
1115356	1.09051	-0.0367528	0.772075	-0.135156	-0.392	0.672146	-0.428838	0.355374	-0.527475
1115481	1.50878	1.56842	1.85401	1.84426	0.768964	2.25711	2.31709	2.62959	2.60592
1115662	-1.73133	-3.92272	-1.50419	-1.77033	3.50195	1.70734	-0.428838	1.94034	1.66868
1116012	0.562851	-0.577594	0.867435	-0.679632	2.35393	2.94636	1.76732	3.27182	1.66868
1116188	2.69914	2.21768	0.772075	2.66043	-0.392	2.25711	1.76732	0.355374	2.21845
1116241	1.50479	0.749936	0.893112	2.04009	3.04318	4.55292	3.81105	3.94533	5.08603
1116367	0.443766	2.08999	-0.419906	1.5028	1.80416	2.25711	3.95691	1.39057	3.36648
1116766	-1.70476	-0.0364924	-0.959803	-0.13484	2.35393	0.672146	2.31709	1.39057	2.21845
1117080	-0.293114	-0.0347608	-0.40337	0.0528964	3.50195	3.19434	3.46511	3.08836	3.54993
1117302	0.529931	-3.08001	0.486711	-0.678013	3.84789	4.36572	0.732126	4.32133	3.15569
1117309	1.10275	-0.0376969	-0.419906	0.779244	1.80416	2.94636	1.76732	1.39057	2.60592
1117470	-3.42674	0.740176	-2.13548	-1.85682	4.12609	0.672146	4.85467	1.94034	2.21845
1117486	0.218309	0.945382	0.271599	0.930199	3.68541	3.89693	4.6129	3.94533	4.59945
1117619	-2.79545	-0.239054	-2.0505	-0.566003	3.50195	0.672146	3.25432	1.39057	2.90771
1117654	0.964274	-1.22711	2.08912	1.47008	0.768964	1.70734	-0.428838	2.87757	2.21845
1117690	-1.70476	0.334161	-0.959803	-0.679632	2.35393	0.672146	2.70456	1.39057	1.66868
1117774	2.15656	1.68531	3.24119	2.28434	2.35393	4.55292	4.08925	5.63697	4.67987
1117993	-0.447534	1.37196	0.0937226	1.96938	5.16128	4.71852	6.53676	5.25986	7.13779
1118024	0.883281	0.53598	-0.40584	-0.310368	3.68541	4.55292	4.21039	3.27182	3.36648
1118208	0.658138	-1.66829	0.0850007	0.362373	3.50195	4.15041	1.76732	3.58015	3.85827
1118502	3.07299	1.15275	2.38177	2.66043	-0.392	2.64458	0.732126	1.94034	2.21845
1118730	0.605524	-0.268792	0.289634	0.25753	3.29116	3.89693	3.00634	3.58015	3.54993
1119178	0.452161	0.419935	0.632133	-0.0102817	5.0327	5.48773	5.45298	5.66978	5.02581
1119501	2.16777	1.02732	2.78061	3.19207	0.768964	2.94636	1.76732	3.58015	3.99061
1119609	0.193465	-2.01191	0.114822	-2.11304	2.74139	2.94636	0.732126	2.87757	0.633489
1119720	-1.88678	-1.10857	-0.514758	-0.577343	4.55919	2.64458	3.46511	4.04895	3.99061
1119863	-0.608342	1.0373	-2.90925	0.419901	3.29116	2.64458	4.32208	0.355374	3.71241
1119923	-0.465517	0.247882	-0.782888	0.593521	2.74139	2.25711	3.00634	1.94034	3.36648
1119936	2.69914	2.75878	1.83547	-0.135156	-0.392	2.25711	2.31709	1.39057	-0.527475
1119996	-1.16486	1.77788	1.40733	2.12705	1.80416	0.672146	3.64857	3.27182	3.99061
1120009	1.41708	2.25008	2.82224	1.86322	4.12609	5.53287	6.36534	6.94254	5.97997
1120283	1.54098	3.07474	2.08477	4.02685	1.80416	3.40513	4.927	3.94533	5.88152
1120338	-0.527842	0.311006	0.656528	-0.851346	3.50195	2.94636	3.81105	4.1456	2.60592
1120437	0.138299	-0.284135	0.304298	-0.636815	6.08337	6.22517	5.79947	6.39395	5.44908
1120497	-2.35189	-2.29213	-0.419906	-0.139736	1.80416	-0.488818	-0.428838	1.39057	1.66868
1120541	0.824151	-1.229	0.733188	-1.60692	4.24723	5.06446	3.00634	4.97481	2.60592
1120642	-1.01003	0.482253	-0.782888	0.774204	2.74139	1.70734	3.25432	1.94034	3.54993
1121085	1.73438	1.6068	1.09878	1.13694	4.12609	5.85059	5.72034	5.21609	5.25293
1121211	-1.88678	-0.926516	-1.13531	-0.340955	4.55919	2.64458	3.64857	3.4343	4.22344
1121286	2.69914	2.21768	2.75783	3.75818	-0.392	2.25711	1.76732	2.3278	3.36648
1121375	0.693779	-1.721	1.53645	-0.985488	4.96383	5.66036	3.25432	6.50718	3.99061
1121525	0.0977783	0.220645	0.492485	-1.42905	4.96383	5.06446	5.18467	5.46071	3.54993
1121544	-1.30863	-0.734708	-1.99985	-2.26598	3.99375	2.64458	3.25432	1.94034	1.66868
1121619	-0.293114	-0.756533	0.559047	0.0528964	3.50195	3.19434	2.70456	4.04895	3.54993
1121675	-1.70476	-1.64252	-0.413502	-0.679632	2.35393	0.672146	0.732126	1.94034	1.66868
1121748	-0.982191	-3.71808	-1.29956	-0.126591	3.29116	2.25711	-0.428838	1.94034	3.15569
1122000	-0.0961307	0.617268	-0.0374401	0.239347	2.35393	2.25711	3.00634	2.3278	2.60592
1122066	1.2705	-2.52858	1.03813	0.701094	3.29116	4.55292	0.732126	4.32133	3.99061
1122129	-0.747893	-0.317602	0.0355605	0.107706	3.04318	2.25711	2.70456	3.08836	3.15569
1122196	-0.0889114	0.199876	1.09546	1.27685	3.04318	2.94636	3.25432	4.1456	4.32707
1122610	-2.43531	-3.03466	-0.916671	-3.133	5.38841	2.94636	2.31709	4.47791	2.21845
1122638	1.15165	1.03625	0.559047	1.81984	3.50195	4.63811	4.52235	4.04895	5.30453
1122995	-0.0889114	0.199876	0.377423	-3.58219	3.04318	2.94636	3.25432	3.4343	-0.527475
1123114	-0.640641	1.5501	-2.02319	-0.679632	2.35393	1.70734	3.95691	0.355374	1.66868
1123319	1.09051	2.75878	2.38177	3.03462	-0.392	0.672146	2.31709	1.94034	2.60592
1123436	-0.465517	-0.405878	0.114822	0.390083	2.74139	2.25711	2.31709	2.87757	3.15569
1123438	1.09051	2.21768	1.83547	2.11564	-0.392	0.672146	1.76732	1.39057	1.66868
1124148	2.40249	-0.037609	2.08912	2.12961	0.768964	3.19434	0.732126	2.87757	2.90771
1124171	-1.27918	-0.308606	-0.481698	-1.31769	5.16128	3.89693	4.85467	4.68484	3.85827
1124221	-3.26117	-0.405878	-1.32919	-0.130039	2.74139	-0.488818	2.31709	1.39057	2.60592
1124227	0.862623	-2.29601	2.05389	-1.43752	5.53796	6.4058	3.25432	7.59953	4.11175
1124244	0.344353	-1.64829	1.2632	-1.74046	4.8915	5.23807	3.25432	6.16001	3.15569
1124465	1.88426	0.503404	1.84916	-1.20376	1.80416	3.75107	2.31709	3.7125	0.633489
1124542	0.535077	0.718563	0.218566	0.619439	3.50195	4.02927	4.21039	3.7125	4.11175
1124585	-1.2924	1.2716	0.0355605	0.654198	3.04318	1.70734	4.32208	3.08836	3.71241
1124655	1.50878	-0.037609	1.19141	-0.138743	0.768964	2.25711	0.732126	1.94034	0.633489
1124845	2.06514	2.02882	1.83847	1.92862	2.35393	4.46237	4.4257	4.23615	4.32707
1125283	0.817615	0.503404	0.126395	-2.39053	1.80416	2.64458	2.31709	1.94034	-0.527475
1125312	-1.18682	-1.12719	-0.40337	-1.22553	3.50195	2.25711	2.31709	3.08836	2.21845
1125919	-0.100091	0.638416	0.974631	0.95813	4.81534	4.71852	5.45298	5.79402	5.77584
1125993	-1.15913	-1.75847	0.116493	-2.40161	4.12609	2.94636	2.31709	4.23615	1.66868
1125995	-0.747893	-0.317602	0.523931	0.107706	3.04318	2.25711	2.70456	3.58015	3.15569
1126333	-0.747893	-0.317602	-1.06526	-0.412415	3.04318	2.25711	2.70456	1.94034	2.60592
1126469	-0.608342	-0.551899	-0.0186248	-1.56569	3.29116	2.64458	2.70456	3.27182	1.66868
1126503	1.87296	1.93515	3.54633	2.38035	2.74139	4.63811	4.69809	6.3132	5.14384
1127014	2.69914	4.71863	3.48259	1.05161	-0.392	2.25711	4.32208	3.08836	0.633489
1127260	-7.25373	0.848872	-12.3709	-5.60755	12.7448	5.48773	13.5943	0.355374	7.13779
1127270	-5.43791	1.86398	-7.3988	-4.3213	8.8344	3.40513	10.6998	1.39057	4.51426
1127427	-0.24198	-0.734708	0.252125	-1.06166	3.99375	3.75107	3.25432	4.23615	2.90771
1127444	-0.200363	-3.07461	1.26933	-1.25839	6.08337	5.8858	3.00634	7.35928	4.82836
1127554	0.310287	0.947018	0.679636	0.722244	4.24723	4.55292	5.18467	4.9213	4.96295
1127594	0.443766	-0.0376969	-0.419906	-1.20376	1.80416	2.25711	1.76732	1.39057	0.633489
1127614	-0.0916677	0.482253	-1.32919	-0.130039	2.74139	2.64458	3.25432	1.39057	2.60592
1128290	-2.07414	0.247882	-0.406826	-1.04902	2.74139	0.672146	3.00634	2.3278	1.66868
1128719	0.964274	2.22218	1.85401	1.84426	0.768964	1.70734	3.00634	2.62959	2.60592
1128928	-0.302196	0.568441	0.611134	-0.340955	4.55919	4.2621	5.12444	5.17096	4.22344
1129079	3.07299	1.15275	1.83547	-0.135156	-0.392	2.64458	0.732126	1.39057	-0.527475
1129426	-1.15976	-1.47397	0.30974	0.491135	3.84789	2.64458	2.31709	4.1456	4.32707
1129633	0.535077	-0.473425	-0.40337	-0.127786	3.50195	4.02927	3.00634	3.08836	3.36648
1129810	2.15463	3.41254	-0.413163	2.66043	-0.392	1.70734	3.00634	-0.80559	2.21845
1129817	0.797579	-0.577594	-0.0374401	-0.679632	2.35393	3.19434	1.76732	2.3278	1.66868
1130017	-0.823811	-1.02255	-0.64845	-2.04795	4.96383	4.15041	3.95691	4.32133	2.90771
1130184	-2.07414	2.59096	-0.782888	2.81693	2.74139	0.672146	5.35157	1.94034	5.58044
1130353	-2.07414	-3.20141	-3.57782	-3.29981	2.74139	0.672146	-0.428838	-0.80559	-0.527475
1130452	-0.0965192	-0.0367528	-0.413163	1.05161	-0.392	-0.488818	-0.428838	-0.80559	0.633489
1131232	-2.89694	0.278544	-1.77209	-0.229998	4.64974	1.70734	4.927	2.87757	4.42371
1131305	-2.59082	-1.46365	-1.84586	-0.646713	3.29116	0.672146	1.76732	1.39057	2.60592
1131736	0.817615	-0.0376969	0.126395	0.405057	1.80416	2.64458	1.76732	1.94034	2.21845
1132176	2.94928	2.66085	3.82808	2.91088	0.768964	3.75107	3.46511	4.61911	3.71241
1132242	1.54444	-0.666046	2.04115	-0.96251	4.12609	5.66036	3.46511	6.16001	3.15569
1132379	-2.07414	0.247882	-0.406826	-0.130039	2.74139	0.672146	3.00634	2.3278	2.60592
1132557	0.193465	-0.94698	-0.406826	-0.504226	2.74139	2.94636	1.76732	2.3278	2.21845
1132740	1.18188	1.68531	0.867435	2.0263	2.35393	3.58859	4.08925	3.27182	4.42371
1132925	-0.710424	-0.939115	-1.31072	-1.40812	3.68541	2.94636	2.70456	2.3278	2.21845
1132990	2.15463	3.8512	2.75783	3.55474	-0.392	1.70734	3.46511	2.3278	3.15569
1133187	0.520368	2.27575	1.3052	3.14078	4.12609	4.63811	6.39112	5.42272	7.26037
1133309	-1.86737	-3.12125	-1.60693	-3.14992	7.97866	6.11079	4.85467	6.37418	4.82836
1133334	-1.01003	0.247882	-1.32919	0.390083	2.74139	1.70734	3.00634	1.39057	3.15569
1133376	-0.0965192	3.12943	-0.413163	2.66043	-0.392	-0.488818	2.70456	-0.80559	2.21845
1133557	2.69914	1.15275	3.04436	3.03462	-0.392	2.25711	0.732126	2.62959	2.60592
1133859	0.709861	0.425002	1.34538	-0.373405	4.35892	5.06446	4.77851	5.70186	3.99061
1133909	0.581643	-0.599932	0.528296	-0.836624	6.23706	6.82395	5.63661	6.77176	5.40249
1133978	0.982269	1.35593	2.03083	1.76415	5.0327	6.01863	6.39112	7.07087	6.80333
1133993	-0.640641	-0.0364924	-2.02319	-0.679632	2.35393	1.70734	2.31709	0.355374	1.66868
1134069	-2.59082	0.351922	-0.636967	0.0768475	3.29116	0.672146	3.64857	2.62959	3.36648
1134090	0.253674	-0.756533	0.0850007	0.0528964	3.50195	3.75107	2.70456	3.58015	3.54993
1134123	-2.86397	-8.41857	-1.9576	-7.56008	11.667	8.8035	3.25432	9.71109	4.11175
1134176	1.54098	0.874057	0.502457	0.405057	1.80416	3.40513	2.70456	2.3278	2.21845
1134180	-0.52225	-3.40302	1.24332	-1.77938	5.75717	5.23807	2.31709	7.00813	3.99061
1134285	0.458307	-0.268792	-1.29956	0.25753	3.29116	3.75107	3.00634	1.94034	3.54993
1134288	1.90517	-3.22887	2.66089	-0.826879	3.99375	5.8858	0.732126	6.64553	3.15569
1135129	7.35663	8.1736	-2.66269	1.35466	6.08337	13.4472	14.2681	3.4343	7.44402
1135341	-1.28687	-0.037609	0.645112	-1.32551	0.768964	-0.488818	0.732126	1.39057	-0.527475
1135383	1.30908	-2.73322	2.18324	-2.83435	3.50195	4.79468	0.732126	5.66978	0.633489
1136011	-0.640641	0.617268	-0.959803	-0.13484	2.35393	1.70734	3.00634	1.39057	2.21845
1136038	1.50878	1.02732	1.19141	0.925283	0.768964	2.25711	1.76732	1.94034	1.66868
1136197	-3.26117	-2.01191	-0.120293	-1.04902	2.74139	-0.488818	0.732126	2.62959	1.66868
1136493	0.283811	-1.41422	0.774182	-1.38941	5.48981	5.77748	4.08925	6.27107	4.11175
1136625	2.606	3.63373	4.94217	2.7485	0.768964	3.40513	4.4257	5.73323	3.54993
1137140	2.15463	1.15275	2.75783	1.05161	-0.392	1.70734	0.732126	2.3278	0.633489
1137182	1.88263	1.93908	1.56747	0.925283	0.768964	2.64458	2.70456	2.3278	1.66868
1137242	-0.34992	-1.06725	-0.465143	-0.691592	5.58455	5.23807	4.52235	5.12437	4.89723
1137364	0.193465	1.18071	1.0624	-1.04902	2.74139	2.94636	3.95691	3.83363	1.66868
1137511	0.817615	-1.10263	1.56908	0.779244	1.80416	2.64458	0.732126	3.4343	2.60592
1137546	-2.35189	-1.10263	-1.4833	-0.139736	1.80416	-0.488818	0.732126	0.355374	1.66868
1138209	-0.089609	-1.66829	-0.223258	-0.851346	3.50195	3.40513	1.76732	3.27182	2.60592
1138613	0.562851	1.05593	-2.02319	1.58715	2.35393	2.94636	3.46511	0.355374	3.99061
1138796	-1.70476	-2.83202	-0.959803	-2.93043	2.35393	0.672146	-0.428838	1.39057	-0.527475
1138920	1.10275	3.98555	0.126395	4.1564	1.80416	2.94636	5.83746	1.94034	6.01135
1139004	2.16567	0.874057	2.69397	1.68349	1.80416	4.02927	2.70456	4.55024	3.54993
1139080	-0.088481	-0.922552	-1.29956	-1.0209	3.29116	3.19434	2.31709	1.94034	2.21845
1139178	-0.100745	-0.0376969	-1.4833	0.405057	1.80416	1.70734	1.76732	0.355374	2.21845
1139216	-4.16506	-1.85087	-0.585952	-3.01693	3.68541	-0.488818	1.76732	3.08836	0.633489
1139422	-2.89179	-0.577594	-0.413502	-1.74366	2.35393	-0.488818	1.76732	1.94034	0.633489
1139606	-0.0996186	-0.573327	-0.00722854	-1.04318	6.29423	6.19741	5.72034	6.29229	5.25293
1139701	-0.089609	-0.756533	-4.29913	0.215268	3.50195	3.40513	2.70456	-0.80559	3.71241
1139717	1.09707	-2.29429	-0.689203	-0.786602	3.04318	4.15041	0.732126	2.3278	2.21845
1139826	-0.997869	-0.418878	-2.37968	-0.755082	4.73492	3.75107	4.32208	2.3278	3.99061
1139832	0.193465	-0.94698	-0.782888	-2.11304	2.74139	2.94636	1.76732	1.94034	0.633489
1139885	0.443766	-0.0376969	-2.66854	1.68349	1.80416	2.25711	1.76732	-0.80559	3.54993
1140042	-1.91016	-2.37358	-1.39848	-2.18305	5.09843	3.19434	2.70456	3.7125	2.90771
1140077	3.07299	2.75878	1.83547	2.11564	-0.392	2.64458	2.31709	1.39057	1.66868
1140099	3.35812	2.21768	3.6627	3.03462	-0.392	2.94636	1.76732	3.27182	2.60592
1140250	-2.89179	-0.577594	-0.959803	-0.13484	2.35393	-0.488818	1.76732	1.39057	2.21845
1140319	0.400891	1.57923	0.454181	3.12451	3.50195	3.89693	5.06159	3.94533	6.61193
1140912	0.145816	0.586219	-0.689203	0.107706	3.04318	3.19434	3.64857	2.3278	3.15569
1141062	-0.63126	-1.14513	-0.0846702	-3.6324	6.55032	5.92017	5.40316	6.47041	2.90771
1141478	-1.37696	0.00592577	-0.826871	-0.547405	5.62968	4.2621	5.63661	4.80792	5.08603
1141535	0.295819	1.0373	-1.29956	-1.56569	3.29116	3.58859	4.32208	1.94034	1.66868
1141581	-0.890069	-5.06505	0.941421	-3.799	8.31189	7.42402	3.25432	9.25645	4.51426
1141603	0.202481	-0.956483	0.265122	-0.818256	5.0327	5.23807	4.08925	5.30233	4.22344
1141844	1.09051	1.15275	0.772075	-0.135156	-0.392	0.672146	0.732126	0.355374	-0.527475
1142283	1.84577	1.48971	1.0767	1.02182	4.55919	6.4058	6.04653	5.63697	5.58044
1142367	0.200458	-0.168961	0.569501	-0.181484	5.71592	5.92017	5.54771	6.29229	5.53797
1142382	0.458307	1.0373	0.143125	1.14024	3.29116	3.75107	4.32208	3.4343	4.42371
1142383	3.35812	1.15275	1.83547	3.31996	-0.392	2.94636	0.732126	1.39057	2.90771
1143199	1.33748	-0.0376969	1.56908	1.29937	1.80416	3.19434	1.76732	3.4343	3.15569
1143302	1.00108	4.67473	-0.959803	5.11396	2.35393	3.40513	7.07092	1.39057	7.5114
1143418	0.443766	-2.29213	1.0241	-0.139736	1.80416	2.25711	-0.428838	2.87757	1.66868
1143520	0.46117	-0.182245	0.39794	-0.233838	5.58455	6.05001	5.40316	5.98859	5.35434
1143667	1.50878	2.22218	1.85401	2.56782	0.768964	2.25711	3.00634	2.62959	3.36648
1143675	2.16777	1.56842	2.47235	1.84426	0.768964	2.94636	2.31709	3.27182	2.60592
1143680	-0.475697	0.412039	-1.68678	-0.748585	3.68541	3.19434	4.08925	1.94034	2.90771
1143705	-1.16486	0.503404	0.502457	-2.39053	1.80416	0.672146	2.31709	2.3278	-0.527475
1144094	-0.585263	-3.22887	-1.33725	-0.826879	3.99375	3.40513	0.732126	2.62959	3.15569
1144510	-1.55287	-2.46435	-0.994382	-1.93313	5.91132	4.36572	3.46511	4.9213	3.99061
1144576	-0.982619	-3.80702	-0.988804	-2.29934	4.55919	3.58859	0.732126	3.58015	2.21845
1144705	-1.16486	-1.10263	-0.419906	0.405057	1.80416	0.672146	0.732126	1.39057	2.21845
1144988	1.50878	-0.037609	1.56747	-0.138743	0.768964	2.25711	0.732126	2.3278	0.633489
1145052	0.42505	0.35228	0.404946	1.91515	6.37594	6.80569	6.73089	6.78679	8.29588
1145310	-1.25521	0.853553	-1.38886	-2.93593	4.64974	3.40513	5.50112	3.27182	1.66868
1145360	2.15463	1.15275	0.772075	1.05161	-0.392	1.70734	0.732126	0.355374	0.633489
1145548	-0.0931145	-3.08001	-1.18839	-1.57232	3.84789	3.75107	0.732126	2.62959	2.21845
1145623	1.25638	0.868596	-0.120293	1.91495	2.74139	4.02927	3.64857	2.62959	4.67987
1145843	-0.0916677	-2.01191	-0.120293	-0.130039	2.74139	2.64458	0.732126	2.62959	2.60592
1146199	-0.163344	-1.71483	0.177388	-0.74446	5.16128	5.00161	3.46511	5.34358	4.42371
1146247	1.10275	-0.0376969	1.71559	1.06459	1.80416	2.94636	1.76732	3.58015	2.90771
1146294	4.29611	3.86179	-2.23308	-1.40812	3.68541	7.96649	7.53112	1.39057	2.21845
1146390	-1.68248	-1.62284	-2.54615	-3.33001	3.99375	2.25711	2.31709	1.39057	0.633489
1146558	3.67896	0.874057	4.02432	1.29937	1.80416	5.53287	2.70456	5.88064	3.15569
1146559	0.193465	0.247882	0.806308	0.774204	2.74139	2.94636	3.00634	3.58015	3.54993
1146623	-0.0965192	1.15275	3.04436	2.66043	-0.392	-0.488818	0.732126	2.62959	2.21845
1147025	1.00108	1.23798	2.22317	1.14359	2.35393	3.40513	3.64857	4.61911	3.54993
1147027	-0.716466	-2.00808	0.0701506	-0.88917	4.73492	4.02927	2.70456	4.80792	3.85827
1147127	0.964274	1.93908	-1.60352	0.925283	0.768964	1.70734	2.70456	-0.80559	1.66868
1147168	-0.374044	-2.29429	-1.06526	-3.58219	3.04318	2.64458	0.732126	1.94034	-0.527475
1147552	-0.0965192	1.15275	-0.413163	2.11564	-0.392	-0.488818	0.732126	-0.80559	1.66868
1147832	-0.747893	-0.317602	0.215672	-0.127072	3.04318	2.25711	2.70456	3.27182	2.90771
1147863	-2.0287	-0.410435	-1.16823	-0.828434	5.91132	3.89693	5.50112	4.74769	5.08603
1147957	-1.15976	-0.585843	-0.261788	-0.678013	3.84789	2.64458	3.25432	3.58015	3.15569
1148140	-0.0998421	1.02732	-0.41828	0.925283	0.768964	0.672146	1.76732	0.355374	1.66868
1148145	2.40249	2.22218	1.19141	2.12961	0.768964	3.19434	3.00634	1.94034	2.90771
1148256	-0.374044	-0.688255	-1.06526	-0.127072	3.04318	2.64458	2.31709	1.94034	2.90771
1148413	0.813423	0.0989674	1.8116	-0.133281	3.99375	4.79468	4.08925	5.79402	3.85827
1148611	1.1222	-0.405878	1.28035	0.155305	2.74139	3.89693	2.31709	4.04895	2.90771
1148831	0.885744	-4.2695	0.716588	-1.57232	3.84789	4.71852	-0.428838	4.55024	2.21845
1148867	-1.16486	1.59583	0.788989	1.5028	1.80416	0.672146	3.46511	2.62959	3.36648
1149412	-0.351449	-4.55514	0.434605	-3.71934	7.56796	7.21848	3.00634	8.00497	3.85827
1149463	3.07299	3.12943	3.27948	3.55474	-0.392	2.64458	2.70456	2.87757	3.15569
1149578	1.09051	1.15275	1.83547	2.66043	-0.392	0.672146	0.732126	1.39057	2.21845
1149601	-0.995557	-1.85087	0.880794	-1.03393	3.68541	2.64458	1.76732	4.55024	2.60592
1149662	-0.475697	-1.85087	0.650917	-1.40812	3.68541	3.19434	1.76732	4.32133	2.21845
1150120	-0.088481	-0.551899	-0.9235	-0.126591	3.29116	3.19434	2.70456	2.3278	3.15569
1150374	-0.585263	-4.41837	-0.154558	-3.33001	3.99375	3.40513	-0.428838	3.83363	0.633489
1150482	-0.747893	-1.22936	-0.689203	-2.39542	3.04318	2.25711	1.76732	2.3278	0.633489
1150565	-1.70476	0.334161	-0.413502	0.52469	2.35393	0.672146	2.70456	1.94034	2.90771
1150585	-1.28687	-0.037609	-1.60352	0.925283	0.768964	-0.488818	0.732126	-0.80559	1.66868
1150764	3.0965	4.06707	2.6341	2.7485	0.768964	3.89693	4.85467	3.4343	3.54993
1150765	-0.468975	-0.0372008	-1.27324	0.0657411	4.35892	3.89693	4.32208	3.08836	4.42371
1151380	-0.812975	-2.73322	-3.11389	-2.83435	3.50195	2.64458	0.732126	0.355374	0.633489
1151930	-0.0916677	-0.94698	0.806308	0.593521	2.74139	2.64458	1.76732	3.58015	3.36648
1152037	-1.28687	-1.22711	0.645112	-0.138743	0.768964	-0.488818	-0.428838	1.39057	0.633489
1152119	0.797579	-0.0364924	-0.959803	0.239347	2.35393	3.19434	2.31709	1.39057	2.60592
1152121	-1.01003	-0.405878	-3.57782	-0.130039	2.74139	1.70734	2.31709	-0.80559	2.60592
1152355	1.78717	3.43809	-2.39258	3.24712	2.74139	4.55292	6.20022	0.355374	6.01135
1152390	2.16567	5.02805	0.502457	5.47899	1.80416	4.02927	6.88393	2.3278	7.33666
1152442	-0.0998421	1.02732	-0.41828	-0.138743	0.768964	0.672146	1.76732	0.355374	0.633489
1152465	-1.70476	0.334161	-2.02319	-0.679632	2.35393	0.672146	2.70456	0.355374	1.66868
1152545	-0.755818	0.409577	-0.916671	-0.88047	5.38841	4.63811	5.79947	4.47791	4.51426
1153109	-0.0916677	-2.01191	-1.32919	-0.504226	2.74139	2.64458	0.732126	1.39057	2.21845
1153380	-2.97803	-4.1053	-1.68678	-4.2037	3.68541	0.672146	-0.428838	1.94034	-0.527475
1153478	0.193465	0.247882	-0.782888	0.936575	2.74139	2.94636	3.00634	1.94034	3.71241
1153529	3.92814	3.41417	4.0173	4.10752	0.768964	4.71852	4.21039	4.80792	4.89723
1153548	1.38486	-1.6264	2.36681	0.789175	4.35892	5.73949	2.70456	6.72571	5.14384
1153600	1.09051	4.19697	1.83547	3.03462	-0.392	0.672146	3.81105	1.39057	2.60592
1153653	1.34437	1.05593	1.74722	0.759469	2.35393	3.75107	3.46511	4.1456	3.15569
1153684	1.09051	3.41254	3.27948	1.05161	-0.392	0.672146	3.00634	2.87757	0.633489
1153790	1.17908	1.14276	-0.636967	0.25753	3.29116	4.46237	4.4257	2.62959	3.54993
1153888	0.631698	-0.94698	0.939873	-0.130039	2.74139	3.40513	1.76732	3.7125	2.60592
1153946	-1.70476	-1.64252	0.249093	0.239347	2.35393	0.672146	0.732126	2.62959	2.60592
1154118	-0.0998421	-1.22711	2.47235	0.925283	0.768964	0.672146	-0.428838	3.27182	1.66868
1155047	0.0394231	0.222909	1.32057	-0.133281	3.99375	4.02927	4.21039	5.30233	3.85827
1155092	-1.53413	-1.3596	-0.9309	-1.6958	5.67345	4.15041	4.32208	4.74769	3.99061
1155201	1.02107	1.47539	0.567723	3.76031	3.99375	5.00161	5.45298	4.55024	7.74396
1155693	-0.0982577	-0.904627	0.193511	-0.031943	4.35892	4.2621	3.46511	4.55024	4.32707
1155728	-0.507467	-0.33294	-0.94704	-0.669144	4.64974	4.15041	4.32208	3.7125	3.99061
1155942	-1.6111	-6.52005	-0.805107	-4.35283	7.27327	5.66036	0.732126	6.47041	2.90771
1156000	-0.0962082	-2.29957	1.41619	-1.85682	4.12609	4.02927	1.76732	5.53382	2.21845
1156407	0.81953	-2.29957	0.202214	-0.134824	4.12609	4.93588	1.76732	4.32133	3.99061
1156452	-1.16486	-0.0376969	-1.4833	-1.20376	1.80416	0.672146	1.76732	0.355374	0.633489
1156456	-2.35189	-1.10263	-1.4833	-2.39053	1.80416	-0.488818	0.732126	0.355374	-0.527475
1156648	-1.21949	-5.3344	0.34291	-5.43553	6.08337	4.86702	0.732126	6.43269	0.633489
1157012	-0.0916677	0.482253	0.939873	0.155305	2.74139	2.64458	3.25432	3.7125	2.90771
1157697	-0.995557	-0.0352937	-2.23308	-1.03393	3.68541	2.64458	3.64857	1.39057	2.60592
1157988	-2.87283	-3.02227	-2.22417	-2.911	6.26593	3.40513	3.25432	4.04895	3.36648
1158149	-3.36688	-1.71107	-4.88953	-2.47667	6.32198	2.94636	4.6129	1.39057	3.85827
1158274	-0.527842	-1.66829	0.0850007	-1.22553	3.50195	2.94636	1.76732	3.58015	2.21845
1158331	-2.32814	-1.52644	-1.7397	-1.62775	7.12361	4.79468	5.59285	5.38369	5.49421
1158403	1.16993	1.23244	-3.46068	-0.912791	3.84789	5.00161	5.06159	0.355374	2.90771
1158485	1.06586	-1.66829	1.37957	-0.331224	3.50195	4.55292	1.76732	4.86572	3.15569
1158597	-0.640641	-1.64252	0.249093	-1.74366	2.35393	1.70734	0.732126	2.62959	0.633489
1158858	3.97715	2.75878	2.38177	2.11564	-0.392	3.58859	2.31709	1.94034	1.66868
1159389	-0.220499	1.06053	0.158716	-1.32158	4.24723	4.02927	5.29805	4.40175	2.90771
1159542	-1.18682	-2.73322	-3.11389	-1.22553	3.50195	2.25711	0.732126	0.355374	2.21845
1159922	1.36133	2.67569	1.37482	-0.340955	4.55919	5.92017	7.23643	5.93562	4.22344
1159926	-0.0998421	1.56842	-0.41828	2.12961	0.768964	0.672146	2.31709	0.355374	2.90771
1160016	0.428193	-0.0352254	1.28035	0.774204	2.74139	3.19434	2.70456	4.04895	3.54993
1160148	0.0271636	-0.569334	-0.510201	-0.547405	5.62968	5.66036	5.06159	5.12437	5.08603
1160388	-0.475697	-0.939115	0.650917	-0.129686	3.68541	3.19434	2.70456	4.32133	3.54993
1160476	1.50878	-0.037609	-0.41828	1.84426	0.768964	2.25711	0.732126	0.355374	2.60592
1160545	0.530116	-0.0344946	1.76062	0.801304	3.04318	3.58859	3.00634	4.80792	3.85827
1160719	1.69575	0.686546	-0.406826	1.21777	2.74139	4.46237	3.46511	2.3278	3.99061
1160917	-2.22187	-0.960102	-1.77651	-1.5522	7.71125	5.48773	6.75093	5.93562	6.15875
1160919	0.968911	0.476639	0.770877	0.930019	4.64974	5.6191	5.12444	5.42272	5.58044
1161178	-2.07414	-0.94698	-0.406826	-0.130039	2.74139	0.672146	1.76732	2.3278	2.60592
1161299	-0.590521	0.690397	-0.359564	1.79483	6.20761	5.6191	6.90197	5.85234	8.00778
1161463	-0.720894	1.38787	-1.23777	1.58456	4.12609	3.40513	5.50112	2.87757	5.70083
1161480	0.188289	-2.01508	-0.128223	-0.678013	3.84789	4.02927	1.76732	3.7125	3.15569
1161700	-5.00935	-4.60873	-6.04787	-5.77109	8.40565	3.40513	3.81105	2.3278	2.60592
1161743	-1.30863	-0.184648	-0.899024	0.697993	3.99375	2.64458	3.81105	3.08836	4.67987
1161820	-1.16486	3.86867	-2.66854	5.93252	1.80416	0.672146	5.72034	-0.80559	7.78991
1162059	-2.09456	-1.7382	-1.27594	-1.59598	6.34922	4.2621	4.6129	5.07622	4.75603
1162070	1.10275	1.59583	0.502457	1.68349	1.80416	2.94636	3.46511	2.3278	3.54993
1162432	1.69575	2.09277	-0.406826	0.390083	2.74139	4.46237	4.85467	2.3278	3.15569
1162745	-1.5267	-1.46365	-1.29956	-0.646713	3.29116	1.70734	1.76732	1.94034	2.60592
1163005	-3.00637	-2.30386	-3.32404	-1.45331	7.36949	4.36572	5.06159	4.04895	5.91509
1163101	0.692605	-0.317602	1.7003	0.107706	3.04318	3.75107	2.70456	4.74769	3.15569
1163314	3.07299	2.75878	1.83547	-0.135156	-0.392	2.64458	2.31709	1.39057	-0.527475
1163333	-1.53361	0.112613	0.107393	0.38606	3.84789	2.25711	3.95691	3.94533	4.22344
1163445	-0.85068	-1.04237	-1.19816	-1.04291	6.9916	6.14024	5.94578	5.79402	5.94789
1163465	-0.982191	-0.551899	0.143125	-0.646713	3.29116	2.25711	2.70456	3.4343	2.60592
1163493	-1.97858	-1.20037	-0.251313	-2.39114	4.64974	2.64458	3.46511	4.40175	2.21845
1163614	-2.35189	1.39154	0.126395	1.5028	1.80416	-0.488818	3.25432	1.94034	3.36648
1163661	-0.0998421	1.02732	1.19141	-0.138743	0.768964	0.672146	1.76732	1.94034	0.633489
1164003	1.09051	1.15275	-0.413163	1.05161	-0.392	0.672146	0.732126	-0.80559	0.633489
1164082	-0.0961307	-0.0364924	-3.20843	0.52469	2.35393	2.25711	2.31709	-0.80559	2.90771
1164142	1.00108	2.02882	1.43179	2.28434	2.35393	3.40513	4.4257	3.83363	4.67987
1164223	2.78679	2.45655	3.35214	0.925283	0.768964	3.58859	3.25432	4.1456	1.66868
1164237	1.18188	-0.0364924	0.867435	-2.93043	2.35393	3.58859	2.31709	3.27182	-0.527475
1165048	-0.0998421	-0.037609	-1.60352	-1.32551	0.768964	0.672146	0.732126	-0.80559	-0.527475
1165837	1.33748	1.9416	0.126395	1.29937	1.80416	3.19434	3.81105	1.94034	3.15569
1165845	1.30908	-0.239054	1.32169	1.11278	3.50195	4.79468	3.25432	4.80792	4.59945
1166043	1.96741	0.851639	1.17569	1.45307	2.35393	4.36572	3.25432	3.58015	3.85827
1166064	-0.293114	-0.0347608	0.0850007	-0.851346	3.50195	3.19434	3.46511	3.58015	2.60592
1166077	1.09707	0.586219	0.215672	0.107706	3.04318	4.15041	3.64857	3.27182	3.15569
1166322	0.118328	-1.97947	0.653314	-1.12098	5.22151	5.34318	3.25432	5.88064	4.11175
1166330	0.817615	1.77788	0.788989	1.29937	1.80416	2.64458	3.64857	2.62959	3.15569
1166344	0.0394231	0.0989674	0.337846	-0.826879	3.99375	4.02927	4.08925	4.32133	3.15569
1166826	1.00108	-0.0364924	-0.413502	-0.13484	2.35393	3.40513	2.31709	1.94034	2.21845
1166847	-0.417245	-4.1339	-0.418141	-1.84617	5.94741	5.53287	1.76732	5.53382	4.11175
1166853	-0.788768	-2.16394	-0.557162	0.697993	3.99375	3.19434	1.76732	3.4343	4.67987
1167056	-0.0965192	-0.0367528	-0.413163	2.11564	-0.392	-0.488818	-0.428838	-0.80559	1.66868
1167190	-0.640641	0.851639	-0.959803	-2.93043	2.35393	1.70734	3.25432	1.39057	-0.527475
1167311	1.0387	-0.151303	0.391498	-0.507493	4.35892	5.393	4.21039	4.74769	3.85827
1167360	0.839822	-0.688255	-0.167555	0.491827	3.04318	3.89693	2.31709	2.87757	3.54993
1167456	2.39279	0.439313	2.98202	1.53688	4.96383	7.36288	5.40316	7.95262	6.50578
1167518	-0.640641	0.334161	-0.959803	-0.679632	2.35393	1.70734	2.70456	1.39057	1.66868
1167642	-0.982191	-0.268792	-0.401852	-1.0209	3.29116	2.25711	3.00634	2.87757	2.21845
1167926	1.50878	1.93908	2.08912	2.36438	0.768964	2.25711	2.70456	2.87757	3.15569
1168442	-0.841608	-4.64069	-0.133681	-3.6778	5.38841	4.55292	0.732126	5.25986	1.66868
1168654	0.570209	-0.969079	-0.0414727	-1.72119	3.99375	4.55292	3.00634	3.94533	2.21845
1168884	-0.946872	2.99074	-0.64845	3.17861	4.96383	4.02927	7.95915	4.32133	8.14846
1169044	-0.527842	-2.73322	-3.11389	-2.83435	3.50195	2.94636	0.732126	0.355374	0.633489
1169074	-0.0998421	-1.22711	-1.60352	0.925283	0.768964	0.672146	-0.428838	-0.80559	1.66868
1169098	2.03319	1.11229	1.07878	1.29524	3.68541	5.70047	4.77851	4.74769	4.96295
1169433	4.3888	0.948495	3.50922	2.43264	3.99375	8.37226	4.927	7.49359	6.41485
1169863	2.69914	1.15275	-0.413163	-0.135156	-0.392	2.25711	0.732126	-0.80559	-0.527475
1169882	-1.16486	-2.29213	0.126395	-2.39053	1.80416	0.672146	-0.428838	1.94034	-0.527475
1169920	3.07299	1.15275	1.83547	2.11564	-0.392	2.64458	0.732126	1.39057	1.66868
1170246	-0.247352	-0.538341	-0.297638	0.340177	6.95662	6.71072	6.41643	6.66192	7.29902
1170363	1.10275	-0.0376969	0.502457	1.06459	1.80416	2.94636	1.76732	2.3278	2.90771
1170387	1.24218	-0.256236	1.1666	0.318563	5.0327	6.27912	4.77851	6.20546	5.35434
1170764	1.15165	1.37146	1.32169	1.3428	3.50195	4.63811	4.85467	4.80792	4.82836
1171231	-0.0961307	-0.0364924	0.249093	-2.93043	2.35393	2.25711	2.31709	2.62959	-0.527475
1171340	0.435952	-2.3106	0.117897	-1.6564	5.75717	6.19741	3.46511	5.88064	4.11175
1171418	0.343157	0.30684	0.630079	1.08339	4.12609	4.46237	4.4257	4.74769	5.19942
1171485	-1.70476	-0.0364924	-2.02319	-1.74366	2.35393	0.672146	2.31709	0.355374	0.633489
1171587	-0.0998421	2.45655	0.645112	2.36438	0.768964	0.672146	3.25432	1.39057	3.15569
1171614	0.736879	0.875807	0.82604	0.847143	3.99375	4.71852	4.85467	4.80792	4.82836
1172022	0.277718	-0.0364924	0.867435	0.962907	2.35393	2.64458	2.31709	3.27182	3.36648
1172142	-0.0931145	-0.0357828	0.212258	0.38606	3.84789	3.75107	3.81105	4.04895	4.22344
1172544	-0.527842	-0.756533	-0.0615078	-1.22553	3.50195	2.94636	2.70456	3.4343	2.21845
1172627	2.16777	3.52827	2.29224	4.94938	0.768964	2.94636	4.32208	3.08836	5.73882
1172714	-0.501902	0.0770888	-1.59718	-0.540308	4.24723	3.75107	4.32208	2.62959	3.71241
1172773	1.00108	2.02882	-0.413502	1.82354	2.35393	3.40513	4.4257	1.94034	4.22344
1172909	-1.88985	-0.551447	-2.09987	-2.12931	7.66866	5.77748	7.11797	5.56903	5.53797
1173221	-2.35189	-0.0376969	-1.4833	-0.139736	1.80416	-0.488818	1.76732	0.355374	1.66868
1173524	-0.747893	-0.317602	-0.689203	-0.786602	3.04318	2.25711	2.70456	2.3278	2.21845
1173571	-0.374044	1.88308	-1.06526	2.76572	3.04318	2.64458	4.927	1.94034	5.81193
1173885	0.443766	2.75855	1.22722	1.06459	1.80416	2.25711	4.6129	3.08836	2.90771
1173913	-1.21037	-4.05899	-0.396973	-2.68301	6.78777	5.57663	2.70456	6.39395	4.11175
1174160	2.82974	0.174598	3.39799	0.958519	5.58455	8.42106	5.76045	8.99045	6.54918
1174213	-3.84428	-5.15823	-4.91935	-5.13341	9.23917	5.393	4.08925	4.32133	4.11175
1174228	-1.30863	-0.530415	-1.62379	-0.280386	3.99375	2.64458	3.46511	2.3278	3.71241
1174842	0.193465	0.686546	2.15652	1.08368	2.74139	2.94636	3.46511	4.9213	3.85827
1174953	-0.088481	-0.268792	-0.636967	-0.126591	3.29116	3.19434	3.00634	2.62959	3.15569
1174959	-4.16506	-1.30977	-3.29647	-1.03393	3.68541	-0.488818	2.31709	0.355374	2.60592
1175250	0.974981	1.31593	1.85378	0.774204	2.74139	3.75107	4.08925	4.61911	3.54993
1175349	-0.088481	-0.551899	-0.0186248	-0.126591	3.29116	3.19434	2.70456	3.27182	3.15569
1175373	-1.64071	-1.0917	0.30635	-0.0102817	5.0327	3.40513	3.95691	5.34358	5.02581
1175410	-0.465517	-0.0352254	-0.406826	-2.11304	2.74139	2.25711	2.70456	2.3278	0.633489
1175876	-1.28687	-0.037609	1.56747	-1.32551	0.768964	-0.488818	0.732126	2.3278	-0.527475
1175983	-0.640641	-1.64252	0.249093	0.239347	2.35393	1.70734	0.732126	2.62959	2.60592
1176003	-0.982191	0.923196	-0.401852	1.31741	3.29116	2.25711	4.21039	2.87757	4.59945
1176078	1.74883	2.66992	1.83847	2.96036	2.35393	4.15041	5.06159	4.23615	5.35434
1176709	-2.89179	-0.577594	-3.20843	-1.74366	2.35393	-0.488818	1.76732	-0.80559	0.633489
1176909	-1.5267	0.351922	-0.636967	0.567006	3.29116	1.70734	3.64857	2.62959	3.85827
1176926	0.443766	2.22521	1.0241	0.779244	1.80416	2.25711	4.08925	2.87757	2.60592
1177070	-1.87968	-1.97276	-2.15607	-2.60538	8.48757	6.60906	6.51349	6.33382	5.88152
1177400	-3.26117	-0.405878	-2.39258	-0.130039	2.74139	-0.488818	2.31709	0.355374	2.60592
1177410	-0.465517	-3.20141	-3.57782	-1.04902	2.74139	2.25711	-0.428838	-0.80559	1.66868
1177469	1.08407	0.632311	1.14271	0.617127	3.99375	5.06446	4.6129	5.12437	4.59945
1177477	1.50878	-1.22711	1.85401	0.925283	0.768964	2.25711	-0.428838	2.62959	1.66868
1177816	3.80494	1.64878	3.89312	2.30026	3.29116	7.08853	4.927	7.17736	5.58044
1177936	5.53436	-3.97348	-9.00863	-5.84185	9.38114	14.9224	5.40316	0.355374	3.54993
1178194	0.631698	0.247882	1.78468	0.774204	2.74139	3.40513	3.00634	4.55024	3.54993
1178347	0.140896	0.289437	0.429189	1.51134	5.38841	5.53287	5.67908	5.82347	6.90706
1178431	-0.747893	-2.29429	-2.67496	-1.3314	3.04318	2.25711	0.732126	0.355374	1.66868
1178732	0.839822	-0.0344946	0.523931	1.05837	3.04318	3.89693	3.00634	3.58015	4.11175
1178915	-0.747893	1.03355	-0.167555	0.107706	3.04318	2.25711	4.08925	2.87757	3.15569
1179058	-1.30863	-1.25219	-0.154558	0.439953	3.99375	2.64458	2.70456	3.83363	4.42371
1245414	0.817615	1.9416	0.126395	0.779244	1.80416	2.64458	3.81105	1.94034	2.60592
1245471	2.30103	2.09277	2.4951	2.38035	2.74139	5.06446	4.85467	5.25986	5.14384
1245517	-0.630528	0.805435	0.0327631	1.23066	4.64974	4.02927	5.45298	4.68484	5.88152
1245583	-0.0961307	1.5501	0.484208	0.52469	2.35393	2.25711	3.95691	2.87757	2.90771
1245696	1.09051	1.15275	0.772075	1.05161	-0.392	0.672146	0.732126	0.355374	0.633489
1245787	-1.30863	-0.348365	-1.10214	0.000807085	3.99375	2.64458	3.64857	2.87757	3.99061
1245807	-0.0965192	1.15275	2.38177	-0.135156	-0.392	-0.488818	0.732126	1.94034	-0.527475
1245960	-0.100745	-2.29213	0.126395	-1.20376	1.80416	1.70734	-0.428838	1.94034	0.633489
1246065	1.59803	1.03231	1.46909	0.155305	2.74139	4.36572	3.81105	4.23615	2.90771
1246239	-4.00537	-2.60302	-5.96874	-1.9452	9.54021	5.53287	6.93738	3.58015	7.59661
1246294	-2.35652	-2.29429	-3.8602	1.05837	3.04318	0.672146	0.732126	-0.80559	4.11175
1246333	3.23069	1.56842	5.06108	2.56782	0.768964	4.02927	2.31709	5.85234	3.36648
1246502	3.5744	0.747836	3.93074	1.36052	5.16128	8.7424	5.91057	9.09979	6.52764
1246535	-0.0965192	-0.0367528	0.772075	-0.135156	-0.392	-0.488818	-0.428838	0.355374	-0.527475
1246596	-0.0965192	1.15275	-0.413163	1.05161	-0.392	-0.488818	0.732126	-0.80559	0.633489
1246668	-2.35189	-2.29213	-1.4833	-1.20376	1.80416	-0.488818	-0.428838	0.355374	0.633489
1246722	0.655999	-1.62284	0.567723	-2.26598	3.99375	4.63811	2.31709	4.55024	1.66868
1247076	-0.0965192	2.21768	0.772075	1.05161	-0.392	-0.488818	1.76732	0.355374	0.633489
1247280	1.09051	1.15275	0.772075	1.05161	-0.392	0.672146	0.732126	0.355374	0.633489
1247777	-0.0965192	2.21768	0.772075	1.05161	-0.392	-0.488818	1.76732	0.355374	0.633489
1247927	2.606	-1.22711	3.75898	-0.138743	0.768964	3.40513	-0.428838	4.55024	0.633489
1247977	1.50878	1.93908	1.19141	1.47008	0.768964	2.25711	2.70456	1.94034	2.21845
1248067	-1.28687	-1.22711	-1.60352	-1.32551	0.768964	-0.488818	-0.428838	-0.80559	-0.527475
1248268	-1.28687	-1.22711	-1.60352	0.925283	0.768964	-0.488818	-0.428838	-0.80559	1.66868
1248331	-1.28687	-1.22711	-1.60352	-1.32551	0.768964	-0.488818	-0.428838	-0.80559	-0.527475
1248551	2.15463	1.15275	0.772075	1.05161	-0.392	1.70734	0.732126	0.355374	0.633489
1248677	-1.28687	-0.037609	-1.60352	-1.32551	0.768964	-0.488818	0.732126	-0.80559	-0.527475
1248802	-0.0965192	-0.0367528	0.772075	1.05161	-0.392	-0.488818	-0.428838	0.355374	0.633489
1248931	1.09051	-0.0367528	-0.413163	-0.135156	-0.392	0.672146	-0.428838	-0.80559	-0.527475
1248942	-1.28687	-0.037609	0.645112	-1.32551	0.768964	-0.488818	0.732126	1.39057	-0.527475
1249328	-0.0965192	2.21768	1.83547	2.11564	-0.392	-0.488818	1.76732	1.39057	1.66868
1249526	-0.0965192	-0.0367528	-0.413163	-0.135156	-0.392	-0.488818	-0.428838	-0.80559	-0.527475
1249554	3.35812	2.21768	-0.413163	1.05161	-0.392	2.94636	1.76732	-0.80559	0.633489
1249919	1.09051	-0.0367528	-0.413163	1.05161	-0.392	0.672146	-0.428838	-0.80559	0.633489
1249930	-4.77421	-0.888381	-5.09337	-0.456391	6.52667	1.70734	5.63661	1.39057	6.07213
1249944	2.15463	1.15275	-0.413163	1.05161	-0.392	1.70734	0.732126	-0.80559	0.633489
1249971	1.50878	2.22218	0.645112	-0.138743	0.768964	2.25711	3.00634	1.39057	0.633489
1250147	-0.0965192	2.75878	0.772075	3.75818	-0.392	-0.488818	2.31709	0.355374	3.36648
1250336	0.964274	-1.22711	-0.41828	-1.32551	0.768964	1.70734	-0.428838	0.355374	-0.527475
1250640	-2.89179	-2.83202	-2.02319	-2.93043	2.35393	-0.488818	-0.428838	0.355374	-0.527475
1250933	-0.0965192	-0.0367528	-0.413163	2.11564	-0.392	-0.488818	-0.428838	-0.80559	1.66868
1251039	-3.26117	-0.0352254	-2.39258	-0.130039	2.74139	-0.488818	2.70456	0.355374	2.60592
1251179	1.58633	0.169872	2.41988	0.419901	3.29116	4.86702	3.46511	5.70186	3.71241
1251323	1.21054	0.199876	0.997977	0.491827	3.04318	4.2621	3.25432	4.04895	3.54993
1251422	1.50878	2.66085	2.29224	0.925283	0.768964	2.25711	3.46511	3.08836	1.66868
1251437	-7.6814	-4.17235	-7.99805	-3.64602	7.18535	-0.488818	3.00634	-0.80559	3.54993
1251569	0.964274	2.45655	-1.60352	3.63122	0.768964	1.70734	3.25432	-0.80559	4.42371
1251587	-1.04869	1.26358	-0.537011	0.180031	4.24723	3.19434	5.50112	3.7125	4.42371
1251695	2.69914	-0.0367528	3.82446	3.93886	-0.392	2.25711	-0.428838	3.4343	3.54993
1251703	-2.07895	-0.0378089	-3.0553	2.52604	5.0327	2.94636	4.99586	1.94034	7.56524
1252030	-0.0965192	-0.0367528	-0.413163	1.05161	-0.392	-0.488818	-0.428838	-0.80559	0.633489
1252154	1.09051	2.75878	0.772075	2.66043	-0.392	0.672146	2.31709	0.355374	2.21845
1252464	3.59285	4.19697	2.75783	3.75818	-0.392	3.19434	3.81105	2.3278	3.36648
1252733	1.00108	-2.83202	1.64974	-0.13484	2.35393	3.40513	-0.428838	4.04895	2.21845
1253249	2.15463	-0.0367528	-0.413163	-0.135156	-0.392	1.70734	-0.428838	-0.80559	-0.527475
1253271	-0.0965192	1.15275	0.772075	1.05161	-0.392	-0.488818	0.732126	0.355374	0.633489
1253334	2.15463	-0.0367528	0.772075	-0.135156	-0.392	1.70734	-0.428838	0.355374	-0.527475
1253437	1.09051	1.15275	-0.413163	-0.135156	-0.392	0.672146	0.732126	-0.80559	-0.527475
1253523	-1.5267	-0.922552	-1.84586	-0.646713	3.29116	1.70734	2.31709	1.39057	2.60592
1253528	0.964274	1.02732	2.91417	-0.138743	0.768964	1.70734	1.76732	3.7125	0.633489
1253552	-1.28687	1.93908	-0.41828	-1.32551	0.768964	-0.488818	2.70456	0.355374	-0.527475
1253601	-2.35189	-2.29213	-2.66854	-2.39053	1.80416	-0.488818	-0.428838	-0.80559	-0.527475
1253624	0.218309	-1.30977	0.158514	-0.748585	3.68541	3.89693	2.31709	3.83363	2.90771
1253668	-0.0998421	-0.037609	-0.41828	-1.32551	0.768964	0.672146	0.732126	0.355374	-0.527475
1253806	2.78679	2.66085	2.91417	2.56782	0.768964	3.58859	3.46511	3.7125	3.36648
1254075	7.16668	5.18083	6.38741	3.31996	-0.392	6.76845	4.77851	5.98859	2.90771
1254095	1.09051	-0.0367528	0.772075	-0.135156	-0.392	0.672146	-0.428838	0.355374	-0.527475
1254104	-0.0961307	0.617268	-2.02319	1.30596	2.35393	2.25711	3.00634	0.355374	3.71241
1254111	-2.89179	-2.83202	-3.20843	-1.74366	2.35393	-0.488818	-0.428838	-0.80559	0.633489
1254212	-0.0965192	1.15275	0.772075	2.11564	-0.392	-0.488818	0.732126	0.355374	1.66868
1254239	-2.35189	-1.10263	0.502457	1.06459	1.80416	-0.488818	0.732126	2.3278	2.90771
1254290	1.50878	-0.037609	-0.41828	-1.32551	0.768964	2.25711	0.732126	0.355374	-0.527475
1254321	-2.83377	-1.4946	-6.71927	-1.83715	7.09173	4.2621	5.59285	0.355374	5.25293
1254334	1.09051	-0.0367528	2.38177	-0.135156	-0.392	0.672146	-0.428838	1.94034	-0.527475
1254517	1.50878	3.90945	-0.41828	3.72261	0.768964	2.25711	4.69809	0.355374	4.51426
1254543	0.0268529	-1.38782	1.05365	-0.578389	4.12609	4.15041	2.70456	5.17096	3.54993
1254623	-0.0965192	-0.0367528	0.772075	2.11564	-0.392	-0.488818	-0.428838	0.355374	1.66868
1254646	-1.28687	-0.037609	1.19141	-1.32551	0.768964	-0.488818	0.732126	1.94034	-0.527475
1254666	2.16777	-1.22711	2.08912	-0.138743	0.768964	2.94636	-0.428838	2.87757	0.633489
1254732	-0.0998421	-1.22711	-0.41828	-0.138743	0.768964	0.672146	-0.428838	0.355374	0.633489
1254859	-3.0652	-3.60985	-5.85663	-1.13606	10.4761	7.412	6.86567	4.61911	9.34134
1254893	-3.29033	-0.590211	-4.154	1.99464	5.58455	2.25711	4.99586	1.39057	7.58623
1255315	-2.49304	-0.466222	-3.18426	2.25258	5.16128	2.64458	4.69809	1.94034	7.42084
1255603	-0.0965192	-0.0367528	1.83547	-0.135156	-0.392	-0.488818	-0.428838	1.39057	-0.527475
1255634	-1.16486	-2.29213	-2.66854	-2.39053	1.80416	0.672146	-0.428838	-0.80559	-0.527475
1255723	-0.0965192	-0.0367528	0.772075	-0.135156	-0.392	-0.488818	-0.428838	0.355374	-0.527475
1255858	-4.20719	-3.23816	-5.91963	-1.36692	9.00246	4.79468	5.76045	3.08836	7.6374
1255914	-3.10078	-1.28305	-5.52211	-0.224261	8.1664	5.06446	6.88393	2.62959	7.94418
1255951	1.09051	-0.0367528	0.772075	1.05161	-0.392	0.672146	-0.428838	0.355374	0.633489
1255955	2.15459	3.28427	-0.570047	5.85527	3.84789	5.98655	7.11797	3.27182	9.69048
1256008	-2.76252	-1.51612	-2.29619	-1.04103	5.71592	2.94636	4.21039	3.4343	4.67987
1256069	-1.70476	-0.577594	-2.02319	-0.13484	2.35393	0.672146	1.76732	0.355374	2.21845
1256325	-3.78328	-2.59477	-8.53723	-2.12608	8.90949	5.12469	6.31238	0.355374	6.78529
1256881	-1.28687	1.56842	-1.60352	0.925283	0.768964	-0.488818	2.31709	-0.80559	1.66868
1256965	3.49646	-7.92086	-8.29727	-8.01927	7.48446	10.9834	-0.428838	-0.80559	-0.527475
1257008	1.50878	-0.037609	1.19141	1.47008	0.768964	2.25711	0.732126	1.94034	2.21845
1257064	-0.0965192	-0.0367528	-0.413163	1.05161	-0.392	-0.488818	-0.428838	-0.80559	0.633489
1257106	-4.95799	-0.664507	-2.10365	-0.760244	4.46254	-0.488818	3.81105	2.3278	3.71241
1257142	-0.0965192	-0.0367528	-0.413163	-0.135156	-0.392	-0.488818	-0.428838	-0.80559	-0.527475
1257156	0.145816	-0.688255	1.18671	0.311145	3.04318	3.19434	2.31709	4.23615	3.36648
1257159	3.79298	1.2716	3.59548	1.55171	3.04318	6.84199	4.32208	6.64553	4.59945
1257171	-4.11752	-1.60721	-6.82538	-1.66304	9.18353	5.06446	7.57674	2.3278	7.52233
1257267	2.69914	-0.0367528	0.772075	1.05161	-0.392	2.25711	-0.428838	0.355374	0.633489
1257408	-0.0998421	-1.22711	2.29224	0.925283	0.768964	0.672146	-0.428838	3.08836	1.66868
1257430	2.15463	-0.0367528	-0.413163	1.05161	-0.392	1.70734	-0.428838	-0.80559	0.633489
1257486	-5.11218	-3.40917	-6.25374	-3.43141	9.13352	4.02927	5.72034	2.87757	5.70083
1257564	-0.0965192	1.15275	-0.413163	-0.135156	-0.392	-0.488818	0.732126	-0.80559	-0.527475
1257595	2.15463	-0.0367528	-0.413163	2.66043	-0.392	1.70734	-0.428838	-0.80559	2.21845
1257662	1.09051	1.15275	0.772075	-0.135156	-0.392	0.672146	0.732126	0.355374	-0.527475
1257669	-2.07414	-2.01191	-1.32919	-2.11304	2.74139	0.672146	0.732126	1.39057	0.633489
1257702	-2.35189	-2.29213	-0.419906	-1.20376	1.80416	-0.488818	-0.428838	1.39057	0.633489
1257738	1.09051	-0.0367528	-0.413163	1.05161	-0.392	0.672146	-0.428838	-0.80559	0.633489
1257802	-1.28687	-0.037609	-1.60352	-1.32551	0.768964	-0.488818	0.732126	-0.80559	-0.527475
1257982	-5.07129	-3.03237	-4.32633	-1.54299	5.75717	0.672146	2.70456	1.39057	4.22344
1258164	-4.1353	-3.28421	-7.03869	-2.35085	10.7444	6.60906	7.45985	3.7125	8.39435
1258258	-0.0965192	2.21768	1.83547	1.05161	-0.392	-0.488818	1.76732	1.39057	0.633489
1258316	-1.91392	-4.1053	-2.23308	-4.2037	3.68541	1.70734	-0.428838	1.39057	-0.527475
1258442	1.09051	1.15275	0.772075	-0.135156	-0.392	0.672146	0.732126	0.355374	-0.527475
1258582	-0.0965192	-0.0367528	0.772075	3.03462	-0.392	-0.488818	-0.428838	0.355374	2.60592
1258699	-0.0965192	2.75878	2.75783	1.05161	-0.392	-0.488818	2.31709	2.3278	0.633489
1258705	-0.0965192	2.75878	1.83547	2.11564	-0.392	-0.488818	2.31709	1.39057	1.66868
1258844	-4.1548	-1.33895	-5.37412	-0.211775	7.73208	3.58859	6.39112	2.3278	7.52233
1259009	0.443766	-1.10263	-1.4833	-2.39053	1.80416	2.25711	0.732126	0.355374	-0.527475
1259176	-1.28687	-1.22711	-0.41828	-0.138743	0.768964	-0.488818	-0.428838	0.355374	0.633489
1259319	-1.73133	0.311006	-0.606485	0.362373	3.50195	1.70734	3.81105	2.87757	3.85827
1259333	-3.77096	-2.1027	-5.27464	-1.1033	4.46254	0.672146	2.31709	-0.80559	3.36648
1259367	-0.982191	0.664035	-0.636967	1.61655	3.29116	2.25711	3.95691	2.62959	4.89723
1259419	1.09051	3.12943	-0.413163	1.05161	-0.392	0.672146	2.70456	-0.80559	0.633489
1259457	-0.0965192	-0.0367528	-0.413163	-0.135156	-0.392	-0.488818	-0.428838	-0.80559	-0.527475
1259463	-4.01451	-2.73031	-5.45757	-1.1212	10.9922	6.9787	8.26114	5.53382	9.87234
1259477	-4.22752	-3.84538	-2.08147	-1.45344	11.4994	7.27267	7.65327	9.41961	10.0471
1259542	3.35812	2.21768	3.04436	1.05161	-0.392	2.94636	1.76732	2.62959	0.633489
1259746	1.09051	1.15275	-0.413163	-0.135156	-0.392	0.672146	0.732126	-0.80559	-0.527475
1259811	-2.07414	-0.94698	-2.39258	-0.130039	2.74139	0.672146	1.76732	0.355374	2.60592
1259872	-3.26815	-0.461753	-6.29243	0.844732	6.66312	3.40513	6.20022	0.355374	7.5114
1259979	0.964274	-1.22711	-1.60352	-1.32551	0.768964	1.70734	-0.428838	-0.80559	-0.527475
1260113	-3.46497	-0.97136	-4.84279	-0.260204	7.92538	4.46237	6.95476	3.08836	7.66725
1260127	-0.100745	-0.0376969	0.788989	-1.20376	1.80416	1.70734	1.76732	2.62959	0.633489
1260383	2.15463	-0.0367528	1.83547	1.05161	-0.392	1.70734	-0.428838	1.39057	0.633489
1260569	-1.18682	-0.473425	0.218566	-0.127786	3.50195	2.25711	3.00634	3.7125	3.36648
1260720	2.40249	-0.037609	2.08912	0.925283	0.768964	3.19434	0.732126	2.87757	1.66868
1260731	-0.0965192	1.15275	-0.413163	-0.135156	-0.392	-0.488818	0.732126	-0.80559	-0.527475
1260757	-2.32814	0.671366	-2.98069	1.85295	7.12361	4.79468	7.79513	4.1456	8.97833
1260873	-4.09549	-1.76922	-6.3964	0.169238	6.76773	2.64458	4.99586	0.355374	6.94004
1260906	0.964274	2.22218	1.56747	-0.138743	0.768964	1.70734	3.00634	2.3278	0.633489
1261001	0.443766	-1.10263	-0.419906	-1.20376	1.80416	2.25711	0.732126	1.39057	0.633489
1261054	-0.100745	-1.10263	0.126395	-1.20376	1.80416	1.70734	0.732126	1.94034	0.633489
1261246	-4.85235	-0.722577	-5.16899	-1.20109	4.35892	-0.488818	3.64857	-0.80559	3.15569
1261393	1.09051	3.12943	-0.413163	2.11564	-0.392	0.672146	2.70456	-0.80559	1.66868
1261582	-0.87463	-0.585843	0.40099	-0.678013	3.84789	2.94636	3.25432	4.23615	3.15569
1261664	-1.70476	-0.577594	-0.959803	-1.74366	2.35393	0.672146	1.76732	1.39057	0.633489
1261739	-0.0965192	-0.0367528	2.38177	1.05161	-0.392	-0.488818	-0.428838	1.94034	0.633489
1261800	-0.0965192	3.12943	0.772075	1.05161	-0.392	-0.488818	2.70456	0.355374	0.633489
1262543	0.964274	1.93908	1.85401	-0.138743	0.768964	1.70734	2.70456	2.62959	0.633489
1262569	4.83013	2.22218	1.56747	4.10752	0.768964	5.6191	3.00634	2.3278	4.89723
1262631	0.162484	-0.734708	0.939558	-2.26598	3.99375	4.15041	3.25432	4.9213	1.66868
1262645	-0.0998421	-0.037609	-1.60352	-0.138743	0.768964	0.672146	0.732126	-0.80559	0.633489
1262825	1.72178	2.08999	1.97169	1.68349	1.80416	3.58859	3.95691	3.83363	3.54993
1263048	-3.97004	-3.02227	-5.8971	-1.84761	6.26593	2.25711	3.25432	0.355374	4.42371
1263129	1.09051	1.15275	1.83547	2.66043	-0.392	0.672146	0.732126	1.39057	2.21845
1263208	-0.0965192	1.15275	-0.413163	1.05161	-0.392	-0.488818	0.732126	-0.80559	0.633489
1263353	-1.16486	-0.0376969	-0.419906	-0.139736	1.80416	0.672146	1.76732	1.39057	1.66868
1263404	-0.0965192	2.21768	2.38177	2.11564	-0.392	-0.488818	1.76732	1.94034	1.66868
1263601	-0.100745	-2.29213	-2.66854	-0.139736	1.80416	1.70734	-0.428838	-0.80559	1.66868
1263609	1.09051	1.15275	-0.413163	1.05161	-0.392	0.672146	0.732126	-0.80559	0.633489
1263689	-0.0965192	2.75878	-0.413163	2.66043	-0.392	-0.488818	2.31709	-0.80559	2.21845
1263725	-0.0965192	1.15275	0.772075	-0.135156	-0.392	-0.488818	0.732126	0.355374	-0.527475
1263798	0.964274	3.29023	-1.60352	1.47008	0.768964	1.70734	4.08925	-0.80559	2.21845
1263975	0.974442	-2.73322	-1.50419	-1.77033	3.50195	4.46237	0.732126	1.94034	1.66868
1263994	-3.25746	-4.76845	-8.39532	-3.35634	12.6309	9.37382	7.86115	4.23615	9.27504
1263996	2.15463	4.60453	3.48259	1.05161	-0.392	1.70734	4.21039	3.08836	0.633489
1264074	1.09051	2.75878	0.772075	3.31996	-0.392	0.672146	2.31709	0.355374	2.90771
1264188	-0.0998421	1.56842	-1.60352	0.925283	0.768964	0.672146	2.31709	-0.80559	1.66868
1264332	-2.80368	-3.40302	-2.19084	-4.04616	5.75717	2.94636	2.31709	3.58015	1.66868
1264461	-2.87087	-1.52519	-6.07302	-0.960497	7.50882	4.63811	5.98015	1.39057	6.54918
1264619	-0.608342	0.664035	-1.84586	0.419901	3.29116	2.64458	3.95691	1.39057	3.71241
1264797	-1.16486	4.70539	-2.66854	-2.39053	1.80416	0.672146	6.55967	-0.80559	-0.527475
1264799	-1.91392	-1.30977	-1.02418	-1.95291	3.68541	1.70734	2.31709	2.62959	1.66868
1264819	-3.17523	-2.41432	-6.55458	-0.661787	9.97978	6.80569	7.56547	3.4343	9.31958
1264839	-1.28687	-1.22711	-1.60352	0.925283	0.768964	-0.488818	-0.428838	-0.80559	1.66868
1264882	-4.25242	-1.74873	-9.73198	-1.25648	10.1049	5.85059	8.35578	0.355374	8.84973
1265003	-2.35189	-2.29213	0.788989	-0.139736	1.80416	-0.488818	-0.428838	2.62959	1.66868
1265098	-4.87378	-3.05107	-8.64507	-1.91617	7.83197	2.94636	4.77851	-0.80559	5.91509
1265184	3.59285	1.15275	1.83547	2.11564	-0.392	3.19434	0.732126	1.39057	1.66868
1265254	-0.0965192	-0.0367528	2.75783	-0.135156	-0.392	-0.488818	-0.428838	2.3278	-0.527475
1265271	-4.28739	-3.80685	-6.34711	-3.2694	10.175	5.8858	6.36534	3.83363	6.90706
1265318	-0.0965192	2.21768	0.772075	3.31996	-0.392	-0.488818	1.76732	0.355374	2.90771
1265790	-1.28687	-0.037609	-0.41828	1.47008	0.768964	-0.488818	0.732126	0.355374	2.21845
1265844	-0.0965192	3.64691	-0.413163	-0.135156	-0.392	-0.488818	3.25432	-0.80559	-0.527475
1265953	1.09051	-0.0367528	2.38177	2.66043	-0.392	0.672146	-0.428838	1.94034	2.21845
1266069	2.69914	1.15275	-0.413163	-0.135156	-0.392	2.25711	0.732126	-0.80559	-0.527475
1266134	-0.0965192	-0.0367528	-0.413163	1.05161	-0.392	-0.488818	-0.428838	-0.80559	0.633489
1266341	-1.28687	1.02732	-1.60352	-1.32551	0.768964	-0.488818	1.76732	-0.80559	-0.527475
1266342	-0.0965192	-0.0367528	-0.413163	-0.135156	-0.392	-0.488818	-0.428838	-0.80559	-0.527475
1266456	-0.0965192	-0.0367528	-0.413163	1.05161	-0.392	-0.488818	-0.428838	-0.80559	0.633489
1266996	0.443766	1.15716	-1.4833	1.29937	1.80416	2.25711	3.00634	0.355374	3.15569
1267123	-0.0965192	-0.0367528	-0.413163	1.05161	-0.392	-0.488818	-0.428838	-0.80559	0.633489
1267168	-0.0965192	-0.0367528	-0.413163	-0.135156	-0.392	-0.488818	-0.428838	-0.80559	-0.527475
1267408	-2.07414	-0.405878	-1.32919	-2.11304	2.74139	0.672146	2.31709	1.39057	0.633489
1267411	3.35812	-0.0367528	3.48259	2.66043	-0.392	2.94636	-0.428838	3.08836	2.21845
1267424	-0.0965192	-0.0367528	-0.413163	2.11564	-0.392	-0.488818	-0.428838	-0.80559	1.66868
1267438	-2.59606	-1.26194	-5.70836	0.767651	4.8915	2.25711	3.64857	-0.80559	5.66181
1267527	-0.0965192	-0.0367528	-0.413163	1.05161	-0.392	-0.488818	-0.428838	-0.80559	0.633489
1267749	0.349321	0.199876	-0.167555	0.107706	3.04318	3.40513	3.25432	2.87757	3.15569
1267951	-0.0965192	-0.0367528	-0.413163	-0.135156	-0.392	-0.488818	-0.428838	-0.80559	-0.527475
1268094	-0.0965192	1.15275	0.772075	-0.135156	-0.392	-0.488818	0.732126	0.355374	-0.527475
1268198	-0.0965192	-0.0367528	-0.413163	-0.135156	-0.392	-0.488818	-0.428838	-0.80559	-0.527475
1268272	-0.0965192	1.15275	-0.413163	-0.135156	-0.392	-0.488818	0.732126	-0.80559	-0.527475
1268627	-0.0965192	-0.0367528	-0.413163	-0.135156	-0.392	-0.488818	-0.428838	-0.80559	-0.527475
1268807	-0.87463	-3.08001	0.716588	-3.18114	3.84789	2.94636	0.732126	4.55024	0.633489
1268872	1.18188	-2.83202	0.867435	-0.679632	2.35393	3.58859	-0.428838	3.27182	1.66868
1268910	1.50878	-1.22711	2.47235	-0.138743	0.768964	2.25711	-0.428838	3.27182	0.633489
1268947	-0.0965192	-0.0367528	-0.413163	1.05161	-0.392	-0.488818	-0.428838	-0.80559	0.633489
1269366	-1.28687	1.02732	-0.41828	-1.32551	0.768964	-0.488818	1.76732	0.355374	-0.527475
1269528	2.40249	1.02732	3.6099	-1.32551	0.768964	3.19434	1.76732	4.40175	-0.527475
1269677	-2.35189	-2.29213	-0.419906	-2.39053	1.80416	-0.488818	-0.428838	1.39057	-0.527475
1269871	1.09051	2.21768	2.75783	2.11564	-0.392	0.672146	1.76732	2.3278	1.66868
1269882	-1.01003	-0.405878	-2.39258	-1.04902	2.74139	1.70734	2.31709	0.355374	1.66868
1269992	3.35812	2.75878	3.48259	-0.135156	-0.392	2.94636	2.31709	3.08836	-0.527475
1270302	0.964274	2.22218	-1.60352	1.47008	0.768964	1.70734	3.00634	-0.80559	2.21845
1270329	-0.585263	-2.16394	-0.277088	-1.72119	3.99375	3.40513	1.76732	3.7125	2.21845
1270416	-0.089609	2.06572	-0.0615078	1.47782	3.50195	3.40513	5.54771	3.4343	4.96295
1270438	-0.911932	4.46761	-1.0806	5.59719	4.64974	3.75107	9.11998	3.58015	10.2514
1270439	1.49158	-0.0364924	0.687323	0.52469	2.35393	3.89693	2.31709	3.08836	2.90771
1270447	-2.35652	1.95223	0.377423	0.491827	3.04318	0.672146	4.99586	3.4343	3.54993
1270496	-1.44426	-0.483997	-0.546285	-0.268912	4.12609	2.64458	3.64857	3.58015	3.85827
1270557	-0.374044	-1.22936	0.657496	0.654198	3.04318	2.64458	1.76732	3.7125	3.71241
1270570	1.21054	1.15749	0.523931	-0.127072	3.04318	4.2621	4.21039	3.58015	2.90771
1270591	-0.100745	-0.0376969	0.502457	1.06459	1.80416	1.70734	1.76732	2.3278	2.90771
1270592	-0.465517	0.247882	0.114822	0.155305	2.74139	2.25711	3.00634	2.87757	2.90771
1270619	-2.07414	0.482253	-2.39258	0.593521	2.74139	0.672146	3.25432	0.355374	3.36648
1270699	-0.323209	-0.268792	-0.401852	-0.361369	3.29116	2.94636	3.00634	2.87757	2.90771
1270719	-1.28687	1.02732	-1.60352	1.84426	0.768964	-0.488818	1.76732	-0.80559	2.60592
1270721	0.0710916	0.128423	0.949894	0.550266	3.68541	3.75107	3.81105	4.61911	4.22344
1270735	-0.100745	1.77788	1.56908	-0.139736	1.80416	1.70734	3.64857	3.4343	1.66868
1270770	0.0911859	-0.756533	1.26136	-0.127786	3.50195	3.58859	2.70456	4.74769	3.36648
1270841	-0.0965192	1.15275	-0.413163	-0.135156	-0.392	-0.488818	0.732126	-0.80559	-0.527475
1270850	1.72178	-1.10263	-0.419906	-2.39053	1.80416	3.58859	0.732126	1.39057	-0.527475
1270879	-1.70476	-0.577594	0.249093	0.962907	2.35393	0.672146	1.76732	2.62959	3.36648
1270891	1.08135	3.03321	1.26801	2.93242	3.29116	4.36572	6.31238	4.55024	6.21374
1270892	1.58633	4.30587	1.19543	4.38385	3.29116	4.86702	7.58793	4.47791	7.66725
1270950	1.09051	1.15275	-0.413163	-0.135156	-0.392	0.672146	0.732126	-0.80559	-0.527475
1270966	-0.640641	-0.577594	-2.02319	0.239347	2.35393	1.70734	1.76732	0.355374	2.60592
1270969	-0.640641	-2.83202	0.249093	0.52469	2.35393	1.70734	-0.428838	2.62959	2.90771
1270999	0.295819	1.41848	-0.0186248	0.567006	3.29116	3.58859	4.69809	3.27182	3.85827
1271014	-0.0961307	0.334161	0.867435	-0.679632	2.35393	2.25711	2.70456	3.27182	1.66868
1271031	0.277718	1.05593	0.687323	1.58715	2.35393	2.64458	3.46511	3.08836	3.99061
1271075	-0.404468	-0.969079	-1.99985	-1.72119	3.99375	3.58859	3.00634	1.94034	2.21845
1271082	-0.323209	-3.71808	0.289634	-1.56569	3.29116	2.94636	-0.428838	3.58015	1.66868
1271116	1.63886	0.442471	1.47878	-0.280386	3.99375	5.6191	4.4257	5.46071	3.71241
1271128	-1.28687	2.8429	1.19141	2.91088	0.768964	-0.488818	3.64857	1.94034	3.71241
1271197	0.115024	-0.268792	-0.198737	0.0768475	3.29116	3.40513	3.00634	3.08836	3.36648
1271212	-0.0982577	0.0682588	-0.415685	1.18333	4.35892	4.2621	4.4257	3.94533	5.53797
1271225	2.78679	2.8429	1.56747	1.47008	0.768964	3.58859	3.64857	2.3278	2.21845
1271262	-1.25521	-2.29279	-2.29374	-2.01695	4.64974	3.40513	2.31709	2.3278	2.60592
1271269	-1.16486	2.75855	-0.419906	2.36344	1.80416	0.672146	4.6129	1.39057	4.22344
1271302	1.09051	3.12943	3.48259	-0.135156	-0.392	0.672146	2.70456	3.08836	-0.527475
1271356	-1.5267	0.799255	-1.29956	-2.62972	3.29116	1.70734	4.08925	1.94034	0.633489
1271360	-2.16234	-0.380891	-0.756947	-1.54152	4.46254	2.25711	4.08925	3.7125	2.90771
1271385	-1.39771	-3.60308	-0.52877	-1.20109	4.35892	2.94636	0.732126	3.83363	3.15569
1271391	-2.35189	-2.29213	-2.66854	-2.39053	1.80416	-0.488818	-0.428838	-0.80559	-0.527475
1271397	-0.997869	-1.10425	-1.03298	-1.19865	4.73492	3.75107	3.64857	3.7125	3.54993
1271410	0.839822	0.199876	-0.167555	-0.412415	3.04318	3.89693	3.25432	2.87757	2.60592
1271419	0.193465	-0.94698	0.498049	0.390083	2.74139	2.94636	1.76732	3.27182	3.15569
1271441	2.16777	1.02732	1.19141	2.12961	0.768964	2.94636	1.76732	1.94034	2.90771
1271444	-3.54355	-2.29429	-1.61157	-0.786602	3.04318	-0.488818	0.732126	1.39057	2.21845
1271453	-1.16486	-0.0376969	0.502457	-0.139736	1.80416	0.672146	1.76732	2.3278	1.66868
1271466	-2.07414	-0.94698	-1.32919	-3.29981	2.74139	0.672146	1.76732	1.39057	-0.527475
1271486	1.00108	2.21866	-0.0374401	-0.13484	2.35393	3.40513	4.6129	2.3278	2.21845
1271506	1.09051	2.75878	1.83547	2.66043	-0.392	0.672146	2.31709	1.39057	2.21845
1271509	-1.16486	0.503404	0.502457	1.06459	1.80416	0.672146	2.31709	2.3278	2.90771
1271513	1.09051	-0.0367528	0.772075	1.05161	-0.392	0.672146	-0.428838	0.355374	0.633489
1271532	1.00108	0.617268	1.64974	-0.679632	2.35393	3.40513	3.00634	4.04895	1.66868
1271543	-0.100745	-1.10263	-1.4833	0.405057	1.80416	1.70734	0.732126	0.355374	2.21845
1271566	2.15463	1.15275	-0.413163	2.11564	-0.392	1.70734	0.732126	-0.80559	1.66868
1271574	-0.0965192	-0.0367528	1.83547	1.05161	-0.392	-0.488818	-0.428838	1.39057	0.633489
1271586	-0.982191	-2.52858	-0.636967	0.567006	3.29116	2.25711	0.732126	2.62959	3.85827
1271587	-0.608342	-2.52858	-0.0186248	-2.62972	3.29116	2.64458	0.732126	3.27182	0.633489
1271676	-3.69621	-2.32766	-7.62867	-1.17032	11.2009	7.50549	8.87265	3.58015	10.0319
1271728	1.571	0.128423	0.158514	0.179791	3.68541	5.23807	3.81105	3.83363	3.85827
1271747	-0.812975	-0.473425	-1.50419	0.215268	3.50195	2.64458	3.00634	1.94034	3.71241
1271749	-0.747893	-1.22936	-0.167555	-0.127072	3.04318	2.25711	1.76732	2.87757	2.90771
1271755	-0.293114	1.76048	-0.40337	1.54082	3.50195	3.19434	5.24248	3.08836	5.02581
1271756	1.41337	0.586219	1.42973	0.311145	3.04318	4.46237	3.64857	4.47791	3.36648
1271796	-0.640641	-2.83202	-2.02319	-1.74366	2.35393	1.70734	-0.428838	0.355374	0.633489
1271842	-1.91392	1.03126	-1.02418	0.753025	3.68541	1.70734	4.69809	2.62959	4.42371
1271849	-2.65286	-2.90659	-1.78799	-5.80488	7.52084	4.86702	4.6129	5.73323	1.66868
1271876	-0.0965192	1.15275	-0.413163	-0.135156	-0.392	-0.488818	0.732126	-0.80559	-0.527475
1271895	-2.89179	-1.64252	-0.0374401	-1.74366	2.35393	-0.488818	0.732126	2.3278	0.633489
1271904	-0.100745	-0.0376969	1.71559	1.68349	1.80416	1.70734	1.76732	3.58015	3.54993
1271917	2.69914	2.21768	2.75783	3.03462	-0.392	2.25711	1.76732	2.3278	2.60592
1271924	-1.28687	-0.037609	-0.41828	-0.138743	0.768964	-0.488818	0.732126	0.355374	0.633489
1271948	0.964274	-0.037609	2.08912	-0.138743	0.768964	1.70734	0.732126	2.87757	0.633489
1271962	0.458307	-0.0344211	0.143125	-0.126591	3.29116	3.75107	3.25432	3.4343	3.15569
1272046	-1.60795	-3.13603	-1.92384	-1.95595	5.48981	3.89693	2.31709	3.58015	3.54993
1272063	2.69914	3.64691	2.38177	2.66043	-0.392	2.25711	3.25432	1.94034	2.21845
1272078	-1.68284	-1.99705	-2.37406	-3.70422	4.35892	2.64458	2.31709	1.94034	0.633489
1272079	-2.36262	-2.29957	-0.854543	-2.40161	4.12609	1.70734	1.76732	3.27182	1.66868
1272087	-1.01003	-2.01191	-2.39258	-0.504226	2.74139	1.70734	0.732126	0.355374	2.21845
1272090	2.15463	2.21768	1.83547	1.05161	-0.392	1.70734	1.76732	1.39057	0.633489
1272091	-0.747893	0.199876	1.35322	0.935392	3.04318	2.25711	3.25432	4.40175	3.99061
1272113	-0.100745	-0.0376969	0.502457	0.405057	1.80416	1.70734	1.76732	2.3278	2.21845
1272154	-3.66532	-1.6264	-1.47635	-1.72121	4.35892	0.672146	2.70456	2.87757	2.60592
1272190	-3.54355	-3.48379	-3.8602	-3.58219	3.04318	-0.488818	-0.428838	-0.80559	-0.527475
1272214	2.15463	-0.0367528	1.83547	2.66043	-0.392	1.70734	-0.428838	1.39057	2.21845
1272260	-3.17887	0.318778	-4.84208	1.89425	7.20038	4.02927	7.51948	2.3278	9.0964
1272270	1.09051	1.15275	0.772075	2.11564	-0.392	0.672146	0.732126	0.355374	1.66868
1272274	-0.385134	0.739957	-0.33481	-0.227898	5.67345	5.29159	6.41643	5.34358	5.44908
1272292	0.277718	0.617268	-0.0374401	0.962907	2.35393	2.64458	3.00634	2.3278	3.36648
1272297	-0.393997	0.476639	-0.711424	1.39086	4.64974	4.2621	5.12444	3.94533	6.04206
1272308	-1.28687	1.93908	1.56747	0.925283	0.768964	-0.488818	2.70456	2.3278	1.66868
1272323	-0.0965192	2.75878	1.83547	2.11564	-0.392	-0.488818	2.31709	1.39057	1.66868
1272333	-0.0998421	1.93908	-0.41828	-1.32551	0.768964	0.672146	2.70456	0.355374	-0.527475
1272360	1.72178	0.503404	0.502457	0.405057	1.80416	3.58859	2.31709	2.3278	2.21845
1272386	0.964274	-0.037609	1.85401	-0.138743	0.768964	1.70734	0.732126	2.62959	0.633489
1272399	-0.747893	0.586219	-0.40267	0.107706	3.04318	2.25711	3.64857	2.62959	3.15569
1272409	-2.35189	-2.29213	-2.66854	-1.20376	1.80416	-0.488818	-0.428838	-0.80559	0.633489
1272488	-0.0961307	0.617268	-0.959803	-0.679632	2.35393	2.25711	3.00634	1.39057	1.66868
1272572	-0.0965192	1.15275	1.83547	3.31996	-0.392	-0.488818	0.732126	1.39057	2.90771
1272580	0.0911859	-2.73322	-0.40337	-0.331224	3.50195	3.58859	0.732126	3.08836	3.15569
1272598	-2.07414	-0.0352254	-0.782888	-3.29981	2.74139	0.672146	2.70456	1.94034	-0.527475
1272616	-2.35189	0.874057	-0.419906	-0.139736	1.80416	-0.488818	2.70456	1.39057	1.66868
1272629	0.193465	-2.01191	1.28035	-0.504226	2.74139	2.94636	0.732126	4.04895	2.21845
1272639	-1.25521	-0.129352	-1.22711	-0.327682	4.64974	3.40513	4.52235	3.4343	4.32707
1272735	-0.24198	-1.62284	-0.410653	-0.62344	3.99375	3.75107	2.31709	3.58015	3.36648
1272736	-0.0965192	1.15275	2.38177	1.05161	-0.392	-0.488818	0.732126	1.94034	0.633489
1272745	-3.98248	-1.12719	-3.11389	1.71468	3.50195	-0.488818	2.31709	0.355374	5.19942
1272785	1.09051	-0.0367528	-0.413163	-0.135156	-0.392	0.672146	-0.428838	-0.80559	-0.527475
1272786	-0.0965192	-0.0367528	-0.413163	2.11564	-0.392	-0.488818	-0.428838	-0.80559	1.66868
1272804	-1.28687	-0.037609	-1.60352	-0.138743	0.768964	-0.488818	0.732126	-0.80559	0.633489
1272823	0.428193	1.75756	0.806308	2.0641	2.74139	3.19434	4.52235	3.58015	4.82836
1272854	3.35812	2.75878	3.27948	1.05161	-0.392	2.94636	2.31709	2.87757	0.633489
1272895	0.381066	0.442471	-0.154558	0.123785	3.99375	4.36572	4.4257	3.83363	4.11175
1272898	-1.01003	0.247882	-0.120293	0.390083	2.74139	1.70734	3.00634	2.62959	3.15569
1272909	-2.07414	-0.94698	-0.120293	0.774204	2.74139	0.672146	1.76732	2.62959	3.54993
1272915	-0.100745	-1.10263	-1.4833	-2.39053	1.80416	1.70734	0.732126	0.355374	-0.527475
1272919	-0.527842	0.147289	-2.0505	-0.127786	3.50195	2.94636	3.64857	1.39057	3.36648
1272944	-1.2924	-1.22936	-0.689203	-3.58219	3.04318	1.70734	1.76732	2.3278	-0.527475
1272953	-0.100745	-1.10263	1.40733	0.779244	1.80416	1.70734	0.732126	3.27182	2.60592
1272971	0.962289	-0.0357828	0.567504	1.36789	3.84789	4.79468	3.81105	4.40175	5.19942
1273017	0.964274	1.93908	0.645112	1.47008	0.768964	1.70734	2.70456	1.39057	2.21845
1273032	0.964274	1.56842	1.56747	1.84426	0.768964	1.70734	2.31709	2.3278	2.60592
1273039	0.964274	1.02732	-0.41828	-1.32551	0.768964	1.70734	1.76732	0.355374	-0.527475
1273075	10.3749	-1.22711	0.645112	-0.138743	0.768964	11.1681	-0.428838	1.39057	0.633489
1273091	1.88263	-0.037609	1.19141	1.47008	0.768964	2.64458	0.732126	1.94034	2.21845
1273110	1.1222	0.247882	-0.782888	0.155305	2.74139	3.89693	3.00634	1.94034	2.90771
1273129	-1.16486	-0.0376969	-2.66854	0.779244	1.80416	0.672146	1.76732	-0.80559	2.60592
1273147	-5.55117	-3.9469	-8.41238	-3.24765	11.2932	5.73949	7.34589	2.87757	8.04615
1273203	-1.16486	-2.29213	0.126395	1.06459	1.80416	0.672146	-0.428838	1.94034	2.90771
1273239	-1.56199	0.307093	-0.893296	-1.00806	6.95662	5.393	7.26458	6.06456	5.94789
1273271	-0.100745	0.874057	-1.4833	0.779244	1.80416	1.70734	2.70456	0.355374	2.60592
1273291	1.09051	-0.0367528	1.83547	-0.135156	-0.392	0.672146	-0.428838	1.39057	-0.527475
1273297	-0.465517	-0.405878	1.37784	1.08368	2.74139	2.25711	2.31709	4.1456	3.85827
1273304	0.443766	-0.0376969	0.788989	-0.139736	1.80416	2.25711	1.76732	2.62959	1.66868
1273308	-0.465517	-3.20141	0.498049	-2.11304	2.74139	2.25711	-0.428838	3.27182	0.633489
1273374	-0.323209	-1.46365	1.03813	0.0768475	3.29116	2.94636	1.76732	4.32133	3.36648
1273414	-0.563167	-3.36623	0.31235	-3.02059	6.37594	5.8145	3.00634	6.69417	3.36648
1273454	-0.377611	-0.483997	-0.692793	-0.578389	4.12609	3.75107	3.64857	3.4343	3.54993
1273495	4.92301	-1.99705	-0.931374	-0.507493	4.35892	9.28102	2.31709	3.4343	3.85827
1273498	-1.34115	-2.91983	-0.797362	-1.58277	4.73492	3.40513	1.76732	3.94533	3.15569
1273512	4.12716	3.44427	3.67561	3.31967	3.04318	7.17645	6.48983	6.72571	6.36714
1273523	-1.46307	-1.64006	-0.799466	-2.18178	5.71592	4.2621	4.08925	4.9213	3.54993
1273576	-4.72243	-0.768398	-5.41365	-0.425495	7.39584	2.64458	6.62628	1.94034	6.97228
1273591	-0.0965192	-0.0367528	-0.413163	-0.135156	-0.392	-0.488818	-0.428838	-0.80559	-0.527475
1273611	-0.293114	-0.0347608	-2.0505	-0.127786	3.50195	3.19434	3.46511	1.39057	3.36648
1273690	0.277718	-0.577594	-0.959803	-0.679632	2.35393	2.64458	1.76732	1.39057	1.66868
1273705	0.349321	-0.317602	0.893112	-0.786602	3.04318	3.40513	2.70456	3.94533	2.21845
1273761	-1.5267	-1.46365	-1.84586	-1.0209	3.29116	1.70734	1.76732	1.39057	2.21845
1273797	-1.2924	2.08118	-0.689203	0.654198	3.04318	1.70734	5.12444	2.3278	3.71241
1273896	1.72178	2.08999	2.08477	2.12705	1.80416	3.58859	3.95691	3.94533	3.99061
1273898	-0.640641	0.334161	-2.02319	-0.13484	2.35393	1.70734	2.70456	0.355374	2.21845
1273899	0.964274	-0.037609	1.56747	2.12961	0.768964	1.70734	0.732126	2.3278	2.90771
1273900	0.964274	1.02732	2.08912	1.84426	0.768964	1.70734	1.76732	2.87757	2.60592
1273926	-2.35189	-2.29213	-2.66854	0.405057	1.80416	-0.488818	-0.428838	-0.80559	2.21845
1273963	0.562851	-2.83202	1.30926	-0.679632	2.35393	2.94636	-0.428838	3.7125	1.66868
1273992	2.16777	1.02732	2.29224	2.56782	0.768964	2.94636	1.76732	3.08836	3.36648
1273997	-0.0889114	-1.22936	-0.40267	0.491827	3.04318	2.94636	1.76732	2.62959	3.54993
1274020	1.09051	3.41254	1.83547	4.10123	-0.392	0.672146	3.00634	1.39057	3.71241
1274033	-0.0965192	2.75878	-0.413163	-0.135156	-0.392	-0.488818	2.31709	-0.80559	-0.527475
1274091	-0.0998421	1.93908	-1.60352	0.925283	0.768964	0.672146	2.70456	-0.80559	1.66868
1274115	2.15463	6.24092	2.38177	6.74233	-0.392	1.70734	5.83746	1.94034	6.34268
1274127	1.86975	-1.10857	2.13135	0.119842	4.55919	6.42985	3.46511	6.69417	4.67987
1274158	-1.01003	-2.01191	-1.32919	-3.29981	2.74139	1.70734	0.732126	1.39057	-0.527475
1274213	-1.64071	-4.28432	-3.0553	-2.40245	5.0327	3.40513	0.732126	1.94034	2.60592
1274248	0.530116	-2.29429	-1.06526	-0.786602	3.04318	3.58859	0.732126	1.94034	2.21845
1274267	-0.0965192	1.15275	-0.413163	-0.135156	-0.392	-0.488818	0.732126	-0.80559	-0.527475
1274305	-1.70476	-0.0364924	1.17569	0.52469	2.35393	0.672146	2.31709	3.58015	2.90771
1274306	-1.28687	-1.22711	-0.41828	-1.32551	0.768964	-0.488818	-0.428838	0.355374	-0.527475
1274326	-2.35189	0.503404	1.0241	0.779244	1.80416	-0.488818	2.31709	2.87757	2.60592
1274352	-0.0947629	1.01764	-0.277088	2.68875	3.99375	3.89693	4.99586	3.7125	6.67206
1274363	-1.56855	-1.88276	-1.59718	-0.540308	4.24723	2.64458	2.31709	2.62959	3.71241
1274365	0.658138	0.459402	0.341097	0.837923	3.50195	4.15041	3.95691	3.83363	4.32707
1274367	4.03141	3.20982	0.788989	-1.20376	1.80416	5.8858	5.06159	2.62959	0.633489
1274377	-0.0998421	-1.22711	1.56747	-1.32551	0.768964	0.672146	-0.428838	2.3278	-0.527475
1274385	1.88263	1.02732	1.19141	0.925283	0.768964	2.64458	1.76732	1.94034	1.66868
1274389	0.530116	-1.22936	0.657496	0.311145	3.04318	3.58859	1.76732	3.7125	3.36648
1274410	-0.5401	-1.75847	-0.290189	-3.46564	4.12609	3.58859	2.31709	3.83363	0.633489
1274434	-1.5267	-0.551899	-1.84586	-0.646713	3.29116	1.70734	2.70456	1.39057	2.60592
1274471	-0.608342	0.799255	0.861162	1.31741	3.29116	2.64458	4.08925	4.1456	4.59945
1274480	-1.68284	-0.55886	-1.998	-1.20109	4.35892	2.64458	3.81105	2.3278	3.15569
1274601	-0.0916677	-0.94698	0.114822	0.774204	2.74139	2.64458	1.76732	2.87757	3.54993
1274644	-2.89179	0.334161	-0.959803	0.759469	2.35393	-0.488818	2.70456	1.39057	3.15569
1274656	-0.721838	0.840598	-0.227734	1.64037	4.46254	3.75107	5.29805	4.23615	6.10159
1274661	-0.0965192	2.75878	3.04436	3.55474	-0.392	-0.488818	2.31709	2.62959	3.15569
1274678	-0.100745	-1.10263	0.788989	1.06459	1.80416	1.70734	0.732126	2.62959	2.90771
1274690	-2.35189	-2.29213	0.502457	1.29937	1.80416	-0.488818	-0.428838	2.3278	3.15569
1274724	1.10275	1.9416	-1.4833	2.5662	1.80416	2.94636	3.81105	0.355374	4.42371
1274728	-0.0998421	1.02732	1.56747	0.925283	0.768964	0.672146	1.76732	2.3278	1.66868
1274748	-0.507467	-1.20037	0.269606	-1.11271	4.64974	4.15041	3.46511	4.9213	3.54993
1274757	-3.50802	-1.56708	-5.80894	-0.0791704	6.17754	2.64458	4.6129	0.355374	6.10159
1274879	1.88263	-1.22711	-0.41828	0.925283	0.768964	2.64458	-0.428838	0.355374	1.66868
1274899	1.33748	0.503404	1.71559	0.779244	1.80416	3.19434	2.31709	3.58015	2.60592
1274902	2.39977	0.334161	1.43179	0.239347	2.35393	4.79468	2.70456	3.83363	2.60592
1274905	-1.28687	1.02732	-0.41828	0.925283	0.768964	-0.488818	1.76732	0.355374	1.66868
1274991	-0.0965192	-0.0367528	-0.413163	2.66043	-0.392	-0.488818	-0.428838	-0.80559	2.21845
1275002	-2.89179	-2.83202	-0.0374401	-2.93043	2.35393	-0.488818	-0.428838	2.3278	-0.527475
1275030	0.817615	1.77788	0.788989	1.68349	1.80416	2.64458	3.64857	2.62959	3.54993
1275041	-0.87463	0.94808	-0.570047	1.79005	3.84789	2.94636	4.77851	3.27182	5.6217
1275104	2.40249	1.93908	3.0367	1.47008	0.768964	3.19434	2.70456	3.83363	2.21845
1275131	2.40427	1.01096	2.04115	0.711512	4.12609	6.52224	5.12444	6.16001	4.82836
1275144	2.03148	-1.10263	2.54488	1.5028	1.80416	3.89693	0.732126	4.40175	3.36648
1275147	-3.79142	-1.00325	-8.62562	-0.22835	7.81254	4.02927	6.80944	-0.80559	7.58623
1275154	-3.98248	-2.73322	-4.29913	-1.77033	3.50195	-0.488818	0.732126	-0.80559	1.66868
1275164	1.46025	-0.792142	1.44371	0.0186429	4.73492	6.19741	3.95691	6.18292	4.75603
1275180	0.3683	1.80514	0.436897	3.54518	5.16128	5.53287	6.97194	5.6034	8.71331
1275187	-1.28687	-1.22711	0.645112	-1.32551	0.768964	-0.488818	-0.428838	1.39057	-0.527475
1275223	2.69914	1.15275	-0.413163	3.75818	-0.392	2.25711	0.732126	-0.80559	3.36648
1275226	2.40249	3.15501	2.08912	2.36438	0.768964	3.19434	3.95691	2.87757	3.15569
1275240	1.88263	1.02732	0.645112	0.925283	0.768964	2.64458	1.76732	1.39057	1.66868
1275246	1.50878	1.93908	1.85401	1.47008	0.768964	2.25711	2.70456	2.62959	2.21845
1275247	-1.26863	-2.1027	-0.521331	-1.82686	4.46254	3.19434	2.31709	3.94533	2.60592
1275267	1.09051	1.15275	-0.413163	1.05161	-0.392	0.672146	0.732126	-0.80559	0.633489
1275295	-0.710424	-0.421637	-0.0975818	0.550266	3.68541	2.94636	3.25432	3.58015	4.22344
1275347	-5.43603	-1.39881	-8.98859	-2.46919	10.9716	5.53287	9.57257	1.94034	8.50318
1275356	-1.48675	-3.40871	-1.39932	-2.59177	5.22151	3.75107	1.76732	3.83363	2.60592
1275387	-1.16486	0.503404	0.126395	-0.139736	1.80416	0.672146	2.31709	1.94034	1.66868
1275406	-0.0998421	3.15501	2.78061	2.91088	0.768964	0.672146	3.95691	3.58015	3.71241
1275440	0.530116	-0.317602	0.997977	-0.786602	3.04318	3.58859	2.70456	4.04895	2.21845
1275474	-0.0965192	1.15275	-0.413163	-0.135156	-0.392	-0.488818	0.732126	-0.80559	-0.527475
1275477	0.964274	1.56842	-1.60352	-0.138743	0.768964	1.70734	2.31709	-0.80559	0.633489
1275489	5.26766	1.15275	5.47619	1.05161	-0.392	4.86702	0.732126	5.07622	0.633489
1275492	-0.180971	0.038837	-0.341824	-0.599775	4.81534	4.63811	4.85467	4.47791	4.22344
1275536	-1.28687	-1.22711	-0.41828	-0.138743	0.768964	-0.488818	-0.428838	0.355374	0.633489
1275576	0.193465	0.482253	0.498049	-0.504226	2.74139	2.94636	3.25432	3.27182	2.21845
1275595	-0.0889114	0.199876	0.523931	-0.412415	3.04318	2.94636	3.25432	3.58015	2.60592
1275608	-4.97369	-2.58148	-6.21121	-1.69821	7.64688	2.64458	5.06159	1.39057	5.94789
1275622	4.25593	3.14389	3.0658	1.06459	1.80416	6.11079	4.99586	4.9213	2.90771
1275648	3.35812	3.12943	2.75783	4.24834	-0.392	2.94636	2.70456	2.3278	3.85827
1275649	2.606	2.66085	0.645112	2.56782	0.768964	3.40513	3.46511	1.39057	3.36648
1275655	-0.0965192	1.15275	-0.413163	1.05161	-0.392	-0.488818	0.732126	-0.80559	0.633489
1275661	-2.1809	-2.12048	-3.44552	-2.2196	6.32198	4.15041	4.21039	2.87757	4.11175
1275737	-4.16506	-4.1053	-4.48171	-4.2037	3.68541	-0.488818	-0.428838	-0.80559	-0.527475
1275756	1.88263	1.02732	1.85401	-0.138743	0.768964	2.64458	1.76732	2.62959	0.633489
1275774	-1.90989	-0.649159	-1.50735	-2.40883	8.29098	6.38134	7.64258	6.78679	5.88152
1275801	1.09051	2.75878	0.772075	-0.135156	-0.392	0.672146	2.31709	0.355374	-0.527475
1275822	0.428193	0.482253	0.114822	0.390083	2.74139	3.19434	3.25432	2.87757	3.15569
1275823	0.349321	0.40417	-0.40267	-0.127072	3.04318	3.40513	3.46511	2.62959	2.90771
1275856	0.974981	0.482253	0.498049	-0.504226	2.74139	3.75107	3.25432	3.27182	2.21845
1275892	-0.088481	-0.268792	-0.198737	-1.0209	3.29116	3.19434	3.00634	3.08836	2.21845
1275907	-0.0998421	2.22218	0.645112	2.91088	0.768964	0.672146	3.00634	1.39057	3.71241
1275912	-0.0998421	1.56842	-0.41828	1.47008	0.768964	0.672146	2.31709	0.355374	2.21845
1275964	-2.79545	3.93602	-4.29913	1.71468	3.50195	0.672146	7.42286	-0.80559	5.19942
1275979	-2.89179	-1.64252	0.249093	-1.74366	2.35393	-0.488818	0.732126	2.62959	0.633489
1276004	-0.747893	-3.48379	-1.06526	-0.786602	3.04318	2.25711	-0.428838	1.94034	2.21845
1276008	-1.15976	-2.01508	-2.39728	-2.11711	3.84789	2.64458	1.76732	1.39057	1.66868
1276070	2.15463	2.21768	2.38177	1.05161	-0.392	1.70734	1.76732	1.94034	0.633489
1276084	-4.06714	-1.82756	-8.65274	-0.661861	11.2984	7.23222	9.47052	2.62959	10.6381
1276162	-1.36542	-4.4493	0.0342327	-2.82566	6.80754	5.44114	2.31709	6.84539	3.99061
1276163	-2.35189	1.9416	-2.66854	2.36344	1.80416	-0.488818	3.81105	-0.80559	4.22344
1276178	1.49158	1.4017	1.17569	1.14359	2.35393	3.89693	3.81105	3.58015	3.54993
1276233	1.31565	-0.317602	4.37819	-0.127072	3.04318	4.36572	2.70456	7.428	2.90771
1276246	-0.946872	-1.02255	0.108279	-1.11958	4.96383	4.02927	3.95691	5.07622	3.85827
1276263	-0.0343815	0.318545	0.0872589	0.366693	5.0327	5.00161	5.35157	5.12437	5.40249
1276306	-1.16486	1.59583	-0.419906	0.405057	1.80416	0.672146	3.46511	1.39057	2.21845
1276323	1.54098	1.15716	0.502457	1.06459	1.80416	3.40513	3.00634	2.3278	2.90771
1276406	0.443766	2.08999	1.56908	-1.20376	1.80416	2.25711	3.95691	3.4343	0.633489
1276427	-0.630528	-3.89882	-0.606559	-3.99996	4.64974	4.02927	0.732126	4.04895	0.633489
1276444	3.59285	3.12943	3.27948	3.31996	-0.392	3.19434	2.70456	2.87757	2.90771
1276504	-0.0965192	-0.0367528	0.772075	-0.135156	-0.392	-0.488818	-0.428838	0.355374	-0.527475
1276521	-1.16486	-2.29213	-1.4833	-1.20376	1.80416	0.672146	-0.428838	0.355374	0.633489
1276535	-0.0965192	1.15275	1.83547	2.66043	-0.392	-0.488818	0.732126	1.39057	2.21845
1276604	0.964274	1.02732	2.29224	2.56782	0.768964	1.70734	1.76732	3.08836	3.36648
1276636	2.606	1.93908	2.78061	2.91088	0.768964	3.40513	2.70456	3.58015	3.71241
1276651	-1.28687	-1.22711	-1.60352	-1.32551	0.768964	-0.488818	-0.428838	-0.80559	-0.527475
1276674	0.00685382	3.77328	0.903924	3.94444	4.35892	4.36572	8.12956	5.25986	8.30223
1276749	1.09051	-0.0367528	1.83547	1.05161	-0.392	0.672146	-0.428838	1.39057	0.633489
1276755	3.07299	2.21768	0.772075	1.05161	-0.392	2.64458	1.76732	0.355374	0.633489
1276805	0.176141	-2.1027	0.222856	0.0514879	4.46254	4.63811	2.31709	4.68484	4.51426
1276881	3.07299	4.82409	2.75783	3.55474	-0.392	2.64458	4.4257	2.3278	3.15569
1276885	-5.38127	-4.03058	-8.12228	-3.37654	11.003	5.6191	6.97194	2.87757	7.62731
1276934	0.0710916	-1.30977	0.0359832	-1.40812	3.68541	3.75107	2.31709	3.7125	2.21845
1276945	0.964274	2.45655	1.19141	2.12961	0.768964	1.70734	3.25432	1.94034	2.90771
1276963	1.09051	-0.0367528	0.772075	1.05161	-0.392	0.672146	-0.428838	0.355374	0.633489
1276995	0.974981	0.686546	1.55481	1.21777	2.74139	3.75107	3.46511	4.32133	3.99061
1277008	1.88426	1.39154	1.71559	0.779244	1.80416	3.75107	3.25432	3.58015	2.60592
1277050	1.09051	1.15275	1.83547	1.05161	-0.392	0.672146	0.732126	1.39057	0.633489
1277095	-1.16486	0.874057	0.126395	1.06459	1.80416	0.672146	2.70456	1.94034	2.90771
1277106	-0.0965192	-0.0367528	-0.413163	1.05161	-0.392	-0.488818	-0.428838	-0.80559	0.633489
1277118	-0.293114	-0.0347608	-0.223258	-0.331224	3.50195	3.19434	3.46511	3.27182	3.15569
1277127	0.535077	1.03625	0.747779	0.732849	3.50195	4.02927	4.52235	4.23615	4.22344
1277133	-1.28687	1.02732	-0.41828	-0.138743	0.768964	-0.488818	1.76732	0.355374	0.633489
1277167	0.115024	0.169872	0.54573	-1.56569	3.29116	3.40513	3.46511	3.83363	1.66868
1277177	-0.987062	0.0232387	-0.848057	-1.1886	6.72679	5.73949	6.75093	5.88064	5.53797
1277268	-0.249416	-2.60913	-0.102375	-3.25227	4.96383	4.71852	2.31709	4.86572	1.66868
1277286	1.09051	2.75878	0.772075	2.66043	-0.392	0.672146	2.31709	0.355374	2.21845
1277311	-0.0998421	1.02732	0.645112	0.925283	0.768964	0.672146	1.76732	1.39057	1.66868
1277323	-0.0965192	2.75878	2.38177	3.03462	-0.392	-0.488818	2.31709	1.94034	2.60592
1277353	1.1222	1.84927	0.939873	1.08368	2.74139	3.89693	4.6129	3.7125	3.85827
1277358	3.07299	-0.0367528	-0.413163	1.05161	-0.392	2.64458	-0.428838	-0.80559	0.633489
1277427	1.50878	1.56842	1.19141	-0.138743	0.768964	2.25711	2.31709	1.94034	0.633489
1277437	-0.377611	-1.38782	-0.290189	-0.134824	4.12609	3.75107	2.70456	3.83363	3.99061
1277457	1.09051	3.12943	2.38177	4.72389	-0.392	0.672146	2.70456	1.94034	4.32707
1277461	0.964274	1.93908	1.19141	3.05798	0.768964	1.70734	2.70456	1.94034	3.85827
1277463	2.41925	0.868596	3.16993	1.34075	2.74139	5.1825	3.64857	5.93562	4.11175
1277479	-3.01815	0.559661	-4.77553	0.726711	6.20761	3.19434	6.7707	1.39057	6.94004
1277529	0.428193	-0.94698	-0.782888	0.593521	2.74139	3.19434	1.76732	1.94034	3.36648
1277561	0.964274	1.56842	0.645112	-0.138743	0.768964	1.70734	2.31709	1.39057	0.633489
1277684	-0.812975	-0.756533	-4.29913	-1.22553	3.50195	2.64458	2.70456	-0.80559	2.21845
1277691	0.0911859	-0.473425	0.8335	0.362373	3.50195	3.58859	3.00634	4.32133	3.85827
1277695	-1.73133	-1.66829	-0.606485	-1.22553	3.50195	1.70734	1.76732	2.87757	2.21845
1277700	-0.0961307	-0.0364924	-0.0374401	-0.679632	2.35393	2.25711	2.31709	2.3278	1.66868
1277706	2.69914	7.00527	2.38177	7.12788	-0.392	2.25711	6.60442	1.94034	6.72979
1277707	1.00108	-0.0364924	-0.0374401	0.52469	2.35393	3.40513	2.31709	2.3278	2.90771
1277778	5.50437	3.60168	4.32182	3.10496	3.84789	9.33932	7.4353	8.15729	6.94004
1277831	-0.0961307	0.334161	-0.0374401	0.759469	2.35393	2.25711	2.70456	2.3278	3.15569
1277839	-0.720894	-0.0366639	-2.68178	-0.134824	4.12609	3.40513	4.08925	1.39057	3.99061
1277847	1.10275	-1.10263	1.40733	0.779244	1.80416	2.94636	0.732126	3.27182	2.60592
1277897	-0.24198	-0.0362522	-0.899024	-0.442758	3.99375	3.75107	3.95691	3.08836	3.54993
1277920	-0.0965192	-0.0367528	0.772075	1.05161	-0.392	-0.488818	-0.428838	0.355374	0.633489
1277926	-0.323209	0.169872	-0.636967	0.25753	3.29116	2.94636	3.46511	2.62959	3.54993
1277957	-2.35189	-2.29213	-2.66854	-2.39053	1.80416	-0.488818	-0.428838	-0.80559	-0.527475
1277967	2.40249	1.93908	1.56747	2.91088	0.768964	3.19434	2.70456	2.3278	3.71241
1277981	2.69914	3.12943	3.04436	3.93886	-0.392	2.25711	2.70456	2.62959	3.54993
1277998	-2.35189	-0.0376969	-2.66854	-1.20376	1.80416	-0.488818	1.76732	-0.80559	0.633489
1278003	1.59058	1.2716	0.997977	2.53455	3.04318	4.63811	4.32208	4.04895	5.58044
1278017	1.8623	2.02882	1.17569	1.14359	2.35393	4.2621	4.4257	3.58015	3.54993
1278040	-2.07414	-2.01191	-3.57782	-2.11304	2.74139	0.672146	0.732126	-0.80559	0.633489
1278074	-0.0998421	2.45655	-0.41828	2.56782	0.768964	0.672146	3.25432	0.355374	3.36648
1278119	-0.465517	-2.01191	-1.32919	-1.04902	2.74139	2.25711	0.732126	1.39057	1.66868
1278130	-1.28687	-1.22711	1.19141	-0.138743	0.768964	-0.488818	-0.428838	1.94034	0.633489
1278152	-1.70476	-2.83202	-2.02319	-0.13484	2.35393	0.672146	-0.428838	0.355374	2.21845
1278184	2.63977	-0.551899	3.69789	0.937482	3.29116	5.92017	2.70456	6.98225	4.22344
1278187	0.605524	1.3326	0.952412	1.68245	3.29116	3.89693	4.6129	4.23615	4.96295
1278196	0.145816	-1.22936	0.0355605	0.491827	3.04318	3.19434	1.76732	3.08836	3.54993
1278201	1.50878	1.56842	2.08912	-1.32551	0.768964	2.25711	2.31709	2.87757	-0.527475
1278229	1.10275	-2.29213	-0.419906	0.405057	1.80416	2.94636	-0.428838	1.39057	2.21845
1278234	-1.16486	1.15716	0.126395	1.5028	1.80416	0.672146	3.00634	1.94034	3.36648
1278281	-1.16486	-1.10263	-2.66854	1.84586	1.80416	0.672146	0.732126	-0.80559	3.71241
1278295	0.964274	3.99048	1.85401	3.19207	0.768964	1.70734	4.77851	2.62959	3.99061
1278373	-1.28687	-1.22711	0.645112	-0.138743	0.768964	-0.488818	-0.428838	1.39057	0.633489
1278375	1.00108	-1.64252	-0.0374401	-0.13484	2.35393	3.40513	0.732126	2.3278	2.21845
1278397	0.42482	-0.381549	-1.18839	-0.474574	3.84789	4.2621	3.46511	2.62959	3.36648
1278448	-0.100745	3.20982	1.56908	3.23175	1.80416	1.70734	5.06159	3.4343	5.08603
1278466	1.09051	2.21768	-0.413163	-0.135156	-0.392	0.672146	1.76732	-0.80559	-0.527475
1278467	3.23069	-1.22711	1.85401	-1.32551	0.768964	4.02927	-0.428838	2.62959	-0.527475
1278536	1.09051	1.15275	0.772075	2.11564	-0.392	0.672146	0.732126	0.355374	1.66868
1278538	-0.0965192	1.15275	-0.413163	1.05161	-0.392	-0.488818	0.732126	-0.80559	0.633489
1278540	-1.70476	-0.577594	0.484208	0.52469	2.35393	0.672146	1.76732	2.87757	2.90771
1278547	-1.28342	-1.51211	-1.36206	-1.0868	4.24723	2.94636	2.70456	2.87757	3.15569
1278574	-1.18682	0.594622	0.9908	0.619439	3.50195	2.25711	4.08925	4.47791	4.11175
1278575	-0.0965192	-0.0367528	-0.413163	2.66043	-0.392	-0.488818	-0.428838	-0.80559	2.21845
1278586	-2.22699	-0.969079	-1.33725	-1.72119	3.99375	1.70734	3.00634	2.62959	2.21845
1278593	-0.100745	2.34915	-2.66854	2.5662	1.80416	1.70734	4.21039	-0.80559	4.42371
1278618	-2.35652	0.199876	-1.06526	-0.412415	3.04318	0.672146	3.25432	1.94034	2.60592
1278627	0.0160319	-3.48879	0.882787	-4.7767	4.24723	4.2621	0.732126	5.12437	-0.527475
1278640	-0.0998903	-5.17426	0.338685	-1.58277	4.73492	4.63811	-0.428838	5.07622	3.15569
1278641	1.88263	3.15501	1.19141	2.36438	0.768964	2.64458	3.95691	1.94034	3.15569
1278647	2.23803	2.53742	1.98267	2.81693	2.74139	5.00161	5.29805	4.74769	5.58044
1278651	-0.16941	-3.21939	-0.418629	-1.88233	5.0327	4.86702	1.76732	4.61911	3.15569
1278654	-0.0965192	1.15275	0.772075	2.66043	-0.392	-0.488818	0.732126	0.355374	2.21845
1278662	2.15463	2.21768	3.6627	2.11564	-0.392	1.70734	1.76732	3.27182	1.66868
1278668	0.964274	-1.22711	1.56747	-0.138743	0.768964	1.70734	-0.428838	2.3278	0.633489
1278701	-2.35189	-0.0376969	-0.419906	-0.139736	1.80416	-0.488818	1.76732	1.39057	1.66868
1278811	1.50878	-0.037609	1.19141	-0.138743	0.768964	2.25711	0.732126	1.94034	0.633489
1278880	-0.0998421	-1.22711	-0.41828	-0.138743	0.768964	0.672146	-0.428838	0.355374	0.633489
1278927	0.443766	0.503404	1.56908	1.29937	1.80416	2.25711	2.31709	3.4343	3.15569
1278982	0.145816	0.586219	-0.167555	-0.127072	3.04318	3.19434	3.64857	2.87757	2.90771
1278997	-0.0965192	4.60453	-0.413163	4.91296	-0.392	-0.488818	4.21039	-0.80559	4.51426
1279003	3.35375	2.22218	-0.41828	-0.138743	0.768964	4.15041	3.00634	0.355374	0.633489
1279042	1.09051	1.15275	0.772075	1.05161	-0.392	0.672146	0.732126	0.355374	0.633489
1279046	-0.0998421	1.56842	-0.41828	-0.138743	0.768964	0.672146	2.31709	0.355374	0.633489
1279087	-0.0965192	1.15275	2.75783	1.05161	-0.392	-0.488818	0.732126	2.3278	0.633489
1279173	2.15463	-0.0367528	-0.413163	-0.135156	-0.392	1.70734	-0.428838	-0.80559	-0.527475
1279251	1.59803	1.65943	0.806308	1.34075	2.74139	4.36572	4.4257	3.58015	4.11175
1279318	-0.0965192	-0.0367528	-0.413163	-0.135156	-0.392	-0.488818	-0.428838	-0.80559	-0.527475
1279347	-4.81609	-3.2594	-7.07821	-0.689254	10.1616	5.34318	6.90197	3.08836	9.47393
1279383	-1.56855	-0.994631	-1.15895	-1.32158	4.24723	2.64458	3.25432	3.08836	2.90771
1279402	-0.639903	-3.08001	-1.85098	0.27265	3.84789	3.19434	0.732126	1.94034	4.11175
1279406	0.692605	-0.0344946	-0.689203	1.46593	3.04318	3.75107	3.00634	2.3278	4.51426
1279429	-2.35189	-2.29213	-2.66854	-0.139736	1.80416	-0.488818	-0.428838	-0.80559	1.66868
1279438	-0.982191	0.351922	-0.401852	-0.126591	3.29116	2.25711	3.64857	2.87757	3.15569
1279450	1.49292	1.03231	1.85378	1.21777	2.74139	4.2621	3.81105	4.61911	3.99061
1279458	1.00108	-0.577594	0.484208	0.52469	2.35393	3.40513	1.76732	2.87757	2.90771
1279461	-0.788768	-2.16394	-1.33725	-1.72119	3.99375	3.19434	1.76732	2.62959	2.21845
1279468	1.25638	1.65943	1.28035	1.08368	2.74139	4.02927	4.4257	4.04895	3.85827
1279472	1.72178	1.39154	1.56908	1.68349	1.80416	3.58859	3.25432	3.4343	3.54993
1279479	-3.98248	-0.239054	-1.12813	-0.851346	3.50195	-0.488818	3.25432	2.3278	2.60592
1279514	1.09051	-0.0367528	-0.413163	-0.135156	-0.392	0.672146	-0.428838	-0.80559	-0.527475
1279517	-0.100745	0.503404	0.502457	1.29937	1.80416	1.70734	2.31709	2.3278	3.15569
1279525	-2.89179	1.05593	-2.02319	0.239347	2.35393	-0.488818	3.46511	0.355374	2.60592
1279530	-0.640641	-0.577594	0.249093	-1.74366	2.35393	1.70734	1.76732	2.62959	0.633489
1279536	-2.35189	-0.0376969	-0.419906	0.405057	1.80416	-0.488818	1.76732	1.39057	2.21845
1279549	-0.608342	1.24089	-0.636967	0.824072	3.29116	2.64458	4.52235	2.62959	4.11175
1279563	-0.812975	0.147289	-0.40337	-0.127786	3.50195	2.64458	3.64857	3.08836	3.36648
1279569	-0.465517	0.686546	0.317937	0.155305	2.74139	2.25711	3.46511	3.08836	2.90771
1279636	1.09051	1.15275	0.772075	-0.135156	-0.392	0.672146	0.732126	0.355374	-0.527475
1279690	0.562851	2.38556	0.249093	1.71013	2.35393	2.94636	4.77851	2.62959	4.11175
1279694	-1.53361	-0.820214	-0.128223	-0.678013	3.84789	2.25711	3.00634	3.7125	3.15569
1279700	-0.0965192	1.15275	-0.413163	-0.135156	-0.392	-0.488818	0.732126	-0.80559	-0.527475
1279741	0.0710916	2.8463	0.158514	2.4039	3.68541	3.75107	6.51349	3.83363	6.07213
1279771	-0.323209	0.515639	0.143125	0.0768475	3.29116	2.94636	3.81105	3.4343	3.36648
1279774	2.15463	3.12943	0.772075	2.11564	-0.392	1.70734	2.70456	0.355374	1.66868
1279781	0.428193	1.18071	0.498049	0.774204	2.74139	3.19434	3.95691	3.27182	3.54993
1279787	-1.15021	0.803854	-1.09692	0.318563	5.0327	3.89693	5.83746	3.94533	5.35434
1279813	1.09051	-0.0367528	-0.413163	-0.135156	-0.392	0.672146	-0.428838	-0.80559	-0.527475
1279815	-0.0889114	0.199876	-0.167555	0.107706	3.04318	2.94636	3.25432	2.87757	3.15569
1279824	0.277718	-0.0364924	1.02919	0.52469	2.35393	2.64458	2.31709	3.4343	2.90771
1279849	1.50878	1.02732	2.6341	1.47008	0.768964	2.25711	1.76732	3.4343	2.21845
1279894	-1.16486	1.15716	-2.66854	1.5028	1.80416	0.672146	3.00634	-0.80559	3.36648
1279908	-0.100745	0.503404	0.126395	-2.39053	1.80416	1.70734	2.31709	1.94034	-0.527475
1279915	0.535077	0.311006	-1.50419	0.0528964	3.50195	4.02927	3.81105	1.94034	3.54993
1279926	1.72178	1.15716	2.28712	2.25003	1.80416	3.58859	3.00634	4.1456	4.11175
1279979	-0.0998421	2.45655	2.47235	1.47008	0.768964	0.672146	3.25432	3.27182	2.21845
1279980	5.03762	-0.0367528	4.22706	1.05161	-0.392	4.63811	-0.428838	3.83363	0.633489
1279993	1.88263	3.00661	2.08912	3.42846	0.768964	2.64458	3.81105	2.87757	4.22344
1280001	3.59285	1.15275	3.27948	1.05161	-0.392	3.19434	0.732126	2.87757	0.633489
1280018	-0.616192	-0.722577	-0.122087	-2.64019	4.35892	3.75107	3.64857	4.23615	1.66868
1280029	-1.01003	-0.405878	0.939873	-0.130039	2.74139	1.70734	2.31709	3.7125	2.60592
1280093	1.09051	4.48058	-0.413163	3.55474	-0.392	0.672146	4.08925	-0.80559	3.15569
1280128	-0.640641	-0.577594	-0.413502	0.52469	2.35393	1.70734	1.76732	1.94034	2.90771
1280130	-0.0965192	-0.0367528	0.772075	-0.135156	-0.392	-0.488818	-0.428838	0.355374	-0.527475
1280132	1.41337	0.40417	2.41336	0.311145	3.04318	4.46237	3.46511	5.46071	3.36648
1280142	5.4852	2.77195	5.02271	4.00082	4.55919	10.0474	7.33265	9.58565	8.56263
1280183	0.817615	2.46326	1.56908	2.82424	1.80416	2.64458	4.32208	3.4343	4.67987
1280248	-1.47377	-1.86156	-1.4498	-2.13663	5.48981	4.02927	3.64857	4.04895	3.36648
1280260	3.35812	3.41254	2.38177	2.11564	-0.392	2.94636	3.00634	1.94034	1.66868
1280312	2.16777	-1.22711	2.6341	-0.138743	0.768964	2.94636	-0.428838	3.4343	0.633489
1280343	-0.0889114	-1.22936	0.377423	-1.3314	3.04318	2.94636	1.76732	3.4343	1.66868
1280366	2.16567	2.75855	2.62139	1.68349	1.80416	4.02927	4.6129	4.47791	3.54993
1280410	2.15463	-0.0367528	-0.413163	-0.135156	-0.392	1.70734	-0.428838	-0.80559	-0.527475
1280420	-0.436398	-1.10332	-0.128223	-0.474574	3.84789	3.40513	2.70456	3.7125	3.36648
1280434	-0.710424	-0.421637	-0.789068	-0.513807	3.68541	2.94636	3.25432	2.87757	3.15569
1280462	-1.70476	-2.83202	-2.02319	-0.679632	2.35393	0.672146	-0.428838	0.355374	1.66868
1280471	-2.84369	-3.44304	-1.97475	-5.1502	5.79728	2.94636	2.31709	3.83363	0.633489
1280572	-1.16486	1.59583	-1.4833	0.405057	1.80416	0.672146	3.46511	0.355374	2.21845
1280573	-0.0889114	0.40417	-1.06526	-0.786602	3.04318	2.94636	3.46511	1.94034	2.21845
1280601	2.9403	2.08118	2.6855	2.09797	3.04318	5.98655	5.12444	5.73323	5.14384
1280614	-1.16486	-0.0376969	0.126395	-2.39053	1.80416	0.672146	1.76732	1.94034	-0.527475
1280696	-1.16486	-0.0376969	-2.66854	3.50026	1.80416	0.672146	1.76732	-0.80559	5.35434
1280710	1.09051	-0.0367528	-0.413163	2.11564	-0.392	0.672146	-0.428838	-0.80559	1.66868
1280727	-0.911932	-0.570984	-0.824509	-0.950338	4.64974	3.75107	4.08925	3.83363	3.71241
1280731	1.09051	1.15275	1.83547	-0.135156	-0.392	0.672146	0.732126	1.39057	-0.527475
1280732	-0.788768	-0.184648	-1.33725	-0.442758	3.99375	3.19434	3.81105	2.62959	3.54993
1280749	-0.0965192	1.15275	-0.413163	1.05161	-0.392	-0.488818	0.732126	-0.80559	0.633489
1280755	-1.70476	1.5501	-0.0374401	1.30596	2.35393	0.672146	3.95691	2.3278	3.71241
1280760	-3.55103	-1.88276	-3.86946	-3.58993	4.24723	0.672146	2.31709	0.355374	0.633489
1280774	-0.640641	0.334161	-0.959803	1.14359	2.35393	1.70734	2.70456	1.39057	3.54993
1280776	-0.0913966	0.412039	-1.02418	0.655341	3.68541	3.58859	4.08925	2.62959	4.32707
1280807	0.562851	3.24518	1.02919	3.52047	2.35393	2.94636	5.63661	3.4343	5.91509
1280811	-2.35189	-2.29213	-1.4833	1.5028	1.80416	-0.488818	-0.428838	0.355374	3.36648
1280819	0.0541026	-0.820214	-0.750159	-0.131521	3.84789	3.89693	3.00634	3.08836	3.71241
1280822	-2.79545	0.311006	-0.0615078	-0.127786	3.50195	0.672146	3.81105	3.4343	3.36648
1280870	0.631698	2.09277	0.659799	0.936575	2.74139	3.40513	4.85467	3.4343	3.71241
1280874	2.15463	2.75878	0.772075	2.11564	-0.392	1.70734	2.31709	0.355374	1.66868
1280883	-0.089609	-0.0347608	-0.223258	-0.331224	3.50195	3.40513	3.46511	3.27182	3.15569
1280884	0.253674	0.594622	-0.0615078	-0.566003	3.50195	3.75107	4.08925	3.4343	2.90771
1280907	-0.323209	-0.268792	-1.29956	-0.361369	3.29116	2.94636	3.00634	1.94034	2.90771
1280963	-0.0916677	3.65353	-3.57782	0.390083	2.74139	2.64458	6.41643	-0.80559	3.15569
1281092	-1.88791	-0.762048	-1.57974	0.166066	5.27932	3.40513	4.52235	3.7125	5.44908
1281205	-0.088481	-3.71808	-0.9235	-2.62972	3.29116	3.19434	-0.428838	2.3278	0.633489
1281272	0.964274	1.56842	2.08912	0.925283	0.768964	1.70734	2.31709	2.87757	1.66868
1281274	0.964274	-1.22711	-1.60352	-1.32551	0.768964	1.70734	-0.428838	-0.80559	-0.527475
1281275	-1.28687	-1.22711	-0.41828	1.47008	0.768964	-0.488818	-0.428838	0.355374	2.21845
1281287	1.37945	1.31593	1.91968	0.593521	2.74139	4.15041	4.08925	4.68484	3.36648
1281450	-3.54731	-0.403519	-6.91487	0.445609	7.28741	3.75107	6.88393	0.355374	7.73459
1281480	-0.0998421	1.56842	-1.60352	2.36438	0.768964	0.672146	2.31709	-0.80559	3.15569
1281488	-1.15913	-1.10471	-0.177104	-4.6524	4.12609	2.94636	3.00634	3.94533	-0.527475
1281557	0.230755	-1.29298	0.353953	-1.63744	6.14683	6.38134	4.85467	6.50718	4.51426
1281664	-0.465517	-0.94698	0.659799	-0.130039	2.74139	2.25711	1.76732	3.4343	2.60592
1281673	-2.00712	-2.08913	-4.0719	0.404629	7.49669	5.48773	5.40316	3.4343	7.90295
1281698	-1.25521	-1.01832	-1.22711	-1.11271	4.64974	3.40513	3.64857	3.4343	3.54993
1281703	-0.803347	-4.41328	0.795209	-3.45039	5.16128	4.36572	0.732126	5.96235	1.66868
1281708	-0.0965192	-0.0367528	-0.413163	1.05161	-0.392	-0.488818	-0.428838	-0.80559	0.633489
1281728	-3.14224	-0.381549	-3.46068	-2.11711	3.84789	0.672146	3.46511	0.355374	1.66868
1281764	-1.28342	0.0770888	-0.537011	0.271424	4.24723	2.94636	4.32208	3.7125	4.51426
1281798	-3.54355	-3.48379	-3.8602	0.491827	3.04318	-0.488818	-0.428838	-0.80559	3.54993
1281802	-0.0965192	2.21768	0.772075	1.05161	-0.392	-0.488818	1.76732	0.355374	0.633489
1281841	-0.255603	-1.10332	0.716588	-0.131521	3.84789	3.58859	2.70456	4.55024	3.71241
1281842	-2.07812	-2.01508	-3.46068	-1.19813	3.84789	1.70734	1.76732	0.355374	2.60592
1281879	-0.0965192	3.41254	-0.413163	3.03462	-0.392	-0.488818	3.00634	-0.80559	2.60592
1281880	-0.100745	-1.10263	0.788989	1.06459	1.80416	1.70734	0.732126	2.62959	2.90771
1281907	0.193465	1.75756	-0.782888	0.390083	2.74139	2.94636	4.52235	1.94034	3.15569
1281931	0.218866	-1.51211	0.0779232	-1.98111	4.24723	4.46237	2.70456	4.32133	2.21845
1281942	-3.18591	7.24053	-4.02093	0.367805	6.37594	3.19434	13.6218	2.3278	6.74853
1281954	-2.07812	-3.08001	-0.953274	-1.57232	3.84789	1.70734	0.732126	2.87757	2.21845
1281977	0.797579	-0.577594	1.02919	0.239347	2.35393	3.19434	1.76732	3.4343	2.60592
1281982	0.277718	-0.577594	-0.0374401	-2.93043	2.35393	2.64458	1.76732	2.3278	-0.527475
1281996	1.09051	2.75878	1.83547	1.05161	-0.392	0.672146	2.31709	1.39057	0.633489
1282012	0.817615	0.874057	1.84916	1.84586	1.80416	2.64458	2.70456	3.7125	3.71241
1282016	-1.30863	-0.734708	-0.718912	-0.133281	3.99375	2.64458	3.25432	3.27182	3.85827
1282071	1.22746	1.07131	0.857479	2.43074	4.12609	5.34318	5.18467	4.97481	6.54918
1282091	-0.0965192	2.21768	-0.413163	3.31996	-0.392	-0.488818	1.76732	-0.80559	2.90771
1282097	0.188289	0.485877	-0.750159	-0.293892	3.84789	4.02927	4.32208	3.08836	3.54993
1282197	1.50878	-1.22711	2.29224	-0.138743	0.768964	2.25711	-0.428838	3.08836	0.633489
1282231	-1.51897	-0.691677	-1.77141	-0.0182973	6.45327	4.93588	5.76045	4.68484	6.43812
1282232	-0.0998421	3.00661	0.645112	-0.138743	0.768964	0.672146	3.81105	1.39057	0.633489
1282240	-0.0965192	-0.0367528	2.38177	-0.135156	-0.392	-0.488818	-0.428838	1.94034	-0.527475
1282243	-1.36941	0.853671	-0.0975818	-0.129686	3.68541	2.25711	4.52235	3.58015	3.54993
1282252	-2.72277	-1.2617	-2.07412	-1.90032	6.11545	3.40513	4.85467	4.04895	4.22344
1282253	2.15463	1.15275	0.772075	2.66043	-0.392	1.70734	0.732126	0.355374	2.21845
1282260	-0.0965192	-0.0367528	-0.413163	-0.135156	-0.392	-0.488818	-0.428838	-0.80559	-0.527475
1282268	-0.0947629	-3.22887	-1.10214	-1.72119	3.99375	3.89693	0.732126	2.87757	2.21845
1282282	-1.75261	-1.48393	-2.02719	-0.697003	7.28741	5.53287	5.79947	5.25986	6.59132
1282340	-0.266761	-1.02162	0.441166	-1.27973	4.81534	4.55292	3.81105	5.25986	3.54993
1282398	-0.100745	0.503404	-0.419906	-1.20376	1.80416	1.70734	2.31709	1.39057	0.633489
1282421	0.443766	-1.10263	-0.419906	-2.39053	1.80416	2.25711	0.732126	1.39057	-0.527475
1282426	0.530116	-0.0344946	0.377423	0.801304	3.04318	3.58859	3.00634	3.4343	3.85827
1282501	-1.70476	-0.577594	-2.02319	0.239347	2.35393	0.672146	1.76732	0.355374	2.60592
1282559	1.33748	1.15716	1.56908	2.12705	1.80416	3.19434	3.00634	3.4343	3.99061
1282562	-1.04869	-3.48879	-0.0077976	-3.58993	4.24723	3.19434	0.732126	4.23615	0.633489
1282572	1.09051	3.12943	-0.413163	2.66043	-0.392	0.672146	2.70456	-0.80559	2.21845
1282597	-1.5267	-0.922552	-1.84586	-2.62972	3.29116	1.70734	2.31709	1.39057	0.633489
1282647	2.69914	-0.0367528	2.38177	2.11564	-0.392	2.25711	-0.428838	1.94034	1.66868
1282659	1.72178	1.39154	1.0241	-0.139736	1.80416	3.58859	3.25432	2.87757	1.66868
1282693	-0.465517	0.482253	-1.32919	-0.130039	2.74139	2.25711	3.25432	1.39057	2.60592
1282695	-0.24198	-0.734708	-0.410653	-1.347	3.99375	3.75107	3.25432	3.58015	2.60592
1282708	-0.323209	-1.46365	0.289634	-0.646713	3.29116	2.94636	1.76732	3.58015	2.60592
1282711	-0.0998421	1.56842	-1.60352	-1.32551	0.768964	0.672146	2.31709	-0.80559	-0.527475
1282746	-0.0998421	1.02732	0.645112	-0.138743	0.768964	0.672146	1.76732	1.39057	0.633489
1282807	2.69914	-0.0367528	0.772075	-0.135156	-0.392	2.25711	-0.428838	0.355374	-0.527475
1282811	1.10275	0.874057	-2.66854	2.12705	1.80416	2.94636	2.70456	-0.80559	3.99061
1282841	-1.64923	-3.40871	-1.96368	-2.30642	5.22151	3.58859	1.76732	3.27182	2.90771
1282849	0.193465	-0.405878	0.939873	-0.504226	2.74139	2.94636	2.31709	3.7125	2.21845
1282855	0.0911859	-0.473425	-1.12813	-1.77033	3.50195	3.58859	3.00634	2.3278	1.66868
1282871	-0.220499	-0.790337	-0.817084	-0.540308	4.24723	4.02927	3.46511	3.4343	3.71241
1282966	0.79186	1.11229	-0.40584	0.550266	3.68541	4.46237	4.77851	3.27182	4.22344
1282995	-0.0965192	-0.0367528	-0.413163	-0.135156	-0.392	-0.488818	-0.428838	-0.80559	-0.527475
1283008	-0.354685	-2.42386	-1.15895	-1.0868	4.24723	3.89693	1.76732	3.08836	3.15569
1283023	3.07299	1.15275	2.75783	4.10123	-0.392	2.64458	0.732126	2.3278	3.71241
1283032	-0.0965192	-0.0367528	0.772075	-0.135156	-0.392	-0.488818	-0.428838	0.355374	-0.527475
1283037	-3.16375	-2.35613	-5.06349	0.152332	7.42172	4.2621	5.06159	2.3278	7.57577
1283071	0.964274	1.02732	1.19141	1.47008	0.768964	1.70734	1.76732	1.94034	2.21845
1283088	-3.60724	-4.52876	-4.18324	-4.6245	8.32566	4.71852	3.81105	4.1456	3.71241
1283133	-1.53361	-0.381549	-1.18839	-1.57232	3.84789	2.25711	3.46511	2.62959	2.21845
1283145	-0.0965192	-0.0367528	-0.413163	-0.135156	-0.392	-0.488818	-0.428838	-0.80559	-0.527475
1283186	0.964274	-1.22711	-0.41828	-1.32551	0.768964	1.70734	-0.428838	0.355374	-0.527475
1283197	-1.07895	-1.57168	-1.39413	-0.970251	4.81534	3.75107	3.25432	3.4343	3.85827
1283238	-2.07414	0.868596	-0.782888	-0.130039	2.74139	0.672146	3.64857	1.94034	2.60592
1283240	0.812493	-0.0352254	0.806308	0.936575	2.74139	3.58859	2.70456	3.58015	3.71241
1283251	-2.89179	-2.83202	-3.20843	-2.93043	2.35393	-0.488818	-0.428838	-0.80559	-0.527475
1283274	-1.56855	-0.0370138	-0.670576	-1.32158	4.24723	2.64458	4.21039	3.58015	2.90771
1283307	-0.0965192	-0.0367528	-0.413163	-0.135156	-0.392	-0.488818	-0.428838	-0.80559	-0.527475
1283317	-1.22398	-1.81514	-1.50038	-1.53965	7.83197	6.60906	6.01372	6.33382	6.29248
1283359	-4.60881	-3.15259	-6.66612	-0.597505	9.54611	4.93588	6.39112	2.87757	8.95028
1283377	-0.0889114	0.40417	-0.40267	-2.39542	3.04318	2.94636	3.46511	2.62959	0.633489
1283382	2.95422	-1.83756	2.92989	-1.31064	5.62968	8.59066	3.81105	8.56727	4.32707
1283405	2.15463	2.21768	2.38177	1.05161	-0.392	1.70734	1.76732	1.94034	0.633489
1283412	-0.0998421	-1.22711	1.19141	1.84426	0.768964	0.672146	-0.428838	1.94034	2.60592
1283432	-2.23817	0.970747	-5.26245	1.35125	5.62968	3.40513	6.60442	0.355374	6.98814
1283522	0.974442	3.53547	1.54039	4.11885	3.50195	4.46237	7.02228	5.02641	7.60691
1283583	1.09051	1.15275	2.38177	3.03462	-0.392	0.672146	0.732126	1.94034	2.60592
1283586	2.15463	2.21768	3.04436	3.31996	-0.392	1.70734	1.76732	2.62959	2.90771
1283600	-0.0998421	-0.037609	-1.60352	1.47008	0.768964	0.672146	0.732126	-0.80559	2.21845
1283605	-0.0965192	-0.0367528	-0.413163	1.05161	-0.392	-0.488818	-0.428838	-0.80559	0.633489
1283608	0.976242	-0.0344211	0.658815	-0.646713	3.29116	4.2621	3.25432	3.94533	2.60592
1283613	0.817615	0.874057	0.126395	-0.139736	1.80416	2.64458	2.70456	1.94034	1.66868
1283618	1.09051	1.15275	2.38177	3.03462	-0.392	0.672146	0.732126	1.94034	2.60592
1283621	-0.0965192	1.15275	1.83547	1.05161	-0.392	-0.488818	0.732126	1.39057	0.633489
1283659	-0.0998421	1.02732	1.19141	2.36438	0.768964	0.672146	1.76732	1.94034	3.15569
1283664	2.60503	1.9416	1.84916	3.0425	1.80416	4.46237	3.81105	3.7125	4.89723
1283666	0.475556	1.83658	0.565196	1.68709	3.68541	4.15041	5.50112	4.23615	5.35434
1283670	1.88263	1.02732	2.47235	1.47008	0.768964	2.64458	1.76732	3.27182	2.21845
1283679	-0.0965192	1.15275	0.772075	-0.135156	-0.392	-0.488818	0.732126	0.355374	-0.527475
1283682	-0.640641	0.851639	-2.02319	1.82354	2.35393	1.70734	3.25432	0.355374	4.22344
1283702	-1.28687	-0.037609	-0.41828	-1.32551	0.768964	-0.488818	0.732126	0.355374	-0.527475
1283708	0.400891	-0.473425	0.0850007	0.496461	3.50195	3.89693	3.00634	3.58015	3.99061
1283744	-3.26117	1.03231	0.114822	0.155305	2.74139	-0.488818	3.81105	2.87757	2.90771
1283754	0.235273	1.55298	1.04316	1.92292	4.55919	4.79468	6.10999	5.6034	6.48358
1283777	-0.323209	3.93984	-1.29956	1.91931	3.29116	2.94636	7.22214	1.94034	5.19942
1283865	-0.465517	-0.405878	-2.39258	0.155305	2.74139	2.25711	2.31709	0.355374	2.90771
1283876	1.50878	1.02732	2.29224	1.84426	0.768964	2.25711	1.76732	3.08836	2.60592
1283893	-2.35652	-0.0344946	-0.689203	1.27685	3.04318	0.672146	3.00634	2.3278	4.32707
1283915	0.817615	1.77788	0.788989	1.84586	1.80416	2.64458	3.64857	2.62959	3.71241
1283923	0.145816	0.586219	-1.06526	0.107706	3.04318	3.19434	3.64857	1.94034	3.15569
1283930	3.07299	2.21768	-0.413163	2.11564	-0.392	2.64458	1.76732	-0.80559	1.66868
1283946	-1.16486	0.874057	-0.419906	2.12705	1.80416	0.672146	2.70456	1.39057	3.99061
1283970	0.121143	0.615885	0.623998	0.903464	4.24723	4.36572	4.85467	4.86572	5.14384
1284000	-0.0998421	1.56842	1.85401	-1.32551	0.768964	0.672146	2.31709	2.62959	-0.527475
1284002	-1.53361	0.689465	-0.408296	0.0155847	3.84789	2.25711	4.52235	3.4343	3.85827
1284011	0.817615	-2.29213	-0.419906	-1.20376	1.80416	2.64458	-0.428838	1.39057	0.633489
1284049	-1.73133	-2.73322	-0.40337	-4.02112	3.50195	1.70734	0.732126	3.08836	-0.527475
1284059	-1.70476	0.334161	0.249093	-1.74366	2.35393	0.672146	2.70456	2.62959	0.633489
1284146	1.09051	2.75878	2.75783	1.05161	-0.392	0.672146	2.31709	2.3278	0.633489
1284172	1.37945	0.686546	0.114822	0.936575	2.74139	4.15041	3.46511	2.87757	3.71241
1284178	-1.03075	0.24702	-0.844094	-0.24843	5.38841	4.36572	5.63661	4.55024	5.14384
1284185	0.193465	-0.405878	0.659799	-0.130039	2.74139	2.94636	2.31709	3.4343	2.60592
1284186	-1.68248	-2.16394	-1.10214	-0.826879	3.99375	2.25711	1.76732	2.87757	3.15569
1284196	1.09051	-0.0367528	2.75783	2.66043	-0.392	0.672146	-0.428838	2.3278	2.21845
1284214	3.77896	1.75756	1.78468	0.390083	2.74139	6.54444	4.52235	4.55024	3.15569
1284245	-0.0916677	1.65943	0.317937	3.5019	2.74139	2.64458	4.4257	3.08836	6.26671
1284283	3.0965	3.63373	2.78061	3.53353	0.768964	3.89693	4.4257	3.58015	4.32707
1284294	1.96741	-0.0364924	0.484208	0.759469	2.35393	4.36572	2.31709	2.87757	3.15569
1284304	-0.672913	-1.83034	-0.159511	-1.20159	4.55919	3.89693	2.70456	4.40175	3.36648
1284344	-0.0965192	1.15275	-0.413163	2.11564	-0.392	-0.488818	0.732126	-0.80559	1.66868
1284353	2.06514	-0.0364924	3.48443	0.759469	2.35393	4.46237	2.31709	5.88064	3.15569
1284394	1.25638	0.247882	0.659799	1.08368	2.74139	4.02927	3.00634	3.4343	3.85827
1284440	-1.16486	0.874057	-1.4833	-1.20376	1.80416	0.672146	2.70456	0.355374	0.633489
1284448	0.145816	0.40417	-0.40267	0.935392	3.04318	3.19434	3.46511	2.62959	3.99061
1284514	-0.0998421	1.56842	-1.60352	-1.32551	0.768964	0.672146	2.31709	-0.80559	-0.527475
1284524	2.16777	1.93908	1.85401	1.84426	0.768964	2.94636	2.70456	2.62959	2.60592
1284527	-1.16486	-2.29213	-0.419906	-2.39053	1.80416	0.672146	-0.428838	1.39057	-0.527475
1284581	1.09051	1.15275	-0.413163	2.11564	-0.392	0.672146	0.732126	-0.80559	1.66868
1284600	-0.0998421	1.02732	-0.41828	-0.138743	0.768964	0.672146	1.76732	0.355374	0.633489
1284609	-1.28687	-1.22711	-0.41828	0.925283	0.768964	-0.488818	-0.428838	0.355374	1.66868
1284628	3.07299	-0.0367528	2.75783	-0.135156	-0.392	2.64458	-0.428838	2.3278	-0.527475
1284659	-2.35189	-1.10263	0.126395	0.405057	1.80416	-0.488818	0.732126	1.94034	2.21845
1284667	3.07299	-0.0367528	2.38177	3.31996	-0.392	2.64458	-0.428838	1.94034	2.90771
1284682	0.31135	0.689465	0.644012	1.36789	3.84789	4.15041	4.52235	4.47791	5.19942
1284715	1.19911	2.31475	2.03266	1.47646	3.68541	4.86702	5.98015	5.70186	5.14384
1284739	-3.98248	-3.92272	-4.29913	-1.77033	3.50195	-0.488818	-0.428838	-0.80559	1.66868
1284749	1.09051	3.41254	-0.413163	3.03462	-0.392	0.672146	3.00634	-0.80559	2.60592
1284759	-2.97599	-1.9292	-5.33432	-1.2508	7.97866	5.00161	6.04653	2.62959	6.72979
1284802	-0.0998421	-0.037609	-1.60352	-0.138743	0.768964	0.672146	0.732126	-0.80559	0.633489
1284824	-1.16486	-1.10263	-1.4833	-0.139736	1.80416	0.672146	0.732126	0.355374	1.66868
1284828	2.16777	2.22218	1.19141	3.31505	0.768964	2.94636	3.00634	1.94034	4.11175
1284842	1.25638	0.868596	1.17549	0.774204	2.74139	4.02927	3.64857	3.94533	3.54993
1284870	-0.0965192	-0.0367528	0.772075	2.66043	-0.392	-0.488818	-0.428838	0.355374	2.21845
1284901	-2.5534	-1.02186	-4.85431	0.475422	5.22151	2.64458	4.21039	0.355374	5.70083
1284935	2.47239	-0.577594	2.00499	0.962907	2.35393	4.86702	1.76732	4.40175	3.36648
1284939	-1.16486	1.39154	0.126395	0.405057	1.80416	0.672146	3.25432	1.94034	2.21845
1284942	2.40249	3.41417	1.19141	3.88925	0.768964	3.19434	4.21039	1.94034	4.67987
1284948	-0.608342	1.24089	0.658815	0.567006	3.29116	2.64458	4.52235	3.94533	3.85827
1285018	0.631698	0.247882	0.317937	-0.504226	2.74139	3.40513	3.00634	3.08836	2.21845
1285023	-0.293114	-0.473425	-0.606485	-2.83435	3.50195	3.19434	3.00634	2.87757	0.633489
1285032	-1.63156	2.95038	-2.69822	4.56624	6.26593	4.63811	9.22041	3.58015	10.8383
1285044	-1.28687	-1.22711	0.645112	1.47008	0.768964	-0.488818	-0.428838	1.39057	2.21845
1285086	-2.89179	-0.0364924	-2.02319	0.239347	2.35393	-0.488818	2.31709	0.355374	2.60592
1285098	-3.77785	-1.46365	-0.0186248	-1.0209	3.29116	-0.488818	1.76732	3.27182	2.21845
1285125	4.5441	-0.0367528	2.38177	1.05161	-0.392	4.15041	-0.428838	1.94034	0.633489
1285158	0.277718	-2.83202	0.484208	-1.74366	2.35393	2.64458	-0.428838	2.87757	0.633489
1285189	2.15463	2.75878	0.772075	1.05161	-0.392	1.70734	2.31709	0.355374	0.633489
1285242	1.09051	3.12943	3.04436	3.55474	-0.392	0.672146	2.70456	2.62959	3.15569
1285249	-3.27859	-1.74705	-2.52712	-2.5934	5.94741	2.64458	4.21039	3.4343	3.36648
1285267	-0.0961307	0.851639	0.687323	0.239347	2.35393	2.25711	3.25432	3.08836	2.60592
1285294	-0.908459	-1.22067	-0.61669	-1.31769	5.16128	4.2621	3.95691	4.55024	3.85827
1285331	-1.70476	-1.64252	-0.413502	-1.74366	2.35393	0.672146	0.732126	1.94034	0.633489
1285347	-0.0965192	2.75878	0.772075	-0.135156	-0.392	-0.488818	2.31709	0.355374	-0.527475
[truncated: 9,888 more rows]
